# Supplementary material for: Immunomagnetic B cell isolation as a tool to study blood cell subsets and enrich B cell transcripts
Source: BMC Res Notes. 2021 Nov 18;14:418. doi: 10.1186/s13104-021-05833-z (PMC8600718; doi:10.1186/s13104-021-05833-z)
Supplement: Supplementary file 3 — Additional file 3: Table S1. TPM values across Sample Types. Table S2. Lists of differentially expressed genes between sample types. Table S3. Significantly enriched GO terms (p-value < 0.01) from upregulated DEGs in freshly isolated B cells vs PBMC and WB. Table S4. Investigating expression levels of B cell signature genes. [file 13104_2021_5833_MOESM3_ESM.xlsx]

## Sheet: Table S1
Supplemental Table 1: TPM values across Sample Types
	WB				PBMC				BC-F
	HD1	HD2	HD3	HD4	HD1	HD2	HD3	HD4	HD1	HD2	HD3	HD4
A1BG	2.22956	2.59572	2.5887	4.37935	4.37252	4.33806	4.97416	7.98061	5.44775	6.96526	5.42052	6.33589
A1BG-AS1	1.83808	1.89332	2.68871	2.64922	3.89452	2.68605	4.15425	3.67723	6.89317	6.52834	7.82911	7.06938
A2M-AS1	0.287989	0.660767	0.274781	0.568859	1.26277	0.495417	0.808376	0.839349	0.022663	0.1256	0.107897	0.141736
AAAS	10.7204	11.223	15.0376	12.2989	23.8428	18.7224	25.2536	21.8869	27.0575	19.0423	29.7149	18.054
AACS	3.20761	3.95113	4.47562	3.19007	6.89982	4.51575	7.24514	6.03025	4.21994	3.72046	5.03037	3.26587
AAGAB	13.0511	16.5294	18.1634	16.0171	23.7647	19.1168	22.8463	21.0368	18.3367	14.2223	20.5814	15.386
AAK1	4.09093	7.00237	8.88101	5.13306	13.5614	8.53438	14.3314	9.02227	0.812205	0.736099	0.704967	0.888168
AAMDC	6.71006	6.96435	6.09149	9.93825	11.8982	10.3294	7.34009	12.0405	5.26445	5.21028	4.54696	5.74148
AAMP	35.3734	39.681	45.792	45.3699	76.4139	58.0259	81.6402	79.174	61.0845	32.4503	65.105	48.2509
AAR2	13.1278	13.8903	17.9022	14.1993	20.9662	21.9919	23.1139	22.9221	17.1554	19.5406	15.128	15.871
AARS	12.1894	10.7201	19.0833	13.0823	25.5262	15.3134	28.8194	22.8382	27.2904	15.0088	29.1137	23.1562
AARS2	2.52084	3.39482	6.49217	2.92696	7.54482	4.98349	8.65112	5.26341	11.9072	8.71276	12.3805	9.60503
AARSD1	8.31541	7.63705	12.1073	9.67822	18.7929	13.7878	21.6774	16.3884	23.7882	14.8256	26.3718	22.8169
AASDH	6.95195	4.90121	9.07824	4.90113	11.6968	6.44648	12.5694	8.80589	11.7058	9.26576	15.4557	12.865
AASDHPPT	16.0862	12.0261	23.9733	14.9064	22.702	15.2416	28.757	19.0989	16.7744	21.1665	23.6885	18.7768
AASS	0.50876	1.24103	2.70663	0.930193	1.92136	1.63592	3.19896	1.68207	7.63584	5.47226	7.22398	4.8681
AATBC	2.24099	2.25671	4.29929	3.89311	6.25745	4.54437	7.09233	10.333	0	0	0.011876	0
AATF	41.2316	58.5015	54.022	58.7775	59.3468	54.1493	62.2925	60.9156	52.7056	44.685	59.2234	43.4437
AATK	15.9517	27.9114	24.9063	29.8588	3.48859	2.605	1.47262	6.482	0.090459	0.069242	0.050373	0.038739
ABAT	7.71895	11.2906	13.4034	10.1976	7.40256	5.50572	8.08507	6.88069	8.44518	5.37445	9.0158	5.05914
ABCA1	12.6792	5.22412	26.3793	8.63228	4.51545	1.961	4.68237	3.87463	17.5625	6.72133	12.4182	13.1306
ABCA11P	2.60542	3.8382	4.96188	2.65447	5.78238	5.14479	6.3392	5.13466	11.0136	10.8102	12.1112	10.6958
ABCA2	7.46452	11.9093	5.72593	8.24366	30.1762	22.5014	13.7117	18.1039	9.47883	5.79718	7.85267	6.70319
ABCA3	1.18179	1.53788	1.49771	1.39228	3.11555	2.68722	2.73076	2.68933	2.23716	1.60771	1.73483	2.06579
ABCA5	1.7275	2.13516	3.04755	2.10708	4.33516	2.27926	3.83298	2.51859	4.56237	4.33854	4.41395	3.01241
ABCA7	13.066	29.9202	25.1355	28.7706	46.1585	31.8501	42.0067	41.177	82.9825	51.5122	67.8513	68.66
ABCB1	6.11401	4.02942	6.05179	3.92179	13.0555	5.66855	8.67177	6.07576	6.28745	5.87657	10.6932	8.1466
ABCB10	9.57911	11.9326	13.5896	14.8521	21.6624	18.324	24	25.157	17.772	11.5757	20.0206	18.1851
ABCB4	0.837117	0.888734	2.02428	0.758083	1.99876	1.23149	2.2849	1.1077	19.3426	18.8602	26.3627	27.4386
ABCB6	0.96461	0.765974	1.83762	0.819649	2.9498	1.18334	3.04011	1.63438	3.93289	2.84665	4.55486	3.24067
ABCB7	8.25258	9.71768	13.0833	11.9114	17.8493	16.6818	20.5043	20.8179	21.9194	16.5015	25.4143	20.1844
ABCB8	2.62928	3.89061	5.31517	3.98943	9.23826	6.86534	8.83885	7.4298	9.5691	6.10209	8.84016	5.93713
ABCB9	0.60687	0.336999	0.837736	0.426217	1.22885	0.547669	1.83574	0.825999	0.846134	0.424787	0.916562	0.392065
ABCC1	13.8218	18.9483	16.5996	19.8808	29.0272	26.2313	30.5326	36.5419	28.9372	29.2974	33.9038	32.6229
ABCC10	5.35749	7.54354	6.672	7.8191	14.1227	11.2896	12.3009	12.7746	14.3085	13.2736	12.9154	12.7306
ABCC2	0.357908	1.14094	0.978883	0.920629	0.953554	0.890498	1.02522	0.873721	1.31136	2.28009	1.93489	1.77388
ABCC3	5.53258	13.0061	4.33275	5.57617	6.46394	8.40943	5.06926	7.48395	0	0	0.010001	0.051914
ABCC4	5.35762	3.44215	3.7278	2.82999	5.56648	2.83331	4.14644	2.82854	3.12505	2.62216	2.28458	1.34045
ABCC5	6.49512	13.0835	10.7705	13.4639	15.8387	12.413	13.8726	15.9869	10.849	10.2661	12.3793	11.6661
ABCC6	2.08098	3.28209	1.81838	2.00315	3.88529	3.97995	1.87194	4.51462	0.033695	0.0517	0.09786	0.103841
ABCD1	9.29367	14.9655	11.3518	14.6854	17.3025	17.2023	15.7661	22.4189	20.4376	16.5762	19.4336	18.5945
ABCD2	4.91086	4.0185	7.89955	3.71101	10.4716	7.52315	12.4727	6.51561	1.56029	1.64879	1.13243	1.27207
ABCD3	9.24181	8.71914	12.7086	10.8328	18.0357	12.1671	16.8523	16.7902	12.268	11.8645	13.4238	11.2366
ABCD4	6.4981	9.17357	10.2535	9.60521	19.8277	17.5335	19.8521	17.3033	26.2301	23.872	26.3508	21.5468
ABCE1	19.6377	15.6011	25.3482	20.8371	39.5943	26.6404	42.5363	30.468	44.1247	31.5849	44.7676	36.4371
ABCF1	17.8408	16.719	26.6668	16.731	29.6834	18.5483	34.1563	22.7964	29.16	18.693	26.4775	19.6302
ABCF2	12.6196	13.1082	19.7007	15.4675	31.0139	18.0359	28.9582	24.7064	23.2684	15.0125	29.4048	18.6272
ABCF3	13.3851	17.1838	21.2559	16.3024	25.4125	18.8568	29.0785	22.5009	27.246	20.7986	28.5892	22.0027
ABCG1	18.1729	9.48753	26.6418	19.6299	15.7124	4.53086	11.9522	10.737	25.3101	9.51254	22.7919	22.457
ABHD1	0.251664	0.238088	0.223824	0.116388	0.474594	0.525988	0.304807	0.219448	0.196347	0.291253	0.39474	0.287319
ABHD10	13.9193	11.5363	17.0107	13.3912	21.9238	16.4513	24.7128	22.4544	23.4853	20.3487	37.1383	31.3538
ABHD11	3.52076	7.46679	8.13828	10.3081	9.13395	8.34814	9.19849	12.8485	8.07455	7.38037	10.3029	9.43472
ABHD11-AS1	0.093636	0	0.335657	1.21472	0.174965	0	0.449401	0.662221	0.142484	0	0	0.366762
ABHD12	9.38498	14.8145	11.0638	15.1327	23.4813	25.573	21.2589	25.7217	16.8981	18.2525	15.881	16.4014
ABHD13	17.2564	27.3621	23.5998	23.8301	24.2184	26.4257	22.8544	21.24	33.3149	35.2206	27.2318	24.8502
ABHD14A	11.2798	12.8662	13.717	10.6976	22.1047	19.4963	25.2136	17.1537	17.4618	17.2157	19.8505	15.556
ABHD14B	27.934	33.7149	35.1109	30.4191	48.3452	57.5602	64.3884	47.1126	51.3835	72.2263	73.4698	61.4986
ABHD15	10.3036	11.1285	8.90265	10.5879	22.6082	19.9874	20.657	18.6388	25.0902	27.9993	24.2752	24.7316
ABHD16A	25.5932	44.4851	39.3251	41.7105	34.9354	35.039	40.8629	40.0196	30.766	23.1718	32.6626	24.0766
ABHD17A	108.559	182.284	122.649	149.263	204.201	232.202	180.863	195.946	120.894	106.12	118	105.163
ABHD17B	10.3412	12.6881	14.9906	10.2249	16.6986	16.1059	16.304	12.9565	28.5331	38.0921	27.418	27.7092
ABHD17C	1.3123	2.55903	3.4171	1.98473	2.8901	2.65509	3.1151	2.86658	0.837889	1.076	1.87818	1.39916
ABHD18	3.58495	5.67521	6.88286	4.87948	8.02075	4.40853	6.97805	6.07041	8.19109	6.21482	7.38137	7.52696
ABHD2	70.552	63.385	93.1169	85.2778	36.8026	22	33.8968	38.6086	16.033	9.19635	12.8529	9.16791
ABHD3	23.3496	46.5364	37.5129	32.1894	37.3188	22.7698	31.4429	28.0534	20.9184	10.7723	18.4819	12.8136
ABHD4	18.7165	29.3199	34.5973	27.2579	13.6632	10.6018	13.2285	13.0424	7.95736	8.90906	8.82522	7.23264
ABHD5	38.119	62.8136	82.4904	63.699	14.4883	16.8514	13.1769	19.0157	3.83768	3.4916	2.50773	2.75996
ABHD6	3.47356	2.70136	4.35413	2.54021	5.87172	3.23965	5.33146	4.35095	6.07044	4.08716	8.8792	3.81217
ABHD8	6.47283	8.11658	8.06381	8.95327	13.1504	11.1268	10.3889	12.7671	7.24597	6.3795	6.92907	7.56848
ABI1	57.6969	87.8167	86.1258	77.8831	70.5601	61.9083	70.4104	61.7193	80.2496	83.4513	77.5295	73.6233
ABI2	3.73164	4.44757	6.10045	4.32506	11.2395	7.30827	11.7696	7.92403	8.99862	7.52856	9.32092	9.08723
ABI3	16.2492	23.9549	27.9678	28.5513	39.78	41.6384	44.9008	55.3894	7.48985	5.52861	10.0526	6.12976
ABL1	6.54858	8.33269	7.10127	7.26713	16.9364	17.7348	17.0949	15.768	20.1418	20.45	19.6289	17.7053
ABL2	2.11239	3.49417	2.60764	2.49551	6.19366	5.12547	5.39429	4.67289	9.01896	11.3139	6.6164	8.90286
ABLIM1	31.0889	29.1961	65.7954	23.8127	72.7771	42.0264	107.612	37.3107	87.5919	77.9341	92.6788	79.861
ABLIM2	0.309556	0.247898	0.558877	0.288022	0.781335	0.666574	0.790269	0.273156	1.90991	2.03936	1.76561	2.31857
ABLIM3	5.10074	7.66896	3.68846	3.26496	2.30869	1.83202	1.5196	0.807287	0	0.070523	0.017026	0.035408
ABO	0.474412	1.3125	0.210999	0.073034	0.332841	2.46274	0.158547	0.205863	0	1.35716	0	0
ABR	29.1457	45.48	47.0612	45.0532	49.9963	41.3828	44.3934	58.0536	30.8297	33.4056	45.6987	41.5849
ABRACL	118.937	82.2284	107.067	93.0106	223.18	120.525	177.704	136.836	68.1795	29.5199	77.7213	44.0828
ABRAXAS1	12.6533	11.0791	15.4783	12.4206	24.0986	18.0592	24.5184	19.3535	27.5701	18.1203	25.8611	23.387
ABRAXAS2	10.7961	10.7602	13.9081	10.5445	16.9175	12.9441	17.3302	14.7933	17.3198	16.8772	20.7578	14.1775
ABT1	22.2494	28.044	29.1371	24.8628	32.2179	38.6777	31.9373	29.6082	36.6829	40.87	36.9419	32.3719
ABTB1	192.972	370.043	405.614	417.563	81.5884	70.5328	94.3322	108.909	71.7413	49.5205	65.6567	65.3979
ABTB2	1.60502	5.10754	1.16853	2.48432	0.452057	1.65583	0.947423	0.83881	0.167754	0.231857	0.194232	0.141781
ACAA1	48.9893	74.8006	62.398	74.8508	82.3997	75.9083	80.8524	85.6797	57.4526	44.932	55.1208	41.9485
ACAA2	20.3845	22.9239	26.2029	21.5851	38.6909	36.1568	47.8209	32.7712	12.7757	14.4877	20.7285	9.38096
ACACA	1.94423	2.16529	2.47953	1.90382	4.01095	3.31739	4.54792	3.73645	4.36305	5.1373	4.80436	4.05083
ACACB	2.01988	2.52317	3.25267	2.14746	4.99244	3.50942	6.59752	4.10102	5.11061	3.79052	5.23458	5.14096
ACAD10	3.84581	6.20281	6.72302	6.62112	12.4193	9.08054	12.5051	11.7131	16.6425	13.0933	16.4347	15.1947
ACAD11	2.22397	2.84129	4.83899	2.70548	10.9445	6.40125	9.54219	8.69096	14.9692	9.42756	11.1611	11.2901
ACAD8	7.35864	9.68544	13.7608	11.3455	17.5512	14.0683	18.2986	16.0008	14.0419	9.28541	16.6313	13.1489
ACAD9	5.95217	6.46086	9.48751	7.70767	15.8502	10.5779	15.6079	15.6387	11.9343	7.96921	13.3976	9.28267
ACADM	15.5161	13.7888	19.7652	15.6634	30.7223	19.5133	34.9889	25.3727	48.9457	28.2658	50.1312	37.3759
ACADS	6.09062	7.94092	8.27844	8.38533	13.1686	12.1745	15.2894	12.4305	5.19524	3.81306	7.03832	3.33113
ACADSB	6.0984	6.60537	7.84456	7.65223	14.1474	9.48377	13.9663	11.5945	16.3276	10.9452	15.415	12.6256
ACADVL	40.0045	71.7216	43.922	68.3676	103.492	112.646	87.0635	119.888	63.7973	51.997	58.4174	41.8928
ACAP1	57.5205	82.1897	99.5991	77.7665	162.189	110.078	160.877	113.561	188.685	128.255	172.64	146.839
ACAP2	56.9992	95.9289	88.3985	86.0308	66.0684	55.7632	61.0343	64.3902	66.6151	63.3104	67.1237	58.9244
ACAP3	5.88656	12.3628	10.0569	11.3118	21.428	22.4975	17.8192	23.6191	29.8944	25.1401	22.6591	20.6149
ACAT1	10.9117	8.97987	9.35468	9.69609	21.0231	11.3789	17.6467	13.4128	16.6205	8.63277	15.0116	9.57916
ACAT2	12.7485	13.1723	14.7473	12.1831	20.7686	16.6275	19.5888	17.9959	17.644	14.7791	15.9614	10.744
ACBD3	20.0252	24.1894	29.2275	24.9581	28.9962	25.5499	30.6211	26.1666	71.5844	70.24	79.8338	76.439
ACBD4	3.674	5.36866	6.55078	4.31898	11.5738	7.42441	10.6916	9.26399	15.1487	11.4977	17.0418	15.6479
ACBD5	10.8741	18.2161	15.7581	14.2741	22.5575	21.4148	17.5775	20.4946	17.8839	18.0605	17.584	16.4097
ACBD6	13.296	18.1713	11.8106	16.0886	33.0029	33.7604	25.7898	27.2457	29.9894	33.6735	25.8344	27.8525
ACCS	1.76268	1.41093	1.42194	1.55426	5.39902	2.58335	3.96899	4.71615	8.56883	4.00928	5.2657	4.24736
ACD	11.4062	13.2141	16.2531	14.3908	20.0429	16.3112	22.6971	18.6155	25.2389	16.9958	29.3194	21.4957
ACE	0.977681	0.475359	0.704504	1.44934	3.75176	1.65202	1.38919	2.51046	0.831517	0.74914	1.40644	1.5215
ACER2	1.31424	0.740012	1.17251	0.43229	1.4941	0.771864	1.19459	0.785013	1.42959	1.27341	1.94238	1.21452
ACER3	4.65345	7.04726	5.4512	7.82309	10.1276	7.89724	7.80255	13.2844	5.12416	5.14281	4.18827	4.06498
ACIN1	44.3147	76.1728	79.3143	66.7843	81.3993	63.2226	84.7509	73.5345	105.714	93.6042	110.571	97.3384
ACKR3	2.13058	0.809013	3.31724	1.11843	3.77208	1.64165	3.98317	1.64257	3.6559	1.47159	3.27219	1.49411
ACLY	37.1216	47.0189	44.734	45.9576	73.1488	54.4949	67.3901	64.2307	59.0635	40.1287	61.6269	44.2664
ACO1	3.22467	2.41304	3.88909	3.89135	5.90733	3.02426	5.156	5.42924	3.30016	1.29022	2.89759	2.08504
ACO2	29.1812	37.3933	42.2705	39.264	64.3208	56.1388	69.8145	65.7507	96.0816	63.3029	82.8714	69.1337
ACOT1	0.660302	0.929788	1.33306	0.558839	2.11072	3.22019	1.28756	1.4061	1.00281	5.74733	2.08612	1.82727
ACOT13	2.85589	3.37099	3.86314	3.04099	3.85865	2.70054	4.23809	2.97516	2.70572	1.60969	2.69015	2.23049
ACOT2	4.1216	4.76182	4.57428	4.03652	5.95876	9.08687	7.51802	6.73455	9.47197	13.6387	9.62682	8.56354
ACOT4	0.690672	0.915236	1.08056	0.612777	1.94441	2.04055	1.21176	0.615436	0.345475	0.105948	0.269047	0.198433
ACOT7	3.5203	4.4668	5.48026	4.39793	8.56931	7.43307	9.11466	7.11452	3.25218	1.86485	4.27875	2.8263
ACOT8	11.8447	14.1153	16.2391	16.2623	19.5574	14.9454	21.1406	21.2492	17.9398	11.9738	20.6309	15.1945
ACOT9	19.4523	37.7463	23.5719	32.3704	34.6897	33.4733	31.4571	41.5981	21.6595	17.7896	22.455	18.5893
ACOX1	15.2154	31.4205	32.8993	24.342	9.44263	7.69551	8.60046	10.7145	5.69427	4.72268	4.94359	5.17623
ACOX3	3.75864	4.83592	4.19897	5.23107	7.91596	5.26085	6.95094	9.1844	8.18591	5.14407	8.19027	7.58505
ACP1	46.54	56.5807	60.9226	64.1943	104.325	93.0864	98.6435	107.59	111.835	97.5701	119.337	123.863
ACP2	5.73719	8.17879	11.2092	11.9871	12.2512	13.7951	16.1418	20.969	4.09536	5.21692	5.69099	6.03939
ACP5	15.0973	19.5704	34.1908	13.5348	28.5879	27.7314	56.0794	21.0108	69.7272	58.1647	95.1507	57.2249
ACP6	3.90191	3.69539	5.33034	4.90213	8.75791	3.9531	8.18458	7.1918	5.62861	2.73508	6.06837	5.58964
ACPP	16.1393	20.3168	25.9252	34.2386	16.3138	10.7465	14.128	25.1183	0.216476	0.279427	0.08885	0.036057
ACRBP	9.88181	16.9986	13.698	10.9696	9.42488	8.36577	9.42045	10.6945	4.31727	3.3842	5.22314	3.90004
ACSF2	5.06078	7.27618	5.15207	6.21788	9.90788	10.7456	8.61604	9.4964	16.3095	16.8357	14.6044	10.6244
ACSF3	5.91135	8.50236	10.5605	8.65198	13.9465	11.4664	15.7788	13.4238	19.6055	19.9857	20.8824	17.7156
ACSL1	210.569	264.018	331.473	306.069	41.6502	34.4811	33.0744	48.578	11.8484	8.18875	8.13948	5.3826
ACSL3	8.89686	7.62894	14.9692	9.66779	12.3087	6.70747	13.6288	10.1459	11.2075	10.0019	11.236	10.2416
ACSL4	46.619	55.0448	57.2018	60.1419	41.9741	33.8589	36.258	49.7549	17.5921	14.8095	16.1761	14.2432
ACSL5	25.2052	28.2005	27.2988	26.2335	48.9666	34.7581	42.2918	39.4236	46.3792	29.2236	47.7956	31.7114
ACSL6	4.73736	1.64303	5.74669	2.25239	10.2333	3.17814	9.68759	3.53645	0	0	0.018723	0
ACSM3	2.93557	2.67165	2.78769	1.79391	3.68901	3.10998	4.71437	2.90064	1.67814	2.13392	2.22236	1.29715
ACSS1	18.6946	22.7047	23.2035	23.3111	46.6821	38.1707	42.4744	44.549	89.7222	63.8771	91.075	80.6675
ACSS2	13.7907	19.5304	18.0629	24.0225	20.6328	18.1498	18.8978	25.8643	3.99577	3.59814	4.45682	5.14609
ACTA2	2.77112	7.50294	4.88787	6.04664	2.5192	4.65711	3.76387	5.51216	0.357551	0.998475	0.564387	0.413716
ACTA2-AS1	0.069543	0.195569	0.172028	0.151082	0.36092	0.322763	0.487606	0.192084	0.634532	0.995481	0.551605	0.163924
ACTB	3952.15	5956.36	5969.46	6682.74	5313.27	5033.13	4987.44	6612.92	2403.82	1504.48	2528.55	1643.96
ACTG1	908.643	1002.79	1328.22	1292.32	1569.77	1286.69	1493.83	1721.6	792.408	413.253	758.278	506.39
ACTG1P17	0	0.025	0.156931	0.097476	0.465018	0.354048	0.312976	0.215657	0.833011	0.586157	0.501339	0.972219
ACTG1P20	0.360657	2.03068	1.94414	1.36825	2.32344	2.11839	1.84957	1.90404	4.32389	5.84178	5.09148	3.96743
ACTG1P4	0.218162	0.682162	0.875542	0.535527	0.552748	0.542579	0.452209	0.613657	0.69969	0.79643	0.805831	0.843994
ACTL10	1.01942	0.582333	1.9362	0.619214	1.64909	0.741806	1.15207	1.15909	1.19037	0.505097	1.83606	0.638418
ACTL6A	15.9204	10.9786	21.5865	14.1261	29.4866	14.6465	31.1611	21.5057	25.262	11.8697	27.3729	15.0734
ACTN1	125.8	235.903	247.65	239.589	60.8745	41.4566	83.3296	54.3084	0.123464	0.041282	0.400041	0.13942
ACTN4	108.214	180.738	138.116	161.692	126.896	105.761	92.2446	135.144	86.6252	55.6092	89.5329	60.3841
ACTR10	17.5647	25.3854	30.4368	30.0647	24.7801	24.0606	35.2013	36.5644	18.8128	14.4196	27.5453	21.9021
ACTR1A	40.9453	48.8208	58.3625	48.0808	52.2544	44.2749	52.6505	49.5052	30.2135	23.5123	33.3626	23.2173
ACTR1B	25.9574	37.4321	34.7014	37.6153	64.2117	63.9899	64.386	63.4514	70.0894	59.8805	69.0435	66.6682
ACTR2	338.101	440.238	447.257	536.147	422.388	352.692	417.928	479.207	323.559	246.712	366.482	283.347
ACTR3	143.098	186.333	203.365	183.544	155.925	91.0814	157.633	128.294	130.157	79.5725	140.42	84.1358
ACTR3-AS1	0.499381	0.969557	1.55162	0.907942	1.75118	0.523414	2.51796	1.97112	3.18937	1.55036	7.09408	2.00028
ACTR3B	3.92006	4.58236	4.87781	4.20886	5.80871	4.88754	6.26623	4.77507	6.93556	5.27632	7.47067	6.38576
ACTR3C	0.414897	0.997425	0.971011	1.21873	1.55298	1.91975	1.60082	1.19822	1.54731	2.34444	1.78718	2.62048
ACTR5	4.65342	6.57832	6.45663	5.28841	10.4092	9.61204	9.77491	9.28168	13.1153	8.83202	11.2602	9.27641
ACTR6	16.2272	14.3772	21.0665	15.961	31.2323	18.0797	34.5331	24.2839	32.9125	19.3925	33.0234	24.4694
ACTR8	7.95158	7.10025	9.91428	7.17116	13.0891	8.35671	14.7087	10.9562	11.9537	8.91966	15.0002	10.921
ACVR1	7.34253	8.31756	8.11941	8.09241	12.8021	11.4137	11.0339	12.523	3.30541	5.05713	3.18642	3.43019
ACVR1B	6.96174	7.90773	8.09547	7.15932	10.8569	9.80833	11.2022	11.204	3.35143	4.22207	3.40452	3.04088
ACVR1C	1.00696	0.869678	1.67147	0.707565	2.61995	1.53951	2.3473	0.890162	0.293095	0.171959	0.050488	0.026715
ACVR2A	2.08435	2.91645	2.70393	2.54447	5.89532	4.98561	4.75572	5.4539	1.25655	1.73637	1.16607	1.63597
ACVR2B	0.715285	0.883869	1.08794	0.66527	2.37012	1.33476	1.72235	1.13501	0.389479	0.404605	0.556447	0.639227
ACY1	3.61279	3.7298	3.44845	4.41368	7.55451	7.54826	6.94806	7.64314	8.98878	4.94025	7.73863	8.43268
ACY3	0.296773	0.696618	0.486392	0.731729	0.695063	1.31727	0.993005	1.94955	1.24422	1.97937	0.325951	0.956244
ACYP1	7.12267	8.01148	7.09646	9.21086	22.5121	16.1165	20.7353	17.8936	33.5746	19.1685	17.9562	25.9777
ACYP2	5.72163	8.59783	8.24747	10.8817	11.8651	14.9118	17.0913	15.1189	19.3635	20.6991	24.632	19.4698
ADA	11.3863	14.6074	18.4368	17.9809	27.989	27.0102	35.6733	28.7266	6.99728	1.74624	4.70759	3.68715
ADA2	54.5631	92.8652	76.2582	100.092	146.387	177.839	146.702	203.263	51.3912	41.4581	32.1633	37.4209
ADAL	1.28871	1.44749	1.85216	2.10117	2.96716	2.24882	3.8834	3.39013	3.76095	2.25999	4.68636	4.87101
ADAM10	73.1005	80.6495	90.0176	90.7876	85.9611	63.6324	78.0627	82.7819	47.2848	35.1303	49.6794	31.3493
ADAM12	0.52811	0.347885	0.258482	0.301067	1.86858	0.672258	0.765355	0.510089	0.039689	0.00628	0.027045	0.044873
ADAM15	18.7235	33.7029	15.7661	29.977	55.0757	69.1526	33.2966	65.9941	15.4055	14.4868	10.1023	11.3983
ADAM17	17.9863	30.2086	26.7967	31.396	27.6159	24.3522	21.9438	29.8408	26.5856	29.6196	24.3219	29.0074
ADAM19	17.7957	28.8108	31.9987	25.0814	27.4432	20.9633	21.6212	23.2777	146.695	164.927	143.427	156.471
ADAM1A	0.953519	1.11033	2.19823	2.25018	4.24966	1.74505	3.00097	2.71482	5.34012	2.7452	5.96898	5.44108
ADAM22	0.438994	0.405247	0.611662	0.279387	1.30463	0.750476	0.966305	0.567125	0.378516	0.163062	0.300054	0.212179
ADAM23	0.654752	0.51698	0.272341	0.679113	1.80493	0.965986	0.793444	1.05603	2.39373	2.43698	1.40448	2.36543
ADAM28	6.38375	9.96852	12.0176	11.9677	14.9227	8.56605	10.3847	10.8463	141.146	89.9615	112.966	104.028
ADAM8	144.137	230.492	210.314	279.814	113.244	92.9792	75.0085	143.765	109.98	46.9789	69.5593	46.7348
ADAM9	9.36297	15.1215	10.1139	17.2245	19.3904	18.8934	13.0906	25.1957	2.07528	2.21658	2.10414	3.26784
ADAMDEC1	0.426161	0.717331	0.253667	0.703401	0.487734	1.26061	0.616787	1.94352	1.0809	0.745249	0.835605	0.687641
ADAMTS1	0.938034	0.52779	0.479409	0.471884	2.54082	0.815919	0.937408	1.31025	0.010111	0	0	0
ADAMTS10	1.58497	3.86067	2.80203	3.01142	8.60552	6.37345	5.36109	6.76747	0.157543	0.146318	0.181585	0.071767
ADAMTS13	0.117448	0.145408	0.157963	0.175005	0.713872	0.391885	0.547477	0.516078	1.77225	0.978534	1.44752	1.71755
ADAMTS6	0.323986	0.232385	0.276818	0.095683	0.575661	0.420457	0.478861	0.250548	1.83269	1.84204	1.93395	2.13103
ADAMTS7P1	0.676359	1.00245	0.571521	0.554038	0.847085	0.162828	0.905995	0.460137	0.219029	0.062948	0.113584	0.186249
ADAMTSL4	5.64395	14.6858	9.79616	3.09181	16.6954	26.6559	16.1292	7.54521	0	0	0.039625	0.013854
ADAMTSL4-AS1	0.934537	5.36373	2.96074	2.67665	1.28878	0.493629	0.476053	0.626249	0.619166	0.286785	0.434244	0.259003
ADAMTSL5	0.266926	1.13521	1.45276	0.494312	1.04314	2.03989	1.69091	1.04682	0	0.038906	0.042325	0
ADAP1	32.6272	43.7334	39.5209	52.4183	52.1008	50.4556	43.586	70.0974	9.52763	8.59984	8.81877	10.0324
ADAP2	9.56339	12.1233	8.5504	12.805	23.3095	20.4805	15.554	25.4056	7.93554	5.40617	9.64588	5.55285
ADAR	110.039	257.289	265.509	195.193	113.463	98.2025	140.695	110.639	98.5042	98.4535	127.885	93.6801
ADARB1	5.50327	6.61263	8.065	5.03276	15.3309	11.7738	17.3437	9.81761	48.1747	44.3223	55.3239	52.0704
ADAT1	5.65493	9.29014	10.4677	8.30293	12.0288	9.15235	12.7608	9.09838	10.9977	12.1704	12.8391	9.6207
ADAT2	0.58963	1.03634	1.72139	0.890441	3.76556	1.9862	2.81468	2.2575	5.38065	2.95995	4.6315	3.36161
ADAT3	1.26645	2.61896	2.89111	1.99428	2.6445	3.14616	2.57022	3.00299	4.55075	3.45567	5.05962	2.99054
ADCK1	1.53372	2.25172	2.57169	2.60718	5.17375	3.99214	5.32762	5.02576	6.34332	4.55591	5.2707	4.95534
ADCK2	7.61052	7.69062	9.08066	9.88988	17.2847	14.9561	18.2668	16.5513	22.7666	17.3585	22.0379	21.5638
ADCK5	1.75217	2.68235	3.17439	2.64872	8.0635	6.31541	7.60391	8.32849	12.4479	7.5809	10.0323	8.75486
ADCY10P1	0.316323	0.563404	0.608346	0.694511	1.04419	0.711351	1.41686	0.87745	2.31585	1.51373	1.99924	1.74153
ADCY3	3.77342	4.18085	3.32192	4.26703	10.4477	8.09634	8.55393	8.51698	16.4247	6.10266	9.99482	7.40895
ADCY4	0.377994	1.61418	1.12644	1.07721	1.50336	1.47728	1.19096	1.49474	0.444142	0.243731	0.322738	0.409688
ADCY7	46.0293	78.2514	71.6783	78.1406	122.684	106.87	118.113	126.785	71.0752	60.1648	64.2115	50.2486
ADCY9	3.05445	3.84294	2.19367	3.46345	8.58226	8.13305	3.9987	7.28071	1.85786	1.83491	1.78735	1.51857
ADD1	74.2867	110.013	105.506	104.975	143.083	133.159	150.704	139.119	248.047	200.075	260.215	242.289
ADD2	1.35946	1.43823	2.83056	1.55423	3.95239	2.91647	3.58377	2.71177	27.416	21.7845	12.5325	21.5835
ADD3	105.474	133.939	157.758	140.344	203.475	149.173	218.765	172.02	214.397	144.324	215.424	214.016
ADD3-AS1	0.375819	0.424589	0.485193	0.365684	0.430569	0.558038	0.124774	0.088937	0.605844	0.536102	0.385637	0.455336
ADGRA2	1.60427	1.81016	0.860214	3.76222	4.21691	3.66734	1.41906	9.12147	0.008454	0.047918	0	0.053797
ADGRA3	0.223221	0.346919	0.87442	0.388094	0.581701	0.644827	1.93961	0.717686	0.103106	0.081061	0.037372	0.155759
ADGRB1	0.09474	0.447164	0.363207	0.375153	0.891214	0.809882	0.719528	0.609653	1.09643	1.20381	1.31444	0.653748
ADGRB2	0.184732	0.445537	0.100173	0.375392	0.751082	0.911079	0.227709	0.982559	0.547646	0.348402	0.366718	0.28912
ADGRD1	0.936016	0.675515	1.00153	2.20679	2.798	1.31274	1.47065	4.24458	0.849205	1.73116	0.679204	1.60016
ADGRE1	47.205	57.0906	19.4115	33.3913	24.5932	49.8801	31.0865	45.4681	0.058764	0.130069	0.098929	0.314506
ADGRE2	49.1002	112.417	56.9014	62.0585	23.4075	29.3077	24.5095	42.1016	0.199089	0.016376	0.148677	0.136772
ADGRE3	79.1544	113.609	183.42	148.918	8.0013	6.90718	17.5393	13.6218	0.022662	0	0.048472	0.047438
ADGRE4P	4.61664	8.45833	2.81035	3.34274	4.38848	2.65901	3.84626	4.18288	0.082945	0	0.059957	0.041713
ADGRE5	332.849	631.691	621.984	590.333	246.031	215.554	247.023	271.587	59.1522	42.78	31.3228	33.5268
ADGRG1	19.202	37.9956	13.0286	23.1721	47.6883	55.463	25.8777	45.3581	0.068678	0	0.279266	0.065864
ADGRG3	64.5013	149.427	109.849	111.89	2.53364	4.94533	1.83615	5.76448	0.017517	0	0.020082	0
ADGRG5	11.1776	14.6569	6.31766	8.56934	11.8622	13.4287	8.54579	10.9018	28.044	17.7338	28.0655	20.7303
ADGRL1	2.08617	2.9436	3.15917	1.88686	6.6209	5.82831	6.80879	4.13453	0.330702	0.480102	0.309004	0.216844
ADH5	32.8141	23.4392	32.5528	27.6979	59.9213	31.321	53.8769	43.0013	46.3396	20.1729	47.1931	27.4414
ADHFE1	1.1455	1.39202	1.07768	1.76796	5.43107	3.69612	3.5277	3.93484	0.893681	0.862038	0.726741	1.02879
ADI1	47.7413	53.9099	50.4637	59.2969	75.1876	64.3914	73.8585	74.9426	53.1051	28.6465	45.4372	34.401
ADIPOR1	197.476	219.713	187.741	183.439	90.8013	97.111	82.0623	101.087	61.9769	52.8084	60.2286	52.9523
ADIPOR2	20.4043	29.3306	25.5074	25.8768	31.181	34.6707	27.7049	33.5523	23.5874	21.5482	24.205	21.068
ADK	13.7728	24.4998	22.0991	30.202	25.3311	33.8059	32.7353	42.3031	68.8333	60.1822	78.4903	81.8721
ADM	34.1405	56.8724	92.8318	52.8278	7.43485	13.9414	5.87835	11.9798	0.062292	0.035212	0	0.039448
ADM2	0.292111	0.305359	0.797961	0.221023	0.34856	0.371303	0.956631	0.427618	0.35938	0.484595	0.30381	0.571122
ADM5	0.206644	0.998043	0.867831	0.600589	1.60033	1.24857	2.10684	1.18069	3.62534	3.76955	3.91809	3.2496
ADNP	21.8051	22.6786	32.347	22.9398	30.8167	18.9714	35.1235	24.3349	40.0145	32.8637	48.8897	34.6022
ADNP2	6.76197	9.15081	7.86853	8.1891	13.4448	16.2782	14.4963	12.4167	13.5619	19.1165	10.9806	12.9597
ADNP-AS1	0.571628	0.894939	0.87491	0.853729	1.96093	2.05531	1.05724	1.38082	3.76812	3.8413	2.27975	2.46637
ADO	5.50447	6.40366	9.01841	6.62996	13.0485	14.1541	13.9334	10.2834	12.5361	19.063	16.6098	14.2659
ADORA2A	14.2912	25.7009	26.4693	16.9957	16.7029	9.47928	25.76	10.9158	24.1102	19.4887	26.0985	15.8561
ADORA2B	0.897136	0.682502	1.94353	1.15837	1.50445	0.844526	1.36502	1.75821	0.896609	0	0	0.072855
ADORA3	3.4314	1.38567	1.41627	0.792811	0.699746	0.271921	0.388564	0.603403	0.104525	0.243573	0.03155	0.06558
ADPGK	48.8403	75.38	74.7477	79.2269	94.1233	79.2129	81.8095	99.8521	104.962	94.7162	104.968	92.9815
ADPGK-AS1	0.070587	0.264181	0.187537	0.320322	0.282294	0.367477	0.281592	0.364661	0.744614	0.477009	0.604998	0.848865
ADPRH	6.09868	5.95328	5.91464	6.95003	11.7905	8.38119	10.4249	12.9857	11.5606	6.65616	11.1642	7.36507
ADPRHL2	13.0272	22.0418	30.6205	19.2484	16.29	19.197	21.2798	16.666	16.9254	19.6329	15.6042	15.086
ADPRM	9.47606	13.2468	19.5207	11.7221	19.7786	23.4976	28.2128	15.2969	27.7008	43.9969	33.0127	42.3141
ADRB1	0.446729	0.170622	0.214406	0.297472	1.29929	0.364846	0.512264	0.616759	3.83004	0	1.67823	0.052083
ADRB2	11.9014	12.202	11.7604	10.0497	23.9828	16.9145	12.5093	14.1661	4.39941	3.67264	6.98724	4.50101
ADRM1	51.6413	71.3887	69.8726	71.2687	76.3263	68.7985	85.058	81.3701	65.0798	52.099	83.9334	55.507
ADSL	28.6358	25.6884	36.1332	34.8843	55.5718	45.3639	63.5672	53.197	39.6713	25.2292	42.1115	32.5525
ADSS	34.5278	41.301	47.3258	51.0833	62.211	49.0112	62.8731	69.1901	45.0094	28.6013	44.0781	33.5461
ADSSL1	0.933046	0.999056	0.616756	0.98152	1.70564	1.66751	2.26445	2.36188	0.161951	0.307922	0.600774	0.173216
ADTRP	2.4448	3.19661	12.683	4.26085	4.6571	6.0104	19.3741	7.20792	0	0.059583	0.160157	0.033656
AEBP1	1.45967	2.61528	5.2225	1.44255	6.20126	4.1546	9.53875	2.81959	20.1177	16.8811	23.2564	18.1203
AEBP2	7.61012	9.4843	10.478	9.32397	19.2104	16.4406	17.3723	13.988	19.4326	20.6793	18.0844	17.4034
AEN	4.66497	8.9544	9.0523	6.80176	13.0277	16.5498	14.779	11.9167	29.7473	52.4993	30.0549	36.0085
AES	324.33	386.918	387.114	327.069	680.527	738.172	785.071	550.119	977.445	1161.02	992.388	1148.8
AFAP1	3.96513	1.79772	8.29036	3.40992	6.36933	2.38422	11.7859	4.23841	0.023634	0.039628	0.085554	0.022253
AFAP1L2	2.1336	0.725357	1.78136	0.847562	2.37551	0.769635	1.87411	0.485305	3.39823	0.924107	2.5568	1.93994
AFDN	1.87995	2.82289	3.08876	4.71509	4.21997	3.43031	3.61385	4.73327	9.2776	12.5	11.376	10.3556
AFF1	17.6497	34.5908	27.6172	26.6044	31.4621	30.1018	28.2912	30.1561	40.4167	64.717	44.9731	55.8018
AFF1-AS1	0.353405	0.652921	0.562781	0.204973	1.12583	0.849773	0.659784	0.874488	0.756189	0.948479	0.83735	1.2376
AFF3	2.45703	3.71077	6.30106	2.67886	6.91242	4.87864	8.30874	4.26105	76.9027	64.0897	67.1566	55.9009
AFF4	12.623	23.649	21.1625	17.3058	30.4881	26.5954	26.4796	25.122	46.9651	66.0067	45.4911	56.2647
AFG1L	0.46743	0.586949	0.673118	0.457289	1.15028	0.919911	1.02381	1.00483	1.51047	2.30363	2.41068	1.72586
AFG3L1P	4.34828	8.10754	9.7678	6.76045	12.7517	9.10543	13.3669	11.0771	25.5247	20.6446	27.3191	24.1612
AFG3L2	13.4301	15.1472	16.4997	15.9569	26.7391	24.7477	28.8957	27.7936	25.9621	23.5209	30.5153	21.5589
AFMID	1.76528	2.87696	1.42122	2.96857	4.90885	5.77081	4.91468	7.98496	4.22493	4.4092	2.77839	4.18898
AFTPH	42.9675	55.5561	64.0465	61.0278	62.2009	46.0804	65.1246	57.285	96.5757	63.7001	109.615	81.7047
AGA	9.73612	15.5997	11.0462	14.5242	21.0204	24.7361	20.1596	26.6554	14.2925	16.8577	15.0658	15.635
AGAP1	1.20778	1.26164	0.337889	0.817373	3.42775	3.20073	0.945617	2.07289	0.012703	0	0	0
AGAP12P	0.305964	0.124564	0.674467	0.085289	1.39926	0	0.947198	0.168291	1.6157	0	0.736341	0.213825
AGAP2	16.1975	17.629	24.2791	18.3241	29.7879	17.845	28.1194	17.2218	22.9703	15.9047	20.8637	16.7983
AGAP3	8.53256	17.7847	11.0008	17.6595	25.0251	29.8875	22.3073	35.6388	3.50023	5.48222	4.04722	3.25377
AGAP4	3.24663	8.45862	10.1543	6.59387	12.1256	6.72499	11.77	8.2662	17.0701	11.6798	17.0565	13.0651
AGAP5	2.04444	3.99101	5.87219	3.62074	6.63886	4.09678	5.75114	6.34421	8.6907	7.00892	8.98173	8.18865
AGAP6	3.08248	7.38173	8.26568	6.44838	15.6364	10.5637	11.681	13.022	19.4057	16.771	17.2891	17.9068
AGAP7P	8.7255	14.5323	22.2133	18.237	1.71767	0.867187	1.18976	2.73009	0.751864	1.07294	0.479366	1.90448
AGAP9	1.02755	6.02727	4.72342	4.65606	5.32126	4.59204	4.53561	6.68631	7.43759	6.93327	5.03933	7.71432
AGBL2	0.262374	0.398515	0.263879	0.35664	0.893469	0.713164	1.26689	0.656484	2.96738	2.17006	3.20368	2.87307
AGBL5	3.85385	6.03732	4.39626	4.07498	8.30354	9.40245	8.65222	8.04196	11.4962	12.7152	10.3667	10.3989
AGER	9.70137	23.7189	23.5334	18.5937	23.9377	16.6066	23.8157	21.2622	21.2937	15.1387	20.7851	15.6915
AGFG1	17.9715	24.3615	21.7904	26.0565	28.8931	18.3703	25.0032	26.5203	24.4998	24.5891	26.3877	24.3814
AGFG2	4.63165	4.47319	4.50682	3.97636	8.73305	5.77591	6.41273	5.18955	3.8712	2.86339	3.75475	3.25223
AGGF1	15.8063	14.4436	19.7063	17.4844	24.0761	13.5855	25.9411	20.9501	21.7958	17.7014	25.9658	22.3377
AGK	9.40532	7.03662	9.81016	8.81712	18.1022	12.9206	16.9286	16.231	12.9941	6.18886	12.4527	5.9931
AGL	5.36982	5.8989	8.41385	5.09455	11.3488	7.59562	12.2636	8.22662	16.6743	14.6048	17.648	14.4374
AGMAT	2.57899	1.45515	4.48187	1.67442	4.58721	3.39216	8.99386	2.86704	5.89406	3.57588	4.7963	4.355
AGO1	9.33604	13.393	12.6366	11.9756	17.3718	16.8427	16.8179	18.1469	17.8674	17.2794	18.3087	15.2376
AGO2	5.96683	11.1909	12.3252	10.2205	12.7699	10.1157	12.747	12.3864	14.4109	17.4956	18.7067	21.9075
AGO3	3.33586	5.15148	5.42665	5.11717	8.46224	5.38678	8.05331	7.33014	9.75696	8.15175	9.11369	8.00772
AGO4	45.0056	80.3065	62.6713	89.5747	49.4002	43.2483	34.1303	61.0434	29.719	25.6151	27.0798	28.4267
AGPAT1	35.6698	56.4141	50.1977	45.5942	39.4129	37.0296	46.5189	40.1487	31.0701	24.358	36.2886	29.6735
AGPAT2	25.3507	45.1613	37.2457	51.8114	45.1972	50.5774	35.1992	60.9277	29.106	23.8189	25.3791	24.531
AGPAT3	14.2664	20.1979	18.9189	22.0363	33.4243	36.7897	35.9107	42.2593	14.446	14.3122	15.6496	13.3065
AGPAT4	1.37752	4.00475	2.7374	3.72058	5.21454	5.50201	4.00336	5.94452	2.19849	2.30427	2.91667	2.56474
AGPAT4-IT1	0.124673	1.05861	1.21233	0.88697	1.49526	0.834895	1.28205	1.68179	0.959908	1.28148	1.62183	1.50911
AGPAT5	6.06357	3.79731	8.9718	4.74615	9.67884	5.68851	10.3636	6.38559	27.4393	26.0891	31.337	29.2516
AGPS	8.74458	9.66036	10.6699	10.0882	16.8436	14.2554	16.0814	16.7527	7.67345	7.67328	8.3139	8.0711
AGRN	0.623219	3.56839	1.71079	1.16661	1.57526	4.53398	3.26208	2.69004	3.94063	2.974	3.00578	2.34154
AGTPBP1	42.7188	74.2577	51.7154	91.2786	58.3247	60.8966	48.4745	81.2159	23.0534	21.8209	20.6545	24.3738
AGTRAP	89.4634	158.633	148.153	194.68	138.78	153.297	112.764	217.593	19.335	16.382	21.8718	15.0612
AHCTF1	28.4596	37.8676	48.547	35.52	17.4935	11.5115	20.7527	12.5046	20.1147	21.4038	20.4629	20.2923
AHCTF1P1	0.827334	0.676412	1.00188	0.611842	0.470667	0.258072	0.516028	0.2847	0.606322	0.688065	0.480111	0.48347
AHCY	16.1885	19.7132	19.9401	22.537	33.7678	38.5381	39.2239	41.1611	36.7469	37.1248	42.7616	36.5949
AHCYL1	25.7946	32.9147	32.655	38.3054	43.474	32.1569	41.102	47.5432	30.6361	17.9439	38.4572	26.1524
AHCYL2	6.47206	6.67581	7.9454	6.96291	14.3836	10.1482	12.844	13.1004	9.18407	8.05192	8.47554	7.60998
AHDC1	2.78435	4.94867	3.43127	3.1938	8.94388	7.06535	7.39515	6.3935	10.7151	11.9556	9.86676	12.1734
AHI1	0.643111	0.58008	0.781151	0.839724	2.48978	1.09397	1.25792	1.64758	3.70348	2.39075	2.03088	3.65285
AHNAK	147.559	160.116	139.462	194.511	414.711	270.023	321.612	393.229	224.371	158.407	214.618	175.699
AHR	28.2184	21.2275	18.7658	35.2403	61.0121	30.6438	35.3558	54.0098	7.44123	12.2827	6.13674	6.21207
AHSA1	58.485	56.0577	75.9491	61.9593	81.5253	57.273	103.98	71.3262	79.7467	35.2696	102.822	59.0924
AHSA2P	8.12477	20.3964	23.5736	17.7976	49.5981	28.1021	35.5145	33.1584	81.228	47.271	60.231	48.5796
AHSP	16.6641	4.38072	6.8819	1.98017	11.6629	5.40602	1.39538	3.9237	0	0	0	0
AIDA	30.5782	33.7846	42.8245	33.2676	60.636	50.1381	65.1003	49.7411	153.726	145.104	165.612	184.993
AIF1	792.325	1243.51	826.976	1409.47	789.723	945.162	795.021	1181.66	1.79386	2.65942	3.28809	1.58219
AIFM1	10.591	11.3461	14.8985	13.6286	23.4003	17.4344	24.2049	23.0268	14.8377	11.9551	19.4003	12.0272
AIFM2	0.836632	1.14488	1.54656	1.50365	2.64425	1.45089	2.35188	2.34566	4.83986	3.32733	4.74717	5.18074
AIFM3	0.528315	2.10466	0.796166	3.20119	2.36501	4.9781	2.322	8.144	1.3096	0.624389	0.457924	1.26463
AIG1	8.0122	10.5425	10.403	8.16851	8.10586	7.53968	8.6628	6.17915	7.15615	4.44969	7.30854	6.18256
AIM2	7.20839	8.65678	12.8279	12.2885	11.3706	6.88551	8.74071	8.48703	39.3538	26.441	40.5097	20.3299
AIMP1	18.0265	23.1921	26.315	24.4095	38.8528	43.0982	46.6419	42.9839	41.3173	43.4793	50.6293	42.5472
AIMP2	8.69323	9.90372	12.347	11.2885	16.4404	12.1573	17.0038	19.1502	9.08348	6.13141	11.7419	7.39602
AIP	66.527	74.5062	85.2803	76.5008	109.503	97.0071	123.979	100.689	109.188	89.3199	118.391	85.7202
AIRE	0.186561	0.022012	0.027875	0.404689	0.378068	0.128685	0.075623	0.378362	0.067745	0.283726	0.196624	0.865868
AJM1	1.80237	2.87719	0.746219	1.46889	3.24002	4.12501	1.27597	1.96497	2.24334	1.31706	1.02389	1.33133
AK1	2.28108	2.28684	2.73362	2.55205	8.1741	4.03713	5.10704	5.36656	5.03046	2.71837	2.75009	3.0594
AK2	41.4585	44.3889	51.8709	51.0027	85.0796	66.4153	79.5	77.9291	72.7637	45.0499	76.0655	53.2217
AK3	7.93972	10.8183	11.5347	8.15006	16.1236	16.3859	18.5181	12.2284	13.5765	14.3761	16.1891	11.5531
AK5	5.8841	3.72997	8.4329	3.0049	10.0255	7.51408	16.7744	5.02878	0.058314	0	0.070006	0
AK6	14.6859	8.19092	19.5575	11.9474	23.3417	11.6269	28.8561	14.1936	18.6713	12.0999	26.7122	14.7605
AK8	0.115817	0.102621	0.128936	0.133655	0.217705	0.327681	0.093468	0.151292	3.05616	4.33717	2.04175	1.78425
AK9	1.78141	2.60179	2.51459	1.69407	4.5154	3.18088	3.09336	2.53196	6.64607	5.36473	5.73757	5.17637
AKAP1	5.50035	5.87394	8.53422	5.70368	15.8647	11.0279	17.0451	10.9147	20.3384	15.8878	17.4572	14.9914
AKAP10	18.651	32.7418	31.33	31.0615	30.7131	25.3041	26.9127	27.446	30.7058	36.4155	32.3131	33.8105
AKAP11	8.88583	8.88701	11.9399	9.45675	26.9623	16.9823	22.6786	19.6633	44.5751	38.7283	39.7203	41.6864
AKAP12	2.17198	1.67185	1.93154	1.56218	4.87044	3.78091	3.67458	5.32007	0.175947	0.097315	0.194672	0.281462
AKAP13	53.5881	72.5489	77.7052	69.2807	86.5834	70.9787	80.8958	71.9352	78.6319	74.2849	80.7377	90.1831
AKAP17A	28.0862	57.3882	43.4578	55.4077	91.8212	78.0253	75.226	85.8585	144.299	128.816	121.666	124.896
AKAP2	9.0038	12.4311	11.0066	8.19435	20.6148	22.725	18.8746	13.0129	164.51	201.868	161.096	172.194
AKAP3	0.191117	0.18627	0.263706	0.254699	0.369194	0.30144	0.841822	0.356966	0.851059	0.584065	0.880574	1.16345
AKAP5	0.613474	0.9204	0.513456	0.929207	1.4837	1.70486	0.856447	1.5137	0.797965	0.428014	0.606869	0.114074
AKAP6	0.17186	0.132924	0.523013	0.162008	0.337581	0.213041	0.710825	0.282186	0.802213	2.37068	2.93001	4.1345
AKAP7	4.39273	5.75873	6.09376	5.19103	8.79175	9.42062	9.99753	7.50949	8.72406	8.60699	8.92339	7.77192
AKAP8	13.0058	26.0714	21.3	19.3895	30.723	32.0345	29.7873	27.1357	37.588	43.8138	40.2312	36.1819
AKAP8L	29.2164	55.983	44.0082	52.5303	70.6446	73.6832	62.6617	69.7646	98.467	88.9028	85.34	90.2482
AKAP9	7.99854	12.4096	14.8791	11.4456	20.8248	13.8915	18.832	16.0539	26.8804	27.2952	26.252	25.7013
AKIP1	5.33578	5.1149	4.56371	7.84415	11.1081	8.89426	11.4447	14.2278	4.27662	2.97926	5.24374	6.37847
AKIRIN1	67.5309	98.9617	101.32	97.8206	87.0484	68.5949	95.863	80.6727	73.709	52.6187	71.0909	57.7199
AKIRIN2	45.9478	89.7023	77.8669	89.5813	60.073	63.4568	60.2381	72.0283	56.8199	75.5042	58.9729	66.4895
AKNA	117.874	195.619	186.457	181.042	173.838	135.582	166.355	145.834	162.713	144.32	161.345	140.839
AKR1A1	29.8652	40.0402	35.9851	45.8357	62.3449	65.2603	67.5575	76.2434	60.707	47.9762	68.5226	57.0075
AKR1B1	31.8196	31.4254	40.6894	36.2496	65.3439	55.3796	71.4225	59.9879	72.2809	63.0136	78.3171	69.7027
AKR1C3	9.62794	10.8242	9.51375	9.22814	17.1785	13.8013	12.761	13.074	0.120859	0.045096	0.09728	0.063061
AKR1E2	0.367271	0.272882	0.211567	0.216047	1.58046	0.65968	0.484867	1.26665	0.259326	0.146263	0	0.118262
AKR7A2	10.6112	10.6784	13.0304	14.0283	22.1845	16.654	19.4846	22.9561	20.0014	15.0287	19.8665	17.7736
AKR7A3	0	0.49766	0.388518	0.450954	0.224876	0.496084	0.603039	0.508161	0.539746	1.02651	0.385249	0.996428
AKT1	79.4145	136.415	124.512	146.95	102.95	109.177	100.728	123.684	75.3219	70.2411	79.7483	66.4653
AKT1S1	9.51935	17.2751	11.796	15.1737	15.5175	16.4153	13.8129	17.2459	13.2705	18.0967	14.6007	12.0056
AKT2	23.5692	35.0161	35.0469	32.393	45.034	43.6113	46.966	42.3321	70.9103	64.9953	65.5502	66.0352
AKT3	5.58768	5.90792	7.03659	4.55952	14.239	8.90872	10.47	9.13724	10.2296	9.38819	9.51791	8.91117
AKTIP	17.8703	12.9613	30.5235	15.6753	27.4351	13.0705	30.8082	15.8675	8.59816	6.7648	12.2204	10.1765
ALAD	13.3548	18.3345	18.4834	18.5371	31.2991	24.8989	33.7327	30.7565	24.1482	19.4686	27.0265	16.7779
ALAS1	14.7361	22.2064	24.9654	17.8119	18.287	16.8463	20.3084	16.6036	10.2063	5.88492	12.1	6.26666
ALAS2	44.5464	20.977	11.286	7.27883	20.2347	24.3679	1.64469	7.35467	0.023542	0	0.056579	0
ALCAM	11.5682	15.8166	13.2952	18.2285	15.0781	11.1368	9.80384	15.9275	20.2145	19.211	19.3836	17.556
ALDH16A1	12.2121	20.751	20.6338	20.7297	32.0853	32.2496	35.9492	38.2523	56.3451	49.3772	59.47	55.8144
ALDH18A1	7.24398	6.23864	10.5188	6.09939	14.8907	9.25496	18.3311	9.80088	21.8353	12.7676	26.4527	16.4056
ALDH1A1	20.5153	26.0687	20.3073	39.3003	46.1445	45.6812	38.2095	68.8697	0.183025	0.067868	0.316233	1.09542
ALDH1B1	1.98319	1.05418	2.07975	1.35179	3.62845	2.06418	3.39833	2.76602	2.11435	1.30395	2.79411	1.70748
ALDH2	54.4136	97.8514	63.7378	150.364	137.143	186.741	136.074	283.968	12.5626	12.1665	9.77113	10.4881
ALDH3A2	9.76741	11.1042	14.5078	12.4229	23.6079	14.6581	22.3262	22.0941	12.1141	4.68072	10.3499	6.86076
ALDH3B1	21.7838	35.0594	23.9815	44.4875	36.7437	44.4592	31.694	71.2494	0.382102	0.711071	0.556328	0.531215
ALDH4A1	1.75628	1.65258	1.34773	2.05557	3.84407	2.4886	3.02904	3.82118	2.4253	1.7863	1.79229	1.77617
ALDH5A1	3.29527	1.73707	5.0901	1.56524	5.31275	2.52318	6.69484	2.39328	11.0616	5.897	11.924	6.85768
ALDH6A1	4.14565	1.94051	3.23024	2.57602	6.81677	2.46709	5.67177	4.66747	4.89493	2.09443	5.93791	3.83984
ALDH7A1	0.202917	0.129801	0.457865	0.262737	0.45664	0.156304	0.601906	0.434775	0.43517	0.44142	0.564712	0.61303
ALDH8A1	0.163866	1.01149	0.517084	0.372236	0.478856	0.983811	0.599872	0.357471	0.374979	0.703708	0.449021	0.168363
ALDH9A1	29.0795	26.7394	57.9287	40.6159	43.7408	26.5133	54.6974	37.3376	41.5088	24.8428	57.0167	33.1532
ALDOA	455.581	812.987	713.46	874.081	630.934	758.004	646.38	891.719	302.077	254.183	307.928	259.966
ALDOC	17.8978	21.0333	22.1746	17.1164	22.4342	20.4297	27.825	15.4632	25.9099	23.6697	21.8676	16.5287
ALG1	4.30477	3.5273	5.59492	4.33627	8.22371	5.87931	7.63742	7.39691	6.95547	4.59727	8.28529	6.74765
ALG10	1.56641	1.74075	2.53156	1.74893	4.56301	2.86947	4.50941	3.21833	6.76977	5.72859	7.11055	6.66506
ALG10B	1.19543	1.62221	3.19355	1.849	3.52449	1.67917	3.5886	2.55046	6.06438	4.28099	5.88299	6.3022
ALG11	4.1305	4.46634	6.41495	4.15	8.086	5.9946	9.19087	6.17445	8.85736	9.5104	11.2903	9.08968
ALG12	8.55161	11.5289	12.9645	9.74249	16.2066	12.3185	16.5504	14.958	18.5751	13.1628	17.9727	13.0644
ALG13	15.5605	20.7014	18.9404	24.4213	41.9982	34.4786	29.76	37.877	65.9989	60.8488	42.7528	50.9953
ALG14	3.34284	3.17528	3.53156	3.19991	6.2136	4.47186	5.23902	4.40137	8.30892	7.53117	7.95484	4.618
ALG1L9P	0.315799	0.161745	0.420068	0.157009	0.405267	0.218301	0.482156	0.207855	0.592294	0.580883	0.913397	0.865641
ALG2	8.30629	7.97755	11.7636	8.18056	11.9509	11.2049	12.578	11.0231	9.99053	10.5557	12.3513	8.94343
ALG3	12.5109	13.5102	15.9802	16.3642	20.782	20.8745	23.0605	24.8844	16.0843	13.0502	20.5107	14.8278
ALG5	13.1398	15.6621	14.7817	19.3132	29.8772	27.0616	31.2711	34.3058	23.897	19.6595	21.8764	23.0249
ALG6	4.78226	5.2691	8.15964	6.57243	10.6469	6.92429	10.347	9.3913	11.9802	7.71011	10.2264	9.49434
ALG8	9.09383	6.84356	10.4546	9.69018	18.05	11.9039	18.1476	15.2036	20.5417	13.6788	21.3716	15.4256
ALG9	1.3334	1.98978	2.46254	1.89513	3.58301	2.27366	3.32164	3.06378	4.55515	5.41234	4.27984	5.35803
ALKAL2	0.500822	0.396353	0.31296	0.525904	0.401806	1.01899	0.235544	0.37308	2.66475	0.594666	0.130431	2.16866
ALKBH1	2.88027	2.4753	6.37362	3.23178	4.50801	3.31455	5.68645	4.13226	5.30316	4.1262	6.43246	5.28398
ALKBH2	4.68591	4.37527	7.87354	6.81757	9.7077	7.84094	11.8058	7.22652	14.6252	11.5433	13.8918	9.94263
ALKBH3	8.58225	7.52037	9.69531	10.2493	15.9752	12.1506	14.7651	14.4688	12.9685	10.4286	12.7863	12.2367
ALKBH4	3.74707	4.45589	5.73827	4.62521	5.91843	7.03571	7.96045	6.56795	3.25673	3.5346	7.1773	5.00506
ALKBH5	30.3815	42.7027	40.2174	46.4111	55.7845	53.6803	53.5882	52.1281	64.5313	67.8305	68.3421	73.1448
ALKBH6	6.18025	9.35042	9.34733	7.49891	14.7408	11.0369	13.8874	13.3099	15.55	9.87611	15.4246	12.6493
ALKBH7	20.9804	19.8828	26.8173	27.1611	35.3689	28.8861	39.8806	35.492	34.8649	21.2261	33.0442	32.99
ALKBH8	3.83872	3.4345	6.64496	3.32378	7.35367	5.43307	8.75859	5.45681	9.04413	9.1307	8.61689	9.28327
ALMS1	2.70772	2.59057	3.54224	2.77305	7.144	4.55516	7.59527	4.9205	7.77562	7.0281	8.49223	8.1955
ALMS1-IT1	0.341092	0.949297	0.327211	0.550332	0.664611	0.436978	0.455663	0.651787	0.322142	0.740131	0.302936	0.16064
ALOX12	4.68107	9.86273	7.31109	3.84422	1.88784	2.73416	2.24032	0.92989	0	0.021535	0	0.096697
ALOX12-AS1	2.31559	3.99078	3.51974	3.13637	3.89057	2.72452	3.90634	3.13283	5.18119	2.65844	5.12542	3.23988
ALOX15	29.6336	23.1091	2.17179	10.1783	0.298836	0.070832	0.119517	0.202809	0.016589	0.018524	0.09986	0
ALOX15B	0.115179	0.720849	0.534441	1.79954	0.356846	1.19257	0.792595	4.18538	0	0	0.022253	0
ALOX15P1	0.321127	0.30369	0.661621	0.299332	0.497749	1.06099	1.7057	1.02445	3.9028	4.19846	5.67334	4.27912
ALOX5	121.622	240.758	168.812	273.911	115.468	119.897	100.515	158.547	215.307	109.741	188.174	139.884
ALOX5AP	318.221	727.808	569.518	546.159	150.618	168.25	133.444	135.714	137.807	79.6595	144.587	104.423
ALPK1	15.1966	25.6936	25.7167	19.9772	5.3338	3.50313	4.2204	4.95874	5.69536	5.31124	4.79941	5.0069
ALPL	155.385	153.23	269.592	266.396	1.75709	0.969595	0.459233	4.94918	4.79473	1.24023	2.47249	0.992664
ALS2	3.99054	4.16616	4.19112	4.08374	6.91462	4.40461	4.55147	5.4047	4.60386	2.9834	3.36089	3.5682
ALS2CL	1.1154	1.80637	2.82577	1.23241	7.77874	3.61164	7.56292	3.35669	0.034951	0.029731	0.08982	0.022098
ALS2CR12	0.619151	1.13166	1.54799	1.09107	1.17587	0.948639	2.07902	1.00107	2.24076	1.83953	4.10262	4.66554
ALYREF	34.8447	52.9972	38.8486	58.0263	68.5581	81.4935	61.9746	78.6412	69.5899	67.5146	54.7131	59.2743
AMACR	5.40442	9.70117	6.91209	7.47357	2.69517	2.40952	4.07346	2.792	2.7006	2.18906	4.64682	2.81206
AMBRA1	6.20561	8.23282	10.1938	6.63565	11.1883	10.9443	12.1008	9.56244	12.163	14.8229	11.6766	11.3524
AMD1	65.3638	69.4757	120.268	77.4701	65.0815	83.0225	60.4486	70.0441	79.7814	117.223	64.2032	98.5063
AMDHD1	0.491838	0.62072	0.538722	0.672206	1.1886	1.45975	0.65346	1.07761	0.833457	0.981279	0.411984	0.830956
AMDHD2	10.4646	12.4421	12.2271	14.2428	23.9054	13.9459	17.0907	17.4214	32.5787	18.3096	24.6988	26.3952
AMER1	1.09793	1.19065	1.63476	1.00886	2.50295	2.43389	2.49735	1.87737	4.5468	5.07222	4.13927	5.0105
AMFR	26.6285	32.1888	27.9836	31.6648	52.2551	53.569	47.7701	51.8901	131.445	136.451	99.9731	116.059
AMIGO1	4.75441	4.04058	9.16881	2.59853	10.3145	7.56005	14.1829	4.26238	0.97435	0.587536	0.839625	0.552893
AMIGO2	6.01043	6.85233	10.3958	5.12324	12.7337	10.5185	15.791	7.98111	12.0568	10.1767	10.9815	13.1004
AMIGO3	0.808284	1.54252	1.00145	1.03517	2.00557	2.32593	2.47799	2.11253	4.51032	4.52719	3.917	4.19398
AMMECR1	3.00655	6.45487	4.16511	5.25146	8.27895	9.86645	6.13845	7.35447	8.5778	10.9411	7.72972	9.5752
AMMECR1L	6.44744	8.93556	10.6701	7.58024	13.0688	9.46503	12.6316	9.76627	15.9951	11.4043	17.3725	13.1713
AMN	0.23873	0.437459	0.678704	0.320006	1.0208	0.501891	1.41476	0.47392	3.67018	2.64502	4.54992	4.05592
AMN1	5.69087	7.79303	11.3676	8.29626	9.11674	6.14788	6.90775	5.02463	25.3739	19.2512	24.4028	22.4553
AMOT	0.723168	0.708376	1.09127	0.943048	1.78065	1.00434	1.63193	1.13803	2.11561	1.87596	2.45973	1.66763
AMPD2	75.1417	154.482	108.494	151.569	52.5603	49.2187	50.2552	73.72	30.4202	21.8857	24.5504	21.2931
AMPD3	12.5188	18.2937	23.5344	16.1253	16.0305	12.4288	19.0931	13.5064	46.0531	37.4067	50.7827	36.9907
AMT	0.788451	1.71965	1.30698	1.60405	5.61595	4.48648	3.61204	5.02974	9.16185	5.9023	6.23386	8.47959
AMY2B	3.30914	6.65658	7.60812	6.93493	10.5952	8.26699	8.54218	9.35069	11.611	10.4705	9.95222	10.233
AMZ1	0.118804	0.015279	0.269026	0.019883	0.262849	0.026958	0.225923	0.119941	2.47964	0.362617	2.97049	0.90768
AMZ2	36.1214	44.1009	43.7439	47.8737	66.7372	55.3173	57.5679	58.2161	73.7941	62.0203	68.9432	70.8117
AMZ2P1	1.87125	3.79207	3.08095	4.91351	4.14973	4.14052	4.21589	6.17576	2.49084	1.91254	2.01938	3.69422
ANAPC1	6.98598	6.18406	9.25817	6.3445	14.7892	9.52607	17.462	10.9286	18.3495	16.7188	21.6062	16.0062
ANAPC10	7.83415	6.35286	7.28742	8.76617	15.6392	9.72909	16.3165	13.5099	14.6381	10.383	15.0266	12.8043
ANAPC11	28.4442	39.8532	34.6931	44.982	46.996	51.0333	51.2337	54.8045	36.2173	30.7939	40.8864	32.9847
ANAPC13	54.251	84.9692	83.9887	77.3346	55.9376	53.309	64.1974	45.2898	44.9986	43.7859	39.0193	28.118
ANAPC15	33.6434	40.6403	36.1203	39.9811	64.3167	72.0883	63.6055	72.1907	35.3002	35.5411	33.2716	31.5918
ANAPC16	51.19	55.4705	63.6167	60.3111	97.0772	80.6322	108.571	80.9023	150.654	111.191	153.606	147.394
ANAPC2	9.12712	14.0416	16.3214	15.2284	28.7624	20.653	27.7778	25.8225	33.892	25.4273	32.672	27.3123
ANAPC4	9.2843	12.1792	14.1016	12.254	27.8478	18.5246	21.8077	22.5477	30.2756	25.0221	23.3064	23.5088
ANAPC5	39.7402	54.1592	43.3156	50.6657	90.8559	78.7193	81.0569	83.011	102.496	76.9916	91.9693	83.8199
ANAPC7	13.9074	12.9119	18.3529	12.5047	21.5145	12.736	23.1623	16.9903	21.6824	14.0582	23.3844	16.6442
ANG	2.56147	3.30981	4.20787	7.26153	7.96497	8.2594	6.86844	10.4881	2.83547	1.27321	1.23491	0.404483
ANGEL1	5.71288	6.14739	7.09378	6.72691	17.2957	9.6922	15.4994	13.4245	18.4403	13.3916	20.8016	17.7316
ANGEL2	6.32198	8.42402	13.0916	8.16704	15.5088	7.86	13.7711	11.9598	18.2678	17.5629	20.6012	19.0536
ANGPT1	4.90029	2.39691	6.34338	3.97422	0.666051	0.656997	0.787259	1.04025	0	0	0	0
ANGPTL6	0.52161	0.383177	0.485382	0.376814	1.35115	0.78358	1.64471	1.02432	3.19546	2.51278	2.81415	1.97854
ANK1	2.52709	1.37724	2.1627	1.4086	3.61944	1.12587	2.04711	2.17334	4.48653	0.814961	10.0023	8.73056
ANK3	1.57134	1.22321	3.83747	1.66574	3.81246	2.01354	5.94982	2.76635	2.16654	2.07798	2.15806	2.0946
ANKAR	0.592108	0.836211	0.786778	0.663691	2.01063	1.38503	1.71283	1.41408	3.7654	4.56577	4.42929	4.99445
ANKDD1A	0.190171	0.626792	1.53173	0.826245	0.849436	0.865123	2.004	0.914639	0.397971	0.751446	2.31408	0.460991
ANKEF1	0.77704	1.00973	2.00655	0.882826	1.70892	1.57384	3.25198	1.22031	1.25825	2.94072	3.36309	2.71584
ANKFY1	10.4977	19.9605	23.8533	14.4918	21.8255	16.1423	22.6738	19.0449	20.8417	18.5387	20.506	19.1838
ANKH	7.09479	5.21692	9.09975	4.92458	14.6764	9.66275	15.3439	8.23173	6.81708	7.2548	7.60411	5.3489
ANKHD1	27.1524	38.3054	38.2313	37.8507	49.7341	36.6809	47.8867	43.2746	49.2417	46.9115	48.7998	45.2048
ANKHD1-EIF4EBP3	7.03367	8.73209	10.8676	5.99905	9.87969	5.80306	10.32	6.65703	8.20613	6.73498	7.95215	7.42496
ANKIB1	11.1904	11.8301	14.8554	12.5047	22.3882	15.6771	25.4043	18.8516	21.8293	17.7064	25.7326	19.784
ANKK1	0.150489	0.227801	0.556652	0.127739	0.475404	0.441847	0.66621	0.181679	1.01074	0.522907	1.00038	0.649523
ANKLE1	0.466969	1.07126	0.926584	1.02856	1.67761	1.52124	1.71428	2.82862	2.94246	2.09689	3.03572	2.60209
ANKLE2	17.4101	26.3251	26.8019	25.3004	40.0636	29.4153	33.2173	32.4439	57.0725	47.2294	44.258	50.1259
ANKMY1	7.26856	8.59293	9.27904	7.78344	19.4487	14.9173	19.1502	14.6166	23.3534	21.026	24.0603	22.455
ANKMY2	7.11248	7.44021	8.76242	8.30965	11.6478	9.63628	13.0665	10.2261	11.5061	8.31752	12.8598	9.1198
ANKRA2	11.2963	17.2523	13.8556	16.9695	24.5689	22.7403	24.8656	22.5082	34.7092	32.317	32.9753	33.1784
ANKRD10	21.5363	33.2675	29.3124	29.506	60.849	46.2369	56.2268	50.2037	113.066	99.2436	115.003	98.3033
ANKRD11	17.4479	27.7509	27.9848	23.6563	39.3339	31.7847	38.2586	31.7686	43.1156	47.4493	41.8038	41.6173
ANKRD12	24.8791	36.1317	39.3933	30.1121	36.8862	38.6636	36.9909	30.2879	41.7366	53.6598	43.3861	42.3565
ANKRD13A	83.6893	176.608	133.054	175.193	76.6267	81.6611	82.3834	87.2415	139.978	149.301	144.891	141.445
ANKRD13B	0.135802	0.206553	0.224023	0.348165	0.899078	0.363188	0.506276	0.617706	0.540042	0.08762	0.457449	0.294095
ANKRD13C	5.24762	5.24046	6.90346	4.55238	12.0452	8.43586	12.0484	8.54089	13.6355	13.6153	11.8828	11.532
ANKRD13D	47.6656	107.058	87.6754	108.489	100.843	93.8521	91.6471	114.448	70.9425	60.2148	70.8657	65.3925
ANKRD16	2.88168	2.52914	3.17313	2.50933	6.65693	4.47805	7.67154	4.36915	7.37562	6.964	11.9013	9.4395
ANKRD17	14.5255	16.5232	22.6866	15.4879	24.9355	21.5398	27.8291	20.1837	26.2432	32.373	28.458	26.3033
ANKRD18DP	0.035308	0.130598	0.102045	0.043007	0.0679	0.102705	0.039709	0.062921	0.659417	0.813972	1.08394	0.510773
ANKRD20A5P	0.142577	0.555542	0.175245	0.195306	1.5209	0.666119	0.883129	0.365858	1.06224	0.589267	0.774741	0.479762
ANKRD22	0.666216	2.51364	3.63496	2.08274	0.844577	0.950954	1.74852	1.62411	0	0	0	0
ANKRD23	0.628375	1.46958	1.50049	1.18106	3.49868	2.20285	2.4336	2.58038	4.23205	4.27503	2.6465	3.93351
ANKRD24	0.100909	0.141582	0.358975	0.10846	0.483734	0.262874	0.443013	0.276708	0.247346	0.169512	0.276244	0.315672
ANKRD26	1.70787	1.78172	2.57048	2.10534	4.37453	2.56676	4.49876	3.36725	5.05419	4.48638	4.79131	5.16709
ANKRD27	6.62711	7.12869	11.0703	6.70397	12.6661	9.00936	12.1729	10.2263	11.1391	9.88526	10.2684	8.52859
ANKRD28	8.10444	18.1153	10.2325	9.9333	19.7505	21.4379	15.4097	12.8241	18.6008	29.5289	22.6793	22.8326
ANKRD33B	2.36163	2.3005	1.6605	1.74107	1.66318	0.942437	1.48798	0.714553	8.65099	5.46399	9.36789	4.7132
ANKRD34A	0.211132	0.260734	0.299686	0.123594	0.43882	0.432934	0.418566	0.380182	0.343842	0.404339	0.390775	0.387571
ANKRD34B	0.472501	3.66642	0.697523	1.25407	0.324067	0.849926	0.354888	0.48937	0.058172	0	0	0
ANKRD36	1.77625	2.26734	2.21406	2.32544	7.11652	3.07148	5.69511	5.05242	9.50295	6.26707	7.34433	7.51012
ANKRD36B	2.4482	3.80847	1.90499	2.3457	7.97528	5.30876	4.06142	4.67586	10.0044	8.70151	5.63941	6.80509
ANKRD36BP2	0.537185	0.523166	1.55928	0.450324	1.80037	0.831495	1.98398	0.924081	0.616669	0.326864	0.104965	0.738341
ANKRD36C	0.255367	0.87552	0.590055	0.562894	4.57552	2.05073	3.20224	2.73787	4.9407	3.86283	3.9839	4.09659
ANKRD37	2.23631	2.40116	2.21908	1.65156	5.19247	3.41724	2.15569	3.01757	11.8187	6.90362	4.69652	5.73225
ANKRD39	5.93315	9.02925	7.35518	6.75931	15.4015	15.2963	10.6048	13.5841	13.9021	15.6157	13.7974	10.7238
ANKRD40	8.28868	7.92272	11.3195	6.7541	19.5441	15.0992	20.9142	15.1537	21.2765	17.9788	19.1266	14.8069
ANKRD42	3.10236	4.78105	4.3447	4.78591	7.42066	4.52079	6.98877	6.98079	6.69424	5.15235	6.76715	5.04311
ANKRD44	38.4642	63.3076	71.664	57.6129	59.3133	50.9245	60.0611	53.9902	84.0248	85.8526	84.7258	87.2669
ANKRD44-IT1	0.089241	0.53958	0.052227	0.213639	0.49959	0.250304	0.240364	0.156636	2.57222	3.24636	1.26069	2.6947
ANKRD46	4.04929	3.30087	4.58543	2.60416	5.75479	2.90455	5.9639	3.84267	5.97842	5.76839	5.70983	6.24492
ANKRD49	17.9596	24.5015	28.8668	21.7805	37.0219	38.2299	33.2871	30.0329	53.5722	59.0928	47.8378	55.1674
ANKRD50	2.0518	3.35712	3.49738	3.79307	5.29833	4.08132	4.50782	7.43489	0.500794	0.584926	0.64077	0.845966
ANKRD52	5.54055	8.09489	9.66464	6.59993	13.8395	10.7704	13.508	11.16	21.2946	19.6063	20.0633	20.4328
ANKRD54	3.69703	3.88427	5.3794	3.91589	8.36092	6.17094	9.07981	7.66678	8.50708	8.7032	9.37669	9.31465
ANKRD55	1.93886	3.08401	7.50903	2.81627	2.36147	3.29975	12.0014	2.80137	0.018401	0	0.022038	0
ANKRD6	1.71996	3.18844	2.04194	2.72325	2.8965	2.26937	2.15402	2.16556	2.09062	1.27013	1.23874	1.6997
ANKRD9	1.0443	2.02387	1.16424	0.565175	0.952617	0.982511	0.742775	0.649867	0.097835	0.049602	0.026934	0.221232
ANKS1A	4.84263	7.54873	8.02434	6.53554	7.51781	5.45003	6.87298	6.50463	5.25579	5.131	4.88995	4.16319
ANKS3	1.98561	2.70002	3.8604	3.18609	8.00279	5.65425	7.48316	5.80018	10.0352	8.51032	9.26164	8.36834
ANKS6	1.05953	1.52947	1.91101	0.977504	4.04323	3.12484	4.12219	2.21673	6.32797	6.8298	6.59227	5.80458
ANKZF1	10.4407	15.2165	22.2486	18.4602	35.5269	21.8164	34.3765	26.7869	42.9039	24.4725	39.2551	31.2838
ANO10	7.98804	14.9562	10.411	14.4203	10.0104	11.2404	8.3179	15.1823	1.95134	1.28496	2.21154	1.69045
ANO6	21.6651	32.7978	23.6698	30.4303	41.9286	41.349	38.2823	48.0105	17.8195	19.6645	16.7414	17.7533
ANO8	2.16373	3.26068	3.12724	3.88689	9.33115	8.95836	9.6834	10.1354	2.50993	1.8415	2.41796	2.2127
ANO9	1.9225	4.10736	4.39382	3.75658	15.5648	11.5923	14.0743	9.66976	14.6666	11.2918	9.62337	7.74377
ANP32A	143.713	230.443	223.722	262.146	134.956	107.215	125.992	136.805	129.684	95.5321	136.141	112.781
ANP32A-IT1	0.254195	1.19277	0.852255	0.815745	2.53819	0.82414	1.4082	2.54056	2.81494	3.01801	2.8545	3.02962
ANP32B	119.183	137.129	153.882	157.791	253.065	236.893	280.012	259.603	202.251	192.51	206.458	184.69
ANP32E	38.9055	39.062	37.0655	42.6004	77.3452	58.2591	64.0137	60.719	83.4487	63.612	70.6287	54.9435
ANPEP	98.5025	280.592	176.368	163.559	74.1697	124.62	66.4016	48.0502	0.320718	0.641589	0.809042	0.268966
ANTXR2	40.1831	38.4827	73.938	55.1942	42.5018	29.6139	32.0038	37.145	42.8707	36.0596	29.7003	28.5431
ANTXRLP1	1.15206	1.5038	3.90413	2.25181	4.65575	1.70821	8.63532	3.12119	0.225453	2.49029	4.35292	2.87862
ANXA1	573.952	505.237	464.1	743.113	1055.59	792.656	837.426	1104.04	0.589939	0	3.07123	0.990226
ANXA11	168.979	317.351	239.521	277.476	173.796	192.684	166.646	175.755	134.236	136.616	136.046	124.882
ANXA2	255.174	280.104	197.089	378.514	516.131	450.991	360.69	625.653	87.5881	65.7695	81.601	82.5412
ANXA2P2	5.02024	6.41555	4.91584	8.22199	11.8786	10.2936	8.57475	14.8298	2.68094	1.34149	1.16221	1.82815
ANXA2R	19.0387	13.1895	28.5955	18.4119	38.8869	23.7187	45.1466	25.6873	28.1957	26.4999	32.031	40.2736
ANXA3	25.2515	51.123	40.6758	71.9711	0.818322	2.01754	1.42294	5.09052	0.189987	0	0.114342	0.039917
ANXA4	25.1514	33.8181	23.5212	37.7756	50.2539	48.3269	40.7555	59.545	92.8351	64.5976	88.8064	44.6522
ANXA5	184.673	266.172	181.006	418.439	335.581	363.767	265.73	549.453	84.5864	44.6187	71.976	52.1695
ANXA6	128.725	149.954	151.283	138.802	257.615	221.39	262.978	207.916	333.382	227.331	350.692	280.634
ANXA7	66.8533	87.3941	74.5142	91.3035	102.391	100.264	97.4937	109.31	68.4341	54.0681	62.788	52.2836
AOAH	78.1982	103.517	124.868	139.041	135.305	107.329	138.897	193.77	1.04091	0.447065	2.1505	0.325283
AOAH-IT1	0.390727	2.04062	0.929832	1.92722	0.246829	0	0.21188	0.114703	0	0	0	0
AOC1	1.69475	6.66787	2.40981	3.34808	0.022652	0.355985	0.368422	1.01419	0	0	0	0
AOC2	3.92987	12.127	7.35228	10.3873	0.549627	0.361949	0.453843	0.751857	1.33212	0.621884	0.713671	1.03751
AOC3	1.58453	4.9443	2.48037	3.16537	0.374078	0.307343	0.127828	0.451548	0.54701	0.339874	0.403781	0.376214
AP1AR	4.7155	4.0838	6.85211	5.17788	11.1511	6.22919	9.81621	7.7046	11.685	6.27304	10.6158	8.46925
AP1B1	27.9724	38.5512	37.1754	36.2763	62.7251	57.6208	62.6132	67.7432	91.5377	92.7096	108.688	93.3457
AP1G1	15.5283	25.1614	26.8101	19.6673	23.3349	21.2119	19.7339	18.9558	30.3105	38.853	28.0715	29.3719
AP1G2	19.3418	33.8393	31.5397	30.3023	68.0713	50.3515	62.0431	55.5975	109.059	78.2633	89.7116	78.7291
AP1M1	35.5626	50.56	56.7861	57.8933	65.3655	57.6416	75.2815	82.7771	44.2933	31.5756	59.915	48.8769
AP1M2	1.06735	3.21865	1.31774	1.25493	0.250265	0.221587	0.13383	0.460644	0.052089	0	0	0
AP1S1	9.05785	12.7745	9.96418	10.9201	18.6706	19.1356	20.2372	18.0685	17.389	16.2766	20.3889	17.1757
AP1S2	139.742	158.318	141.136	243.617	278.028	251.184	239.385	395.213	59.4679	30.0922	52.4643	34.1558
AP1S3	0.425982	1.2454	1.20053	0.391088	1.21967	0.762533	1.29003	0.677648	6.47735	7.45477	8.82694	3.91742
AP2A1	34.3313	49.7169	53.9983	63.2922	55.7073	53.0124	56.9122	80.6421	25.7718	19.7663	27.7451	21.9384
AP2A2	12.6723	14.6181	16.6356	14.9325	25.7234	17.9085	25.2343	23.8697	20.7314	14.2986	17.4253	17.2148
AP2B1	37.7196	41.4021	48.6086	39.1058	70.3888	54.8197	72.7826	60.5213	61.587	44.2243	64.4879	50.7218
AP2M1	129.156	186.581	146.982	184.828	219.882	215.965	211.76	242.784	162.774	143.855	186.695	164.678
AP2S1	62.4976	83.8791	68.8559	96.8518	116.891	124.376	109.904	161.732	46.458	42.8898	56.2867	44.0406
AP3B1	22.8521	27.5755	29.1366	26.3708	34.8094	27.2238	28.7774	29.9508	33.8297	41.3688	40.2821	37.9412
AP3D1	21.6657	32.0808	30.5952	33.9117	47.987	41.322	48.0621	51.5125	43.056	39.357	47.8516	43.3588
AP3M1	12.4499	12.3478	19.0079	12.8938	20.4827	14.0759	18.7476	16.6818	20.9912	17.301	23.2666	18.2281
AP3M2	4.27797	5.30349	7.67761	5.8285	12.0933	7.34376	11.1117	7.58065	5.70508	5.95653	5.53812	5.76878
AP3S1	66.212	113.867	84.1746	109.415	88.9003	112.143	90.9569	111.137	66.4089	89.2378	87.876	82.3037
AP3S2	6.46992	9.93528	10.4089	12.7821	9.09185	8.94136	9.83975	12.2808	6.72639	5.71247	8.87871	7.95113
AP4B1	4.87281	6.97758	9.83192	6.98853	15.7503	11.8372	14.1123	13.6641	21.6061	14.7275	22.39	17.8393
AP4E1	4.63116	5.96707	6.41724	5.69876	10.8207	9.00751	10.1714	9.22378	10.6388	13.8894	12.9506	12.3861
AP4M1	3.35076	3.68526	4.55636	4.59529	7.78465	4.67944	5.8894	6.34508	6.37298	5.95948	5.69369	5.08103
AP4S1	2.83431	2.62648	4.76335	2.19828	5.68929	3.36585	6.58439	3.44089	7.8121	6.43844	8.87702	7.61582
AP5B1	28.8558	84.7258	76.014	62.747	26.8113	39.1946	33.6549	41.2009	18.0249	17.4723	20.7797	16.8511
AP5M1	15.1625	15.3845	26.8976	17.4319	22.5	15.235	24.0839	15.9299	23.7593	22.6785	25.3476	20.016
AP5S1	3.78479	5.01573	5.88445	4.70014	7.75188	5.85805	8.59682	7.69481	7.84956	11.2039	8.24473	7.18223
AP5Z1	7.96766	14.2947	15.6086	13.0822	18.3256	14.5351	20.6004	18.2105	20.5201	15.1845	21.0671	16.7022
APAF1	32.8665	43.5691	61.4888	50.559	35.9966	18.3399	32.0664	36.4472	22.3025	15.581	21.4126	17.5937
APBA2	8.48395	13.3271	22.1677	9.53745	24.9619	20.088	42.4559	15.8408	0	0	0.120935	0.035653
APBA3	10.011	17.3528	19.956	14.51	22.5519	17.8292	22.4714	18.1484	30.9979	20.9666	37.5105	25.3214
APBB1	12.4949	12.4326	29.1155	9.64341	32.0747	22.5353	50.4541	17.868	14.9019	15.6593	16.4345	16.2146
APBB1IP	153.291	191.706	240.402	188.049	116.723	74.7677	109.173	108.38	77.4847	47.1202	80.737	48.1533
APBB2	0.063978	0.176004	0.177709	0.218069	0.23874	0.311663	0.234965	0.318513	1.66669	3.87335	1.66345	2.64895
APBB3	2.429	5.56134	5.76318	5.23086	11.3722	9.56525	11.1698	12.6075	14.3066	10.3498	12.8006	9.11107
APC	10.7252	17.2311	17.8739	14.7404	11.4967	10.1976	11.8921	9.28896	11.7837	13.1788	13.0562	11.2061
APCDD1	0.678938	1.00465	0.866821	1.10142	1.36521	1.32584	1.4396	2.0232	1.62161	0.661762	0.546957	2.19305
APEH	27.1707	28.4289	32.8887	31.4432	54.5104	40.3031	55.7713	49.6181	40.5703	26.0144	44.9742	36.2247
APEX1	64.5265	56.8128	77.101	71.6056	135.002	101.643	141.258	120.945	138.385	106.68	152.156	122.548
APEX2	10.9394	9.6822	15.0128	10.4332	17.5785	11.4115	20.8275	17.0114	16.5534	10.1072	21.0664	13.5658
APH1A	78.8335	133.696	97.9674	119.515	141.587	172.796	144.432	155.418	185.406	211.502	175.325	191.492
APH1B	6.33285	8.7251	12.6265	9.04231	8.62426	6.81337	8.57578	8.16996	10.523	9.74831	8.60255	10.1594
API5	38.7748	32.7381	45.9595	36.403	68.0501	44.1889	77.7879	55.6607	58.3334	46.9184	73.2329	48.8268
APIP	15.5798	14.1461	18.3172	16.8753	25.7323	18.8677	26.763	24.6463	16.5229	9.57127	21.0069	13.5318
APLF	1.04601	0.910844	1.00097	1.36569	1.95843	1.5517	2.03352	2.31685	2.4468	3.05861	2.68797	2.9844
APLP2	228.204	389.33	282.524	391.622	371.342	449.499	335.948	506.386	147.354	161.62	188.679	164.57
APMAP	87.1433	162.398	189.4	185.812	101.664	132.568	88.8703	108.554	32.3639	24.4182	35.3317	27.2422
APOBEC3A	50.1654	203.262	144.494	158.439	43.0318	126.823	102.802	99.1544	0	0	0.167566	0.044291
APOBEC3B	2.13903	12.6341	12.132	1.57784	2.47835	8.70239	8.47163	1.91404	0.719092	0.243318	0.839759	0.722432
APOBEC3C	53.0468	55.5134	47.7016	64.0343	97.6183	81.9915	87.8426	107.045	138.683	63.2788	151.057	107.89
APOBEC3D	3.89233	5.84819	6.80421	4.83302	11.2302	7.79767	10.7591	9.15044	26.3507	18.6428	30.7205	23.5888
APOBEC3F	3.41579	5.11789	5.00278	5.12126	6.68661	5.79498	7.50119	6.86509	23.4648	15.4094	24.6533	19.8562
APOBEC3G	36.8037	45.947	50.1259	49.3807	70.3347	47.5239	64.7412	67.4739	78.3616	51.4696	90.0531	67.5095
APOBEC3H	0.591462	2.1059	1.43022	1.99909	1.76989	3.62991	2.04501	3.29572	0.467193	0.682692	0.327737	0.237153
APOBR	102	186.729	148.103	228.169	69.4892	62.7238	54.244	107.983	1.27605	1.13059	1.39742	1.87084
APOE	0	0.062267	0.238127	0.294715	0.082005	0.324236	0.144636	0.153209	0.597035	0.685189	0.227469	0.231959
APOL1	18.9521	37.4232	41.6623	37.0914	17.5656	16.5003	18.4212	20.6289	2.80389	2.13357	4.31199	2.68684
APOL2	29.1304	63.0657	72.4115	50.4926	27.3787	20.4419	24.6279	22.1245	14.2319	13.6126	15.6257	10.454
APOL3	30.151	32.3388	60.9753	38.4963	68.0719	49.1741	85.98	67.5631	31.7048	31.8371	46.8059	31.8966
APOL4	0.068499	0.397416	0.554654	0.307389	0.240833	0.329489	0.570347	0.588773	0.4216	0	2.20393	0.186848
APOL6	14.2503	35.2774	40.8908	22.2461	22.3661	25.7172	32.951	22.3195	3.60431	5.89562	5.39057	4.06665
APOLD1	0.432707	0.379332	0.535088	0.58519	0.869926	0.441267	0.459212	0.479073	1.59451	1.14958	0.82699	1.14217
APOM	2.27403	4.75319	2.96682	3.43452	6.07682	5.36662	4.09715	6.19297	8.64993	12.46	7.00887	12.2515
APOO	2.77588	2.60742	2.69499	3.93393	6.83672	4.20355	5.6903	5.15178	6.73238	5.29416	5.12891	5.72971
APOOL	2.21242	1.76879	3.42171	2.07221	4.65357	2.78918	5.05293	3.54966	5.36519	4.63489	5.2492	3.5521
APOPT1	11.9809	13.2367	14.4509	17.2191	20.8836	16.2557	20.6279	21.3936	20.4084	11.6704	22.8169	20.4036
APP	59.321	77.6452	57.8453	71.6148	109.067	97.0913	92.8889	118.764	80.8987	56.4053	65.1756	51.6724
APPBP2	8.72582	11.7103	15.1947	10.8823	13.5413	9.96557	13.8571	10.9095	14.3698	13.9112	15.4802	16.1091
APPL1	13.2373	13.1903	18.3288	14.1319	28.5335	20.504	27.6086	24.2187	68.3884	46.4901	70.2136	55.4344
APPL2	13.3658	20.5095	19.9737	18.688	21.3807	16.2041	18.0666	16.4552	26.2694	19.1395	24.102	29.2448
APRT	123.521	165.658	167.126	177.653	270.54	327.165	315.37	305.495	250.695	267.106	286.927	273.089
APTR	2.69435	3.60018	5.23036	4.40269	2.38328	1.41725	3.09747	2.33963	2.7387	1.61555	3.01563	2.11218
APTX	7.98615	7.71026	11.325	9.31794	12.9466	10.0153	14.9839	13.1347	12.7995	11.599	14.5693	11.8284
AQP10	2.23035	1.30439	1.85025	2.01657	1.1026	0.615089	0.889854	0.613858	0	0	0	0
AQP3	47.6534	21.2227	46.7232	33.0143	101.079	49.9204	102.976	58.8505	0.649406	0.703054	0.821457	0.50386
AQP9	302.147	662.002	701.143	738.906	28.9619	32.1731	29.6516	43.5555	0	0	0.041674	0
AQR	13.0349	15.2904	20.2153	15.0171	23.2735	18.2552	24.4846	19.6228	22.3308	25.304	23.3458	21.8155
ARAF	28.3644	49.6496	46.1775	42.7204	55.7894	49.8817	56.559	53.5773	69.4239	61.2693	65.0054	53.5029
ARAP1	107.438	205.927	197.285	207.327	122.263	108.157	122.713	158.817	71.6838	62.1593	78.1299	68.5016
ARAP2	13.108	24.4101	16.6721	20.245	35.6743	38.8389	27.816	31.3402	36.5905	47.5396	36.3691	46.0262
ARAP3	14.9499	28.0468	34.5558	30.0735	8.75278	5.98791	6.44918	11.3491	0.18056	0.055666	0.110217	0.051779
ARCN1	48.6413	42.3668	66.2815	45.9689	63.1434	39.6521	67.6952	49.2025	48.4284	36.8084	55.0966	31.0827
AREG	1.82111	8.14345	0.32782	4.52278	4.03839	13.5447	1.51743	7.41712	25.3042	16.2815	2.99098	10.8483
AREL1	21.4952	27.0594	34.3452	28.5905	22.2109	19.3818	23.6318	21.8088	16.6708	17.762	17.7486	15.5292
ARF1	301.203	500.692	382.861	499.731	375.879	431.895	349.558	457.316	304.158	308.657	267.149	270.207
ARF3	74.8462	121.141	102.518	121.31	92.6894	105.507	93.1892	118.565	56.1865	44.1232	62.2489	53.1192
ARF4	70.3966	86.3204	85.4693	98.7281	93.0301	75.3181	95.6864	97.3707	52.1035	34.3678	53.6483	35.3083
ARF4-AS1	1.18821	0.659791	1.65993	0.895637	2.42374	2.00521	2.54411	1.74671	3.67967	2.80766	2.32584	1.80508
ARF5	151.047	227.101	200.892	285.855	206.741	213.779	193.332	263.404	122.919	127.818	129.108	133.186
ARF6	71.9926	114.023	87.9527	109.62	172.822	197.949	148.231	165.106	239.829	254.991	213.333	249.646
ARFGAP1	13.1214	21.3242	26.8947	21.8711	38.4203	26.0467	38.6835	34.9528	40.3104	30.0501	36.8028	32.339
ARFGAP2	30.3018	40.2188	46.6515	40.0293	56.8286	49.4365	63.1719	59.3097	67.5962	61.9926	69.7058	63.3051
ARFGAP3	30.199	40.708	33.8211	43.4044	46.9853	33.1717	37.581	42.2557	24.2806	18.7772	27.6099	22.6423
ARFGEF1	20.503	18.8001	28.1756	22.1727	34.1272	22.1348	36.8889	28.0198	20.3575	16.8908	23.6978	16.85
ARFGEF2	8.43382	10.0882	11.8023	9.36318	20.4977	16.2243	21.5372	16.9063	29.0659	30.5162	31.9278	28.0838
ARFIP1	25.9518	36.787	36.8124	33.9549	21.4144	8.82238	19.1135	14.4968	18.071	12.1099	16.3901	12.7148
ARFIP2	6.57785	9.28022	8.20984	9.24111	13.7783	11.193	13.483	12.741	14.5869	11.9801	15.0331	12.9895
ARFRP1	12.1481	14.0289	19.4754	13.5209	23.164	15.6321	30.5877	21.738	21.2226	11.1808	24.525	18.0411
ARG1	1.75329	9.49087	17.1327	15.0052	0.366458	0.845373	0.775956	1.93786	0	0	0	0
ARG2	1.43501	1.99293	0.985515	0.508116	0.693079	0.574726	0.503944	0.155377	0.332169	0.0528	0.255803	0.148794
ARGLU1	49.6478	107.564	73.1673	94.3336	180.436	157.656	140.285	156.39	260.407	241.544	211.404	223.208
ARHGAP1	29.6748	44.5615	51.8356	48.6153	42.6049	41.2383	43.9553	52.621	26.2257	26.3007	29.0332	26.0136
ARHGAP10	3.24964	4.71991	1.70603	4.02454	8.06702	6.02207	4.60942	6.71382	0.073621	0.049208	0	0.073887
ARHGAP11A	1.44914	1.93987	1.65816	1.86348	3.61009	3.80766	3.50382	3.85341	2.06674	1.87125	3.28998	1.5953
ARHGAP11B	0.707563	1.12108	1.04855	1.49952	2.77812	2.80885	2.458	2.65046	2.46441	4.21647	2.2937	1.9502
ARHGAP12	5.64831	11.8484	8.48489	7.47392	13.9455	14.944	12.1242	10.8445	21.3736	23.2689	18.2242	23.496
ARHGAP15	95.0653	85.7619	113.631	106.223	101.949	66.5987	112.643	61.3701	91.8557	66.3344	103.574	70.7471
ARHGAP17	18.999	22.9717	27.5463	22.3069	42.9731	33.5243	41.8045	37.4189	137.473	104.375	137.672	108.899
ARHGAP18	11.453	11.3318	9.88852	8.68173	13.7538	9.8819	8.72015	10.6214	5.53763	4.21711	4.56484	3.55249
ARHGAP19	10.6262	15.5077	19.3691	15.2635	14.8767	13.552	14.3665	15.2182	18.1385	13.3183	18.9326	13.5395
ARHGAP20	0.048313	0.040393	0.118078	0.02514	0	0.110679	0.110754	0.068062	0.928221	1.52545	0.868376	1.24949
ARHGAP21	8.63556	14.3349	9.45628	9.61973	12.6856	13.8085	11.8057	11.8272	3.39837	6.36664	3.68752	3.75249
ARHGAP22	1.52057	1.31984	1.08534	1.91228	3.7487	2.1281	1.82002	2.67669	4.3711	4.63876	4.54672	6.12162
ARHGAP24	3.45556	5.38518	5.66511	6.1598	6.38226	7.52546	4.46287	7.3271	45.7536	41.5415	28.805	40.5916
ARHGAP25	152.464	220.08	295.729	235.769	97.8631	66.6317	81.3432	75.916	123.587	100.642	117.53	114.279
ARHGAP26	24.8073	52.9792	43.491	44.8044	21.4903	19.5435	17.0289	23.5133	2.5695	3.0761	2.56472	2.00653
ARHGAP27	56.9325	141.705	128.541	125.087	90.2662	90.2641	86.9132	115.695	88.4957	75.1836	92.8757	88.6166
ARHGAP27P1	3.66813	10.0365	6.98116	9.80988	11.3808	7.55967	6.41069	10.0143	7.84409	4.62344	7.17627	5.05764
ARHGAP27P1-BPTFP1-KPNA2P3	5.09133	16.4692	10.411	14.4843	18.3553	14.4981	11.9454	19.6105	8.4002	8.4911	8.83142	8.49397
ARHGAP27P2	0.345429	0.347932	0.22035	0.45386	0.780077	0.324506	0.68026	0.51394	0.248504	0.521973	0.572449	0.724566
ARHGAP30	173.261	225.343	292.338	263.374	222.214	165.202	237.585	217.13	164.446	113.728	167.956	132.768
ARHGAP31	3.97829	5.19246	4.66638	7.35935	9.67966	10.9709	9.57121	14.8029	5.23894	5.46995	4.66974	2.92642
ARHGAP32	1.23434	1.42873	1.93766	1.85914	3.51218	2.12899	3.33253	3.39626	10.0689	6.74583	6.56639	12.673
ARHGAP33	0.477298	1.93397	1.05527	1.57892	3.88707	3.89271	3.266	3.51688	5.07481	4.67534	4.74257	4.58334
ARHGAP35	8.08661	10.3362	6.22115	9.30932	18.4751	19.1669	13.2908	16.5928	14.2751	15.2101	13.6039	13.1999
ARHGAP39	0.051272	0.165665	0.105026	0.01358	0.124765	0.121303	0.223907	0.203912	1.95576	2.30996	1.25119	1.39813
ARHGAP4	53.9664	103.916	91.971	104.756	166.229	150.075	156.65	172.697	197.093	129.887	166.238	146.35
ARHGAP42	0.163662	0.259319	0.303278	0.283016	0.538926	0.62151	0.407961	0.439363	3.18384	6.02748	3.06391	4.63297
ARHGAP44	0.015478	0.010874	0.088338	0.014132	0.159124	0.048482	0.05845	0.013448	0.938431	0.34071	0.612485	0.333741
ARHGAP45	113.512	204.109	215.49	163.025	236.309	182.578	254.34	189.513	273.101	243.932	277.74	250.193
ARHGAP5	6.8757	6.07359	9.53381	6.09342	15.6019	12.5099	15.9521	9.01912	24.3643	27.9032	23.3792	24.9632
ARHGAP5-AS1	0.623739	0.805468	0.704756	0.54814	1.22473	1.09711	2.07268	0.965329	1.67464	1.06597	1.05612	1.44898
ARHGAP6	2.56023	3.03023	2.90853	1.53645	2.00558	1.38334	1.69293	0.506137	0.824564	1.09364	0.530254	0.527071
ARHGAP9	125.723	280.564	237.197	312.345	118.774	122.182	114.431	159.853	97.7955	81.7982	96.6065	101.62
ARHGDIA	151.807	240.548	194.366	220.653	317.23	334.154	291.061	337.908	296.39	258.266	227.137	200.626
ARHGDIB	1647.53	2529.2	2248.11	2628.4	1586.46	1467.59	1577.93	1550.51	1195.07	1037.87	1292.32	1178.01
ARHGEF1	99.2284	202.942	194.502	184.042	306.717	289.909	326.785	287.022	311.734	242.745	275.289	241.603
ARHGEF10	0.308327	0.589919	0.892623	0.331247	0.666139	1.11936	1.81519	0.653931	1.2585	1.6135	1.39384	1.20854
ARHGEF10L	7.73092	10.7253	8.9653	13.6028	24.405	20.3858	15.8236	31.4904	0.842942	0.330512	1.39149	0.550738
ARHGEF11	13.1557	23.6645	24.6841	26.8617	16.8572	15.7049	20.876	25.0504	1.46732	1.54108	1.3777	2.07221
ARHGEF12	6.4921	8.79893	4.41096	4.30834	8.85395	7.31799	4.38936	4.65849	8.95467	9.92087	7.96954	7.59146
ARHGEF18	34.9821	50.2509	62.2916	39.1709	64.2748	65.0184	75.9757	50.9274	153.433	191.792	143.869	154.75
ARHGEF19	2.32969	1.64353	3.28076	1.61743	5.71204	3.08115	5.65679	3.29343	6.24026	3.46545	7.99317	3.4368
ARHGEF2	49.317	85.0024	89.3303	69.9487	68.31	51.9744	63.9336	60.4343	97.4806	94.7034	95.1637	87.6801
ARHGEF3	40.1876	44.4272	44.5627	39.3301	85.8074	75.9015	68.7609	63.8302	34.4455	56.6534	35.8106	41.2013
ARHGEF34P	0.644048	0.767169	0.366194	0.537088	1.66885	1.3731	1.34786	0.682823	5.34372	6.57822	2.71556	4.26706
ARHGEF35	1.44426	1.49199	1.80488	0.439659	3.78387	3.07932	2.60085	0.764753	9.7881	8.18503	8.45061	3.83205
ARHGEF4	0.301763	0.593306	0.680052	0.673013	0.721451	0.313242	1.2673	0.47786	0	0	0	0
ARHGEF40	23.5235	28.313	32.9757	53.7105	21.445	18.3214	15.6216	37.6897	0.205211	0.204828	0.240049	0.038106
ARHGEF5	0.661934	1.55625	1.16871	0.661899	2.19131	2.28297	1.86306	1.3074	4.56396	6.89468	4.62564	4.58802
ARHGEF6	55.2921	68.34	61.6624	69.6049	86.9903	71.9331	90.8768	94.2247	50.7476	42.732	51.5011	47.0086
ARHGEF7	9.8239	14.7149	19.0335	12.4653	23.4895	17.8413	22.5031	18.3712	49.0534	54.26	47.3253	51.9044
ARHGEF9	3.97553	4.47933	5.21358	4.43688	9.04576	6.47708	9.28281	6.92788	11.071	10.3187	11.5405	11.9798
ARID1A	33.1379	47.0645	44.0022	41.6235	62.1137	46.0389	64.8095	50.9469	82.0665	71.5167	86.6949	70.7702
ARID1B	13.8033	17.0122	17.3809	15.7616	28.8758	27.8983	30.5212	24.2821	61.1854	69.8523	65.3773	64.4738
ARID2	5.08355	7.94879	8.68989	6.28687	11.5366	12.3562	10.9358	10.0345	11.766	14.9566	10.4622	11.39
ARID3A	13.6407	19.1618	24.0544	22.426	15.367	12.0021	14.8813	16.2234	11.429	9.45926	9.14637	7.21616
ARID3B	13.8889	26.7853	25.6817	21.2364	19.0406	17.1473	18.0771	16.3754	19.2542	17.9298	18.8561	17.6168
ARID4A	22.5257	36.7026	37.2988	32.4156	24.0752	22.9677	23.4245	20.1974	31.1141	39.366	30.4798	33.5655
ARID4B	36.1766	60.3231	60.2841	52.1831	43.6758	47.7283	48.6236	36.3321	54.8859	70.6743	54.0758	57.1057
ARID5A	37.3336	104.232	68.3424	67.129	46.5091	65.0492	52.3123	51.733	36.3873	55.4862	26.9784	27.0988
ARID5B	6.26199	8.81135	6.35301	9.46533	17.6662	18.682	14.4791	14.6793	52.9566	70.6443	47.1147	66.1252
ARIH1	18.6645	27.1154	31.6018	22.4336	29.4026	23.5671	29.932	24.0194	33.1928	35.1902	35.5909	31.6752
ARIH2	32.0942	57.2925	44.3234	47.0456	66.6412	86.1043	72.3783	69.3272	72.9462	87.6347	72.864	74.3104
ARIH2OS	1.44849	2.17741	2.38126	2.173	4.10503	3.81867	4.32277	2.86844	5.96694	6.03507	5.92943	6.46201
ARL1	10.907	8.8667	13.8982	10.2103	20.7443	14.2204	22.8052	18.3611	22.4207	13.1436	24.4552	17.2416
ARL10	0.640982	0.997342	1.72638	0.790004	3.83427	1.92107	3.65348	2.5056	7.95337	5.88429	8.16275	8.57297
ARL11	8.08977	10.7865	18.0096	12.0137	6.76324	4.88219	6.36248	7.92974	9.83001	7.83857	11.0949	5.50666
ARL13B	3.06355	3.28254	4.54342	2.75765	4.49619	4.32305	5.04279	3.18798	4.67097	4.58098	4.88938	3.31996
ARL14EP	17.4911	9.88354	22.2793	19.7389	34.5174	17.9669	33.1484	28.6165	31.6126	21.8675	38.9315	41.1103
ARL15	7.45733	8.67131	10.0301	7.56621	10.2735	9.46262	8.41981	8.31697	6.84267	5.69557	6.26367	6.07745
ARL16	7.52564	11.6666	8.9709	8.04135	23.1458	18.958	17.1293	15.3537	26.3685	20.153	21.3419	18.8443
ARL17A	3.13075	9.03716	20.5407	3.88941	12.9395	11.5619	23.5322	6.67385	28.5852	19.6208	44.4927	14.1823
ARL17B	5.30806	4.63875	9.3007	3.56016	12.5312	8.17167	20.7977	8.85823	11.6559	16.8945	19.1331	4.22417
ARL2	19.3091	22.6312	23.1409	20.3585	36.7305	33.9031	40.5059	30.3277	31.0348	26.2988	30.8544	19.7308
ARL2BP	34.9684	41.8419	42.676	38.5987	67.565	68.6053	74.6298	64.9825	60.51	62.2664	68.0643	60.6271
ARL3	4.31464	5.58349	5.50141	5.71228	4.92675	3.4965	4.04951	5.05148	1.76151	1.85778	1.96261	1.44571
ARL4A	7.07432	8.54148	6.58337	8.04224	20.0306	27.5526	15.3722	13.7166	38.2337	75.5688	33.5776	38.6298
ARL4C	104.909	105.539	85.3392	100.414	269.936	239.569	176.012	179.675	46.9403	35.2473	51.0538	45.2003
ARL4D	0.518911	1.69471	0.712558	1.96237	2.79902	3.85093	2.12763	4.43098	5.6555	10.6196	4.55845	5.29913
ARL5A	27.8916	34.0923	32.4182	37.1542	59.957	59.8854	55.302	57.2348	61.249	61.9272	58.4009	47.4424
ARL5B	4.64637	11.0984	8.98331	7.26184	10.9047	12.1168	8.99214	8.85278	16.6496	16.2657	11.7079	12.0917
ARL6	1.01203	1.03601	1.44561	0.923404	2.73701	1.23323	2.23253	1.40625	3.15487	2.20986	2.93859	2.73665
ARL6IP1	61.7886	67.3937	77.2053	58.0326	98.8993	95.2409	104.855	88.0541	90.6554	92.9377	103.08	81.0156
ARL6IP4	64.0514	108.785	84.2348	113.539	142.899	175.553	150.183	166.15	122.246	156.972	119.968	133.048
ARL6IP5	211.519	243.595	274.102	262.771	318.572	263.158	308.964	298.604	166.524	93.08	201.688	115.301
ARL6IP6	27.1935	27.5876	30.2668	27.8456	34.4769	27.0724	28.9243	30.8608	34.5023	22.9878	27.4932	26.8096
ARL8A	31.045	67.7338	50.5019	49.3361	51.4575	66.6355	49.6687	50.6767	56.7879	58.858	50.2729	49.3993
ARL8B	31.0896	38.4681	47.2737	43.0871	58.8494	51.7589	60.5858	56.266	37.9659	36.1082	39.7059	35.4907
ARLNC1	0.040272	0.131021	0.023395	0.024124	0.152303	0.229655	0.022118	0.047526	0.50431	1.89671	0.69368	1.23515
ARMC1	11.0507	8.84044	14.8821	11.491	25.4681	15.7584	24.3954	19.607	27.4191	19.1453	28.1585	24.1715
ARMC10	14.4976	12.1251	17.314	17.608	30.6449	16.368	26.8079	24.5768	19.2014	11.183	20.3056	12.8094
ARMC12	0.151956	0.190894	0.478202	0.248108	0.715365	0.540373	0.600276	0.530754	0.763419	0.704875	0.611776	1.16684
ARMC2	0.865909	2.0863	1.36372	2.1732	2.86937	2.42099	2.08942	1.97041	3.24929	1.34448	1.67851	2.02834
ARMC5	2.60768	3.8458	4.51744	3.13458	7.0026	6.14391	9.06234	7.34726	9.91704	6.79849	9.64547	5.6703
ARMC6	8.26667	10.2202	12.35	10.0045	17.9706	14.7103	19.9207	17.8482	16.693	10.7233	20.6184	15.9562
ARMC7	12.2981	17.3731	16.426	14.8693	14.7576	9.72674	13.7734	11.7781	9.03462	6.34426	10.429	8.72373
ARMC8	14.2832	16.8385	20.5459	15.807	23.0771	20.0337	22.2401	19.7073	27.7835	27.8917	27.2122	24.0714
ARMCX1	0.550977	0.668109	1.24344	1.34753	1.49682	1.271	1.61346	2.09162	0.259606	0.23589	0.197727	0.147679
ARMCX2	1.21667	0.890355	3.36352	1.1011	2.30691	1.11534	4.32652	1.51673	7.59605	4.39311	8.04841	6.42772
ARMCX3	9.19035	9.40149	14.8347	9.55006	14.6626	7.01419	15.4392	10.9589	15.1716	8.42336	11.7883	10.1041
ARMCX4	0.522491	0.987774	1.15449	0.991045	2.51542	1.8212	2.14397	1.38923	2.58278	2.10074	1.46599	1.55046
ARMCX5	4.5049	4.37735	6.26318	5.03249	11.0111	9.80816	10.9881	8.37247	11.3157	9.0319	8.8609	9.21001
ARMCX5-GPRASP2	0.755155	1.12984	1.24633	0.678589	1.67972	1.49287	1.89988	1.52633	1.41271	0.444624	1.11327	1.22948
ARMCX6	15.64	19.7749	19.7549	17.9608	29.0344	31.5898	33.6576	32.072	42.3084	40.7419	45.0465	40.4903
ARMH1	3.47675	3.47774	4.40881	4.96962	10.1369	7.75205	10.2808	10.769	7.36049	5.23844	5.16352	7.1927
ARMH2	0.332584	1.39967	1.38054	1.27348	0.713357	0.071695	0.345612	0.667866	1.5106	1.29042	2.03857	1.37793
ARMH3	9.39208	10.5633	11.7441	10.4247	19.9952	14.8083	20.2441	17.141	28.0944	28.2113	32.8342	23.9787
ARMT1	16.1845	16.1009	22.3937	21.4322	17.609	9.17259	18.4279	17.8799	8.58643	5.99023	9.95205	5.62549
ARNT	14.9447	20.6932	21.5178	19.1285	26.1553	20.9719	21.1313	26.444	21.7088	20.4429	18.4388	18.3855
ARNTL	16.3158	28.6343	21.9367	19.8134	25.7345	20.7548	16.3329	18.6115	7.99208	7.75236	9.06744	6.41602
ARNTL2	0.230782	0.398251	0.262445	0.372351	0.675101	0.756263	0.489618	0.682054	0.982483	0.805717	0.498017	0.587833
ARPC1A	34.3881	49.6383	51.4058	50.4797	50.456	47.5088	52.5933	51.7987	48.4136	35.9605	55.2421	50.1182
ARPC1B	457.025	696.77	575.728	749.622	635.468	628.407	589.229	791.973	325.825	199.667	304.902	247.223
ARPC2	672.842	1141.07	880.895	1148.46	760.517	831.161	698.496	910.018	530.908	470.284	532.798	511.545
ARPC3	864.054	1463.55	1148.36	1686.34	988.218	1083.99	901.652	1235.77	929.264	829.787	938.766	858.811
ARPC4	226.41	336.468	341.694	362.947	248.888	231.552	259.141	307.796	164.314	129.73	203.274	147.549
ARPC4-TTLL3	1.30485	4.10321	3.31655	2.87808	4.80243	3.96669	2.40017	5.93893	4.70596	1.52462	3.8773	3.29655
ARPC5	323.852	423.523	519.991	510.781	302.11	234.374	325.552	324.114	142.179	66.8629	148.635	94.5252
ARPC5L	12.6647	17.5641	14.4074	17.6442	26.9424	28.0964	22.0145	25.1914	35.7607	28.6749	29.8427	25.3024
ARPIN	2.54889	3.90873	2.22251	8.77653	7.24376	7.40063	4.73095	18.0443	0	0	0.017592	0.036747
ARPP19	33.3796	41.8755	46.7187	36.2905	53.0614	42.555	48.9476	38.3522	81.9788	72.0874	56.8797	50.4723
ARRB1	23.1275	46.1026	30.0977	37.0418	35.2872	43.1478	34.9332	47.803	0.107014	0.886255	0.509068	0.678578
ARRB2	265.452	602.94	469.812	661.996	318.284	361.679	310.309	470.91	62.4494	58.7546	61.4369	76.4236
ARRDC1	33.2226	51.8084	49.7679	51.6333	59.6155	53.2087	52.4345	66.7179	41.521	29.9449	40.9085	39.4068
ARRDC1-AS1	3.75971	5.55236	6.7841	5.71683	11.1485	8.92891	11.8863	9.1279	11.6593	10.7859	14.0422	11.8179
ARRDC2	34.772	76.9456	66.4589	59.8859	77.8009	125.106	93.4549	98.1596	119.962	245.964	123.275	134.282
ARRDC3	71.4643	129.112	139.129	151.352	90.0255	74.8891	77.9179	93.6977	168.716	165.038	200.933	250.911
ARRDC3-AS1	0.652273	0.854862	0.592063	0.674862	1.15282	1.01774	0.296945	0.918391	1.62203	2.61891	1.2257	1.37798
ARRDC4	11.7123	13.408	20.7619	32.502	17.1107	18.7747	15.6384	31.7838	20.5495	25.55	7.83061	19.2776
ARRDC5	1.12222	1.78901	2.43539	1.27451	4.90386	2.85137	4.83253	3.09821	5.00895	4.20288	5.86609	5.49851
ARSA	8.54722	21.924	12.8801	18.5612	19.6468	20.128	14.1493	19.9469	17.6003	14.8306	12.2125	12.1511
ARSB	8.17421	11.1755	10.2471	11.2654	12.9488	12.9219	11.759	14.3062	4.76149	3.95566	5.86727	4.43174
ARSD	3.62803	7.08376	4.50879	10.0112	9.03697	10.2393	8.03207	21.557	4.13924	4.69575	3.9546	3.54402
ARSG	9.35083	14.532	12.5616	16.5581	14.679	11.5883	11.1288	15.5975	5.36784	2.58708	4.01387	4.07203
ARSK	2.38534	1.87697	2.7013	1.94125	4.7251	2.16946	4.36607	2.41549	4.65974	1.74709	3.80874	3.71439
ARV1	10.0201	6.14573	10.2494	8.14902	17.6037	8.19658	20.0231	13.6415	19.9035	5.78305	24.125	12.4075
ARVCF	0.396165	0.942977	0.841771	1.1654	2.10949	2.37497	1.76915	2.66376	0.840501	0.897084	0.674065	0.968996
ASAH1	200.811	400.686	370.471	371.094	226.479	305.538	245.53	346.081	79.0891	60.6604	71.9969	78.5149
ASAH2B	0.735206	0.778719	1.41522	0.626725	1.78466	1.23728	2.28257	1.03525	1.68069	1.2631	1.87053	1.51265
ASAP1	28.2089	55.896	48.1072	46.2885	33.7818	25.606	26.1324	31.0698	27.4417	18.0251	22.8768	14.7604
ASAP2	1.36681	2.20119	1.6257	1.28758	1.80988	1.71177	1.22164	1.58031	0.008853	0	0.010554	0.022146
ASAP3	0.146393	0.196722	0.244746	0.228934	0.426881	0.333137	0.498513	0.454795	0.469607	0.565352	0.477565	0.845356
ASB1	3.88977	6.00151	7.43203	4.05054	11.182	9.84628	13.2539	8.65096	16.0132	15.4491	17.6055	14.1595
ASB13	6.09644	7.9013	7.35177	10.9718	14.4083	13.6751	14.2197	19.4954	5.35923	3.06203	4.61322	5.14427
ASB16-AS1	5.1334	4.97882	8.28971	6.83429	10.5837	4.04917	13.1147	9.32803	13.7721	5.66088	16.3309	11.7043
ASB2	2.06637	2.0599	1.01317	1.60479	1.83596	0.999857	1.33523	1.7021	0.279106	0.092694	0.160565	0.227801
ASB3	4.70309	5.69135	6.9288	5.93446	8.76514	8.52075	7.54493	7.18633	12.3576	13.008	10.6008	12.0879
ASB6	6.16219	11.1838	11.0787	10.4692	13.6737	14.4108	15.1473	15.2943	12.7053	9.55878	15.1885	10.9117
ASB7	9.01008	12.3925	14.6652	11.47	17.4267	15.2557	18.6521	13.4441	19.2837	21.5092	20.7769	18.8073
ASB8	18.6199	27.7814	38.2187	24.8019	23.7292	21.0307	27.0352	18.2478	19.3837	21.783	20.5724	16.1603
ASCC1	6.24348	8.12005	7.33004	8.23996	10.5498	8.70696	9.19285	10.6331	15.1792	12.6366	15.7251	17.11
ASCC2	31.0687	34.9183	34.5747	28.4541	45.3603	36.9596	41.2738	39.9851	38.0754	37.8395	41.5112	35.4182
ASCC3	7.26808	8.15203	10.8361	7.81224	16.0548	14.2902	16.8656	12.2276	20.345	23.2636	18.7068	19.0478
ASCL2	4.12921	6.55629	6.20781	8.75142	7.58185	9.14097	7.2316	12.6622	0.44114	0.041871	0.927648	0.047481
ASDURF	2.68466	4.73932	8.72476	4.48738	6.61416	6.80165	5.75818	5.45131	8.26296	8.10938	2.83381	8.20642
ASF1A	14.9591	9.62275	19.7724	8.73713	24.5016	16.0741	26.8403	12.0431	14.7763	14.071	18.6147	11.8929
ASF1B	17.4865	29.1244	31.0379	35.6571	6.91955	5.07466	7.0821	9.5545	2.48085	1.39037	2.12783	1.66061
ASGR1	6.5517	10.4378	6.78483	15.8857	16.7136	19.8381	12.9438	29.8835	0	0	0.211676	0.043762
ASGR2	7.99058	18.1294	12.7767	25.2955	23.1767	29.3776	22.7205	44.7946	0.120153	0	0.097467	0
ASH1L	9.97978	16.6695	18.6066	12.3905	18.2354	15.1442	17.956	13.8653	24.5391	30.2635	25.3757	26.3733
ASH1L-AS1	1.41784	2.92369	1.73734	3.27462	4.15094	7.32134	3.61513	4.85523	5.09796	10.4911	6.2381	8.32563
ASH2L	19.1473	17.7891	25.5085	24.0018	28.3405	16.4915	30.3924	25.4754	28.8113	17.1085	30.6785	23.3313
ASIC3	0.164456	0.272659	0.218014	0.381665	1.64561	0.751758	0.987069	0.820341	0.989829	0.700413	0.635223	0.511288
ASIP	0.08231	0	0.443147	0.152497	0	0.40907	0.26967	0.144071	0	0	0.148476	0.458896
ASL	7.8599	13.3548	9.34934	13.7848	18.3086	18.0599	14.9637	23.8135	14.3623	8.56161	12.2054	13.3544
ASMTL	18.8803	18.518	24.418	26.0654	35.1405	18.1269	26.0987	29.7449	41.8809	16.3048	34.1044	32.1085
ASMTL-AS1	0.110836	1.60728	1.22929	1.06788	4.68543	2.73108	2.23692	3.46638	7.55768	6.9229	5.3135	4.29125
ASNA1	45.7356	58.2034	49.5237	62.4883	73.6962	71.59	71.5677	80.2529	45.0366	32.3395	52.1955	41.2096
ASNS	5.87492	5.92971	9.61547	5.36487	15.4112	9.51181	13.0333	8.31538	23.718	13.7632	17.7943	17.5163
ASNSD1	14.4057	28.1711	43.8511	21.5621	21.859	30.5252	36.0691	21.0743	26.1244	43.7323	33.6068	29.6629
ASPH	12.2494	19.6573	14.9311	24.7136	13.7798	10.1304	10.0869	15.2171	9.59724	7.82759	7.25564	6.78055
ASPHD2	2.68094	2.93451	4.65659	4.18258	5.06311	4.70253	6.71042	6.62235	8.49806	8.21945	8.13573	7.32318
ASPRV1	4.77967	15.9483	10.9981	15.3728	0.845005	0.838207	0.892972	1.19551	0.618497	1.1938	0.596693	0.802263
ASPSCR1	8.45968	9.53936	9.32577	10.3601	21.3942	18.4806	21.9785	20.1229	21.306	17.4438	22.3124	18.0769
AS-PTPRE	1.2127	2.104	3.03488	1.6968	0.504379	0.430952	0.582073	0.790888	0.20415	0.451983	0.369223	0.780888
ASRGL1	7.43056	7.09584	3.30738	7.24116	10.3834	9.53497	5.61265	11.464	0.303923	0.262827	0.450692	0.295805
ASTE1	5.60656	4.08256	8.61433	3.44789	10.6199	6.00707	7.82958	4.58835	9.33898	8.08874	6.94572	7.46876
ASTL	0.074248	0.27942	0	0.137565	0.185808	0.494305	0.318129	0.043116	0.302326	0	0.092592	0.239459
ASTN2	0.42368	0.303413	0.974561	0.296338	0.942309	0.445276	1.20204	0.752097	0.465301	0.608027	0.778221	0.480652
ASXL1	16.272	26.0341	26.2231	21.1533	43.0727	32.9805	40.509	34.7023	70.1277	70.3461	63.5192	69.8407
ASXL2	10.1889	11.0925	12.7592	9.16685	18.6118	13.8313	17.2026	13.4151	17.188	19.1438	18.2704	16.1483
ATAD1	11.7715	11.3438	17.1204	11.0996	21.6952	11.6945	20.2916	14.5882	19.765	17.5646	21.0272	16.4318
ATAD2	3.81819	4.36692	5.10356	4.18978	8.04092	5.92643	6.76665	6.04327	9.6161	9.76238	9.11963	7.72516
ATAD2B	5.78575	5.43378	8.20676	5.85317	11.1346	6.30391	10.9987	8.75792	12.424	10.1511	14.2484	11.0387
ATAD3A	4.74222	7.10281	8.07485	7.23228	12.2184	12.6553	14.9851	12.9067	14.8748	11.4827	17.4915	11.6095
ATAD3B	4.67355	10.2625	9.8977	8.29338	24.4933	20.6458	22.0802	18.8381	34.6869	32.5443	34.3532	32.1767
ATAD3C	0.185171	0.269663	0.104764	0.309223	0.482787	0.507531	0.36396	0.348581	0.411436	0.272461	0.139185	0.214612
ATAD5	0.592626	1.01231	1.11525	0.784526	1.87398	1.82452	2.19549	1.45357	3.92638	3.56693	4.05012	3.2166
ATAT1	1.07724	2.26756	2.86526	1.92459	5.32944	2.60963	3.9501	2.91512	7.31936	4.24311	5.57316	6.37945
ATE1	9.11872	10.7166	11.012	9.46482	17.7302	14.7801	15.6495	12.5435	17.1336	16.4529	15.6274	14.7535
ATF1	20.5143	21.416	32.0245	24.8328	32.687	21.6586	37.9456	29.394	29.6854	19.6987	38.682	26.1262
ATF2	16.9303	23.0023	24.2122	21.8618	29.0601	21.7238	26.1027	24.4334	33.2958	32.1573	30.2216	32.6207
ATF3	0.517817	3.78132	2.94223	2.6413	2.67968	6.84371	3.0575	4.82968	3.81457	1.63273	0.1381	0.477987
ATF4	133.455	232.328	197.682	214.237	315.004	380.384	300.063	321.141	479.459	536.45	390.864	404.966
ATF5	6.49981	8.91342	9.55667	7.24077	14.6254	13.0788	17.7237	17.6343	7.30118	3.6489	4.83588	3.51142
ATF6	22.618	32.3878	26.3115	26.6301	21.8667	17.8217	18.1108	19.4995	14.5904	16.8612	14.8463	14.2409
ATF6B	49.6527	72.7448	68.6154	74.7126	102.536	84.4941	102.416	106.664	103.821	72.8499	110.626	91.8796
ATF7	12.2156	25.6514	18.7793	18.5737	28.4901	25.3664	23.6748	27.6076	26.5	22.7213	21.3717	26.8613
ATF7IP	27.6562	44.6193	43.5051	37.7065	53.39	49.5973	43.0092	37.6668	92.7048	125.634	96.5205	110.361
ATF7IP2	4.05997	4.13286	7.41264	3.04807	9.9903	5.93031	10.103	4.35297	14.6381	14.8642	10.966	14.5806
ATG10	2.31314	2.32213	2.0136	1.94997	3.964	3.21997	2.85844	2.31323	3.00032	2.87084	2.74097	2.20392
ATG101	12.1451	13.312	19.7832	14.3474	23.4566	17.7931	28.2911	22.8278	26.8911	13.8982	19.3137	13.4149
ATG12	14.7652	20.1836	22.1963	18.0381	27.9669	22.429	24.9682	22.0078	29.953	26.2912	32.277	26.7512
ATG13	19.9609	29.3472	29.0463	26.8934	26.4054	24.0652	28.141	25.5544	21.8672	19.9707	22.7244	20.6333
ATG14	5.05426	9.26681	8.15272	8.29106	13.5034	13.0174	11.1246	12.9527	18.4257	20.7153	15.7632	18.0357
ATG16L1	11.0649	14.9349	19.0733	13.9009	25.73	21.3097	23.4449	20.4771	24.1017	20.4625	26.2527	24.1523
ATG16L2	54.0542	174.374	94.6287	157.291	82.9208	93.5786	61.2277	124.719	65.6629	52.695	56.9145	52.3549
ATG2A	13.3889	30.8093	32.7955	22.4458	14.0338	11.961	13.9153	14.5284	12.1185	10.7598	12.9668	11.4186
ATG2B	5.31149	7.97118	8.29849	7.2473	9.62536	6.0416	9.44125	7.5968	11.1541	11.1166	12.2921	12.2194
ATG3	103.905	141.702	142.333	173.531	110.856	83.819	113.745	136.494	48.0766	29.5232	50.9325	34.7755
ATG4A	6.40496	6.99762	8.06913	7.42243	12.8678	9.07659	13.0022	10.9015	11.5069	8.8828	12.8048	8.51595
ATG4B	14.436	21.9453	21.9295	22.2019	32.4487	25.5142	31.3206	31.7509	37.633	28.3058	36.2937	32.0987
ATG4C	8.87189	6.01033	10.249	6.99072	14.3736	9.18316	14.0737	11.343	27.8682	17.8109	24.4202	19.6397
ATG4D	9.15191	20.8574	17.5634	14.2398	20.2255	23.1978	19.4238	19.4758	21.5231	23.857	21.0487	21.8645
ATG5	13.9125	19.1894	17.5813	19.0916	22.9548	24.3064	23.9813	23.5348	22.8602	24.0453	22.2096	23.0859
ATG7	11.1034	16.283	16.263	18.7611	16.9793	13.68	14.4609	16.6647	6.53523	5.43127	5.88713	4.54853
ATG9A	12.6811	18.2312	20.5618	21.5913	23.0187	17.8878	22.1553	23.7114	26.1132	23.9429	20.9791	23.992
ATG9B	0.928643	0.647054	2.84634	0.884586	2.21996	1.41736	4.68018	1.39318	0.86843	0.965122	0.874316	0.671143
ATIC	23.2441	15.832	28.5725	20.1823	45.6436	23.3468	43.6882	31.4342	51.4476	34.8261	56.0876	41.4895
ATL1	0.999885	1.93075	1.95885	0.614738	0.892987	1.14179	1.62223	0.587191	2.05766	1.73427	2.53451	2.25947
ATL2	8.7076	14.3811	13.6447	8.79661	12.6356	9.59738	14.727	8.95295	16.2752	16.0815	18.2008	15.5047
ATL3	8.37418	8.15138	10.4391	8.67049	14.3167	11.6054	12.5534	12.2674	11.5038	11.5329	12.7724	10.4332
ATM	28.9413	32.0853	54.8338	32.1755	89.9763	50.2029	110.851	59.0744	83.6534	70.811	100.392	83.1638
ATMIN	17.4376	24.3656	21.8687	22.5903	34.081	37.2784	37.9981	35.9211	30.9756	34.3144	38.4491	36.4827
ATN1	6.89433	11.4869	8.35434	6.4484	18.3618	19.6335	16.0638	12.52	36.9516	38.6056	27.9414	25.7265
ATOX1	38.2166	46.8885	48.4654	58.4659	53.6991	55.1463	55.4762	59.9716	25.9781	25.6043	32.5952	26.2661
ATP10A	4.58559	6.56379	7.63034	3.99257	14.1418	12.1558	15.2966	8.9067	0.139333	0.175728	0.12665	0.306919
ATP10D	5.12431	7.25963	7.79363	7.70177	12.2555	10.1912	12.2148	12.9112	33.7922	28.6812	37.1858	37.6345
ATP11A	16.0926	26.779	29.8953	28.9854	28.0275	22.5183	28.6187	33.6331	22.6795	12.507	15.2508	13.2657
ATP11B	31.9825	44.7224	47.1685	45.3619	51.1143	39.3917	51.5195	41.0687	46.3854	39.5955	48.2679	42.2402
ATP11C	5.88996	7.87882	9.70805	7.92511	13.2125	11.2885	14.2901	10.8221	21.2731	19.2681	21.4226	20.0723
ATP13A1	12.6786	21.3628	26.6894	21.328	39.9941	34.2546	43.0854	39.4163	48.2904	43.6534	53.9931	45.6177
ATP13A2	9.84428	12.1385	12.9872	11.2019	24.3413	22.9939	24.9538	23.7461	18.743	18.8808	22.796	20.5676
ATP13A3	13.1099	12.7026	16.0205	12.155	23.8987	17.0308	26.4262	20.9519	19.7668	16.5625	21.9917	17.0332
ATP13A4	0.089489	0.180296	0.250968	0.167499	0.214166	0.277371	0.359145	0.394195	0.355404	0.573974	0.651461	1.0691
ATP1A1	104.956	111.956	140.889	112.882	198.808	169.411	244.073	177.992	60.471	48.518	58.7232	47.5022
ATP1A1-AS1	1.71267	0.567023	1.74764	1.28962	2.7644	0.979005	1.91292	1.46741	4.18488	2.98047	3.77207	3.47169
ATP1A3	1.689	2.9296	1.27223	1.14467	3.95962	5.17515	2.77533	2.71556	1.64731	2.10666	1.65154	1.29535
ATP1B1	1.50115	2.40442	1.39202	1.91027	4.00982	6.09202	2.55385	2.63303	0.420304	1.3478	0.16722	0.409813
ATP1B3	33.6862	45.6561	47.0299	61.4303	77.4201	88.1439	84.4818	111.126	31.1252	21.1453	32.584	23.7117
ATP23	6.68482	10.2876	9.9546	13.0616	12.7302	13.6093	16.7777	16.2506	10.3574	9.81568	13.3952	11.3959
ATP2A1-AS1	0.30985	0.220243	0.278604	0.429694	1.0266	0.614549	1.1841	0.960512	1.58863	1.62427	0.295978	0.914955
ATP2A2	12.266	18.6439	19.6914	18.7396	37.856	33.9619	36.3257	38.6834	33.0687	31.6518	30.2294	29.7878
ATP2A3	90.6903	139.378	123.647	95.2491	139.978	124.721	135.642	96.3718	421.198	355.41	436.42	371.111
ATP2B1	37.1873	53.0472	63.3118	48.5236	46.4034	33.3221	42.3887	36.6683	64.5451	79.0476	59.8619	58.538
ATP2B1-AS1	6.45243	8.73576	8.69769	13.8728	13.037	9.17827	9.42182	10.3482	22.6884	18.2558	15.7833	23.9333
ATP2B4	34.512	44.0036	30.7126	35.6416	63.3927	47.3796	40.3073	42.4129	7.92012	7.58923	4.75202	3.5731
ATP2C1	15.665	17.895	20.8201	18.9462	31.7966	23.1107	26.4617	26.9055	33.0048	27.8831	31.3959	25.3693
ATP5F1A	161.425	166.346	175.373	194.258	299.299	277.142	308.217	320.798	202.997	185.076	238.59	185.325
ATP5F1B	196.241	245.672	237.021	293.608	359.02	340.621	361.971	416.824	273.865	199.754	274.927	216.339
ATP5F1C	93.1429	111.296	96.7341	125.248	180.317	171.083	168.015	202.97	128.008	85.5072	122.146	99.2998
ATP5F1D	60.0953	80.9949	76.0386	81.8523	128.611	140.435	121.591	123.85	136.43	121.013	133.782	122.467
ATP5F1E	1179.53	1498.26	1377.15	1616.03	1522.98	1711.78	1547.31	1625.5	1099.91	1271.23	1195.16	1198.82
ATP5IF1	108.211	132.73	117.111	134.688	175.739	166.75	178.677	170.17	161.785	139.22	181.046	149.094
ATP5MC1	43.1257	46.6623	49.0254	50.4557	94.8831	82.4739	102.943	84.6222	117.221	84.8847	119.447	91.4108
ATP5MC2	347.803	400.609	393.056	430.925	588.962	616.056	585.904	623.172	578.148	538.028	546.294	532.914
ATP5MC3	30.0304	29.8497	31.5397	36.9976	61.1169	59.0213	62.1041	60.4447	45.1027	30.2707	45.7551	34.8623
ATP5MD	163.76	187.39	164.481	228.033	265.849	235.816	259.225	263.665	160.73	114.926	183.471	156.878
ATP5ME	203.802	248.495	226.556	284.605	327.319	362.577	332.431	373.126	260.887	275.027	280.066	287.105
ATP5MF	176.277	207.789	197.078	234.957	303.617	286.745	303.186	315.442	186.893	131.923	193.82	177.64
ATP5MG	145.348	160.785	148.578	177.372	227.442	247.88	244.363	233.721	175.345	182.758	180.605	189.689
ATP5MPL	114.144	123.885	129.324	163.989	178.036	192.197	174.03	218.165	90.3487	94.9555	106.323	102.058
ATP5PB	83.7619	80.2065	83.1399	95.7582	130.958	106.902	125.112	128.927	91.1763	64.3057	93.8073	60.7437
ATP5PD	148.394	166.525	158.443	187.93	242.111	237.456	245.538	246.254	123.727	117.447	135.779	116.851
ATP5PF	76.7659	81.2473	84.2588	90.3491	121.268	112.385	119.115	125.08	80.8263	71.4129	95.183	83.2254
ATP5PO	168.282	183.678	188.281	208.305	309.567	289.667	338.928	306.463	280.649	264.037	310.839	290.147
ATP5S	5.98297	6.16297	5.24715	6.25362	10.5881	8.96996	8.11865	9.09402	12.8028	11.4281	12.6178	13.4619
ATP6AP1	64.1179	109.317	91.1361	114.747	96.6367	108.867	90.3175	132.845	51.5556	32.9087	55.1812	50.6547
ATP6AP1L	0.297873	0.136384	0.432959	0.127794	0.789206	0.323611	0.382299	0.351256	1.74707	0.656973	0.994559	0.805991
ATP6AP2	155.494	194.924	174.941	258.017	277.024	258.174	222.715	300.013	95.167	88.271	95.5546	91.5747
ATP6V0A1	13.6977	18.6061	19.3745	17.8269	20.4785	13.05	13.3352	19.211	32.079	28.4507	35.8386	33.2045
ATP6V0A2	5.67252	7.12538	7.03661	6.6571	11.7956	8.88041	10.4825	10.4923	15.5326	12.0749	13.9723	13.3999
ATP6V0B	183.933	331.025	310.278	413.453	147.44	157.292	139.974	202.427	97.428	81.5344	87.3993	77.9216
ATP6V0C	129.888	205.237	164.897	199.276	174.117	220.26	141.529	228.818	127.168	124.377	106.364	106.168
ATP6V0D1	123.655	196.35	201.661	244.623	127.376	131.174	119.801	179.195	43.9462	37.7096	61.6059	42.5892
ATP6V0E1	331.431	503.658	471.708	518.525	341.24	309.435	353.894	351.205	243.967	155.745	261.228	186.532
ATP6V0E2	15.6835	12.5461	20.0514	10.9882	30.0855	26.3442	42.4224	20.0039	16.7439	13.2241	18.1369	17.3325
ATP6V0E2-AS1	1.45053	0.6159	2.951	0.692689	2.39247	1.33449	4.29124	1.17441	1.37889	1.02197	1.40436	0.95469
ATP6V1A	51.9725	58.2538	78.4278	77.1697	38.0579	25.6793	32.7523	43.0942	14.7728	11.9314	14.4964	13.9148
ATP6V1B2	216.829	203.577	388.075	284.566	123.866	81.8906	127.17	158.445	22.781	18.8348	29.5609	19.3701
ATP6V1C1	12.8485	15.2906	20.5863	15.1578	15.974	12.2653	15.1723	13.96	17.4962	15.4424	17.1956	15.4749
ATP6V1D	36.1173	26.2594	39.041	33.793	40.7252	20.5031	32.6066	31.345	20.7683	6.92646	16.9958	10.2969
ATP6V1E1	102.385	127.839	132.136	126.921	103.927	77.1542	110.532	88.9461	80.8265	37.7219	71.9953	44.2774
ATP6V1E2	3.62842	2.71197	3.40009	3.04615	6.82561	4.81196	5.21293	5.13828	9.15346	6.58599	6.57418	6.852
ATP6V1F	103.124	150.759	115.55	166.21	177.006	212.982	179.78	234.174	124.625	123.106	126.711	121.231
ATP6V1FNB	0.178452	0.100403	0.189511	0.081931	0.435347	0.23798	0.232036	0.249213	0.362664	0.408088	0.312191	0.204141
ATP6V1G1	130.311	201.382	158.761	200.044	188.438	210.084	203.698	200.027	237.955	230.595	269.373	261.857
ATP6V1G2	0.431618	0.848081	1.22556	0.579323	1.49476	1.00467	1.73852	0.633739	1.43964	1.71148	2.19855	0.891765
ATP6V1G2-DDX39B	0	0	0	0	0.780677	0.866523	0	1.09331	1.81887	1.36239	0	1.58362
ATP6V1H	13.9172	15.8677	18.727	18.0455	23.5075	18.144	23.1786	22.1845	21.9002	18.4131	20.3715	21.0953
ATP7A	5.17807	5.94902	10.3766	5.12546	4.5904	2.90892	4.65562	3.52765	4.74005	4.5174	4.45845	4.48638
ATP8A1	11.4786	17.9084	15.9686	14.3303	31.9693	27.2172	27.7342	22.8506	54.0779	44.8537	52.6241	47.03
ATP8B2	25.8544	23.2579	38.8999	23.2723	64.0995	40.0744	73.4026	42.1684	27.3924	17.5879	19.0172	20.1476
ATP8B4	3.15392	4.08524	3.84107	3.426	5.52762	4.53628	4.51751	5.3524	0.06004	0	0.010229	0.043204
ATP9A	1.56031	1.39906	1.93589	1.84939	1.17512	1.02332	1.25014	2.06962	0	0.101266	2.06604	0.341669
ATP9B	5.96605	4.7461	7.7938	7.3429	12.0673	7.14955	11.6204	11.1036	13.7885	11.5694	13.0536	13.8063
ATPAF1	15.4445	18.2897	20.023	18.4414	31.7039	24.327	33.476	30.5873	23.6347	20.0407	26.143	22.4675
ATPAF2	8.15198	10.3656	10.3684	11.5238	17.9196	13.8334	15.7512	20.1894	20.3518	19.6134	21.8653	20.3139
ATR	4.55636	5.52334	7.67563	5.64158	12.788	9.84827	13.6509	10.5749	19.7365	18.2996	20.6246	17.6982
ATRAID	61.8207	74.2636	71.9986	85.5168	120.646	122.304	119.301	125.187	103.393	95.7487	100.198	102.805
ATRIP	3.41049	3.37207	5.17476	3.0925	6.46306	3.42206	7.09439	6.15425	8.50687	7.13173	10.5466	7.73907
ATRIP-TREX1	0.680948	1.33867	1.36368	0.990009	1.5007	1.38607	1.43158	1.17114	1.13662	0.826353	1.6411	0.980775
ATRN	8.50741	12.3748	9.16676	15.3594	21.2749	22.6382	19.0844	27.349	13.8871	16.8433	12.9209	15.6937
ATRX	18.2429	19.1861	25.6739	18.8493	29.3554	17.4169	29.7632	20.4572	34.9828	31.7374	39.7275	29.4847
ATXN1	11.5632	17.7818	15.0308	16.6338	16.6375	15.084	10.2698	14.4189	2.52831	3.27048	1.66054	1.6281
ATXN10	19.1529	18.1705	21.4502	23.9952	38.0464	35.3613	39.8642	41.202	38.5595	33.2897	45.1184	33.7947
ATXN1L	9.36891	20.6014	14.7651	14.8514	19.9585	24.0279	17.6341	19.9647	35.8307	44.4056	29.1217	32.2713
ATXN2	6.45381	8.17311	8.64272	7.5859	12.0564	7.18141	11.217	9.18698	10.752	12.0632	12.7886	11.3333
ATXN2L	35.3453	52.3662	51.4903	56.3378	97.9005	74.1091	104.941	98.9056	113.719	90.4152	129.153	103.047
ATXN3	3.73159	6.50471	7.99943	5.88528	8.21752	5.73171	8.29367	7.58155	9.22385	8.36804	9.29372	8.48857
ATXN7	17.5067	34.6029	35.9806	27.3836	33.5009	30.452	28.309	25.2504	25.4471	33.6768	22.3109	23.1193
ATXN7L1	6.37755	8.41966	8.00753	8.19539	15.7219	11.6515	13.2164	14.4133	13.9306	11.4767	10.6091	12.3515
ATXN7L2	2.61242	4.15159	4.83565	3.61219	7.01748	5.68414	8.52772	6.03165	8.63975	7.26725	8.19004	6.95523
ATXN7L3	33.1601	54.8202	49.3437	50.4652	58.3592	61.0764	62.3558	56.1601	73.5231	78.7127	63.3165	64.4696
ATXN7L3B	35.9904	37.4896	50.6926	34.8849	66.7545	71.3886	79.2975	50.9329	89.3836	139.573	111.375	110.803
AUH	7.93782	10.0186	8.28197	8.44751	10.7309	8.66491	10.1464	9.69301	14.4733	7.50217	10.1309	10.9541
AUP1	52.1707	79.7053	79.6506	92.1935	126.708	108.525	121.796	131.621	139.681	107.084	128.293	112.762
AURKA	1.0455	0.635568	1.52866	0.717681	1.43104	0.43304	1.61236	1.2566	0.75787	0.26155	1.02323	0.374077
AURKAIP1	68.2647	115.089	103.065	118.257	92.6549	96.5922	98.4672	108.697	82.5137	69.7668	88.0006	77.6818
AURKAP1	0.370571	0.763359	0.819744	0.980883	0.804945	0.814965	0.539619	0.829916	3.30601	2.49188	1.35688	2.05576
AURKB	0.49174	0.734189	0.836001	1.38966	1.32506	1.45842	1.81512	2.24039	0.241261	0.398177	0.510116	1.35481
AURKC	0.111305	0.236484	0.396896	0.511028	0.627395	0.418121	0.538126	0.340069	1.22793	0.778028	1.69308	0.429856
AUTS2	3.64115	4.75911	2.51598	3.60809	12.6136	9.60789	5.94606	6.24632	9.92206	9.52168	10.746	9.73336
AVEN	4.04237	4.13155	3.53197	5.44405	9.60317	6.94923	7.53951	10.0342	8.47162	7.93355	6.83387	9.2978
AVIL	1.74182	3.78503	3.69131	3.02947	1.5203	0.591281	1.13865	1.25821	1.14922	0.55162	1.24679	0.67984
AVL9	9.57982	16.2246	20.2827	15.4127	18.8227	17.6291	19.3658	18.0618	22.169	24.907	25.9557	25.2427
AVPI1	0.721297	3.01685	1.32742	1.88602	2.82326	7.17355	1.23151	3.31593	2.1874	3.43117	0.779112	1.2503
AXIN1	26.1361	43.0061	32.9355	36.3893	52.0827	53.4452	51.0575	45.0767	52.8913	54.0849	54.121	52.1649
AXIN2	3.8317	3.35556	8.41751	3.22811	10.1169	6.66731	14.0341	6.00235	5.65125	0.099595	0.040287	16.579
AZI2	17.4166	26.1385	25.7771	27.1079	35.5813	29.2127	33.5259	36.544	11.2991	11.2228	13.8784	12.3511
AZIN1	45.6996	63.9797	61.8914	58.741	70.1442	72.6418	70.8205	63.8251	62.9996	68.5169	64.262	48.0561
AZIN1-AS1	0.397649	0.342239	0	0.309874	0.181472	1.12798	0.827214	0.890142	2.19843	3.13422	1.86774	2.36209
AZIN2	0.814195	0.729828	1.14514	0.589486	2.22971	0.9675	3.14322	1.26031	0.214434	0	0.308845	0.379298
AZU1	1.24787	6.21653	2.55743	7.55388	1.61652	9.44191	3.35922	11.2312	0.125431	0	0	0.241458
B2M	10503.3	17842.1	14151.8	17740.7	8895.96	10729.2	9318.59	9658.33	5341.02	5924.34	5902.07	5850.88
B3GALNT1	0.271449	0.161005	0.591326	0.285275	0.507328	0.195047	1.00664	0.420706	0.551632	0.16684	0.521182	0.410532
B3GALNT2	3.19261	3.99718	3.94078	4.29182	7.99546	5.83997	7.44001	8.7034	8.61315	6.75862	7.61844	6.93713
B3GALT2	1.59624	0.096147	0.656449	0.090971	1.65807	0.173565	0.515869	0.459399	0	0	0.059067	0.06255
B3GALT4	11.739	13.7723	17.4259	16.7541	16.9803	11.9133	13.4687	15.9698	12.4316	8.27569	11.9886	9.23244
B3GALT6	9.3863	8.11189	12.3	9.95903	16.7577	14.0833	19.6846	16.6725	21.1888	14.1899	23.9715	20.2326
B3GAT1	1.1837	4.23338	0.685005	1.24637	3.48562	7.63699	1.35001	2.97826	0.012979	0	0.301792	0
B3GAT3	17.2722	22.7111	23.7907	20.4684	41.6473	37.8577	47.2717	41.593	48.0651	34.9385	47.0534	41.6843
B3GLCT	3.40528	3.11585	2.58559	2.60034	7.76105	5.03383	4.67594	4.04303	6.05968	5.73383	5.38097	4.84465
B3GNT10	0.912755	0.521429	1.92379	0.615636	1.53553	0.48656	2.87065	1.09178	1.77299	1.2204	3.72455	2.07925
B3GNT2	16.8098	33.1122	30.8326	31.0309	27.887	43.3619	24.0511	34.3885	34.2459	38.7683	43.8594	36.5669
B3GNT5	18.4991	33.3776	12.9368	32.4976	6.52053	7.4004	2.31201	7.33772	0.013549	0.044572	0	0
B3GNT7	1.63212	3.30594	1.28579	2.99837	5.21776	6.51796	3.37327	6.12972	7.38521	6.21166	3.72049	4.20482
B3GNT8	23.7505	28.6248	48.7187	39.2456	7.02959	5.24465	6.39013	6.41698	0	0	0	0
B3GNT9	2.4505	2.20334	2.00516	3.31608	2.64843	1.19145	1.67666	1.86195	1.29399	0.282334	1.13727	0.906104
B3GNTL1	3.14561	8.92767	7.88531	6.60483	3.52223	2.70588	3.06622	3.53188	2.02097	1.93621	1.72939	1.37415
B4GALNT3	1.09066	0.419311	0.836777	0.243736	2.24341	0.549471	0.939407	0.344879	0.152809	0.057375	0.387681	0.032098
B4GALT1	53.522	96.1525	75.6005	82.21	82.5049	96.007	75.9305	81.6773	181.239	179.226	89.0932	169.474
B4GALT1-AS1	2.60689	4.03681	3.6128	3.53057	1.94422	2.3049	2.559	3.42469	1.65853	1.92931	0.699212	1.33249
B4GALT2	1.39965	1.39823	0.518366	1.42598	3.47353	2.76882	0.934072	1.80881	3.74437	3.61479	2.37257	2.12217
B4GALT3	11.9185	14.3199	20.001	12.6391	29.8911	20.714	29.0882	23.016	31.3053	17.6103	26.6481	24.4836
B4GALT4	5.75632	7.02459	8.92309	4.78569	9.47868	10.8227	9.74025	7.17913	9.10908	10.2064	8.6142	8.01874
B4GALT5	39.4561	87.459	72.2692	43.4665	29.9872	24.791	20.3887	22.5195	13.0759	7.16172	8.39855	5.39351
B4GALT6	1.21456	0.984414	0.847582	1.39471	2.87332	1.17817	1.47768	1.90051	0.711598	0.046325	0.0925	0.195444
B4GALT7	7.08716	9.06104	10.906	10.3441	17.1789	15.3018	18.5183	17.9243	22.6995	21.6636	26.5431	21.9823
B4GAT1	2.73045	1.78847	3.21592	2.2233	6.06276	4.02352	5.36073	4.34606	3.77517	2.78704	4.08063	2.55111
B9D1	0.386148	0.332683	0.570458	0.374312	1.18138	0.795734	1.16876	0.616004	1.49706	0.543148	1.33251	1.06556
B9D2	12.0964	18.6622	29.4301	23.8239	9.44248	6.94803	10.7281	8.69176	5.66915	5.82438	4.34445	3.01391
BABAM1	35.6486	43.0486	37.872	38.2225	70.9443	69.0892	69.6789	66.927	68.4828	56.3972	68.1239	58.4188
BABAM2	23.6915	30.9904	25.1169	33.5207	38.5836	31.8146	29.1975	34.465	24.1426	18.465	21.6634	19.9246
BACE1	1.25066	1.84957	0.74926	3.07996	2.81663	3.48852	1.78658	5.21931	0.00863	0	0.030882	0.010785
BACE1-AS	0.359608	0.566855	0.923341	0.657762	1.58363	0.404249	1.95084	0.631647	1.79322	0.070606	1.07246	1.43769
BACE2	2.12035	3.13975	1.66576	1.05311	1.78678	1.39427	2.04094	1.07164	11.6171	8.85683	17.2284	9.12656
BACH1	83.1417	171.477	126.576	123.738	60.6014	77.8389	46.8887	72.8655	59.0268	87.0627	21.9744	35.2289
BACH1-IT2	0.127797	0.661552	0.224128	0.46348	0.487195	0.365655	0.141253	0.301822	0.280215	0.230409	0.082915	0
BACH2	5.23836	7.28609	16.3087	5.01416	14.2523	10.897	22.0561	7.65427	72.8801	95.3964	94.654	97.6484
BAD	22.7134	42.5341	30.3651	38.8332	38.449	41.4754	32.4313	43.4531	41.0339	36.2844	42.6068	39.881
BAG1	33.7235	37.2222	26.4173	28.2583	26.0507	33.5723	25.8242	32.3178	19.9281	21.0739	19.1228	19.7621
BAG2	2.96051	2.18689	4.82871	1.39404	4.54872	4.15053	6.77828	2.36167	6.53563	5.80584	9.15477	5.59696
BAG3	4.33758	5.3949	10.3031	3.84752	7.89283	11.1965	13.7657	5.77058	2.32431	3.16501	0.862194	1.60009
BAG4	4.33008	7.18985	6.9841	5.71467	7.35303	8.62433	6.45904	5.63488	7.02547	10.2533	6.82622	5.82969
BAG5	13.8391	19.9264	18.1988	18.7122	23.9236	26.296	21.4126	20.8218	33.0373	34.575	28.6337	26.9067
BAG6	50.9557	67.7592	70.1125	65.4797	101.011	91.1195	106	99.994	102.442	77.5369	104.249	84.748
BAHCC1	0.508646	0.90748	0.360648	1.14995	2.01964	2.01268	1.40095	3.32192	0.572115	0.220229	0.43256	0.521106
BAHD1	10.955	12.2065	15.1327	9.59305	19.7382	17.0298	26.1079	18.3347	21.7078	19.2181	28.0249	18.2421
BAIAP2	1.93182	4.53339	4.24053	5.64466	4.40888	6.58851	6.45825	9.73814	0.846159	0.543786	0.685253	0.716346
BAIAP2-DT	6.32569	7.98694	6.31078	11.9113	13.0248	11.2701	10.6018	20.0571	0.759809	0.367345	0.685946	0.497244
BAIAP2L1	0.135919	0.21375	0.309726	0.087745	0.361373	0.349555	0.350336	0.293006	1.88028	0.224209	1.74091	0.489959
BAIAP2L2	0.099612	0.420171	0.384297	0.337366	0.989118	0.792742	1.11991	0.776814	1.06801	0.912504	0.511917	0.495753
BAIAP3	3.53496	2.94577	2.85181	3.96289	6.36948	2.90996	1.7387	3.34432	26.5722	14.6808	7.60378	10.3247
BAK1	14.8719	22.4944	29.6166	20.6647	24.8498	28.7322	28.9194	27.9966	17.1317	26.1796	17.2735	17.0632
BAMBI	1.45626	0.614351	0.662492	0.267628	0.786052	0.386143	0.444278	0.218775	0.12957	0.538956	1.09458	0.731541
BANF1	44.6821	50.502	59.154	54.3245	86.9623	75.3788	99.3746	82.8078	80.5008	55.8749	100.421	59.3141
BANK1	20.9066	26.6099	48.8556	17.8351	44.8955	30.6376	54.7264	24.608	472.226	375.318	565.699	398.253
BANP	12.4893	20.6819	24.5874	20.8654	12.9319	10.7315	15.0179	13.3533	18.3776	17.1994	17.8214	19.5608
BAP1	24.0544	37.161	34.2861	32.694	44.5538	39.4744	44.8674	42.4182	51.024	43.2709	50.3898	43.8426
BARD1	1.29749	1.69377	2.2048	1.69895	2.65042	2.11288	2.17977	2.14876	7.14789	6.92809	7.98081	6.15306
BARX1	0	0	0	0	0	0	0	0	0	0	0.055875	0
BASP1	385.183	505.618	481.362	757.754	51.5758	39.3744	42.8778	67.7569	87.6126	40.0928	96.712	51.7546
BATF	23.098	22.3691	25.7625	21.4919	30.9182	16.9468	32.8141	27.351	8.88237	3.98299	11.1818	4.11928
BATF2	0.913168	11.4165	8.19349	4.42322	0.71473	2.07169	1.90542	1.2944	0.38255	0	1.01281	0.328447
BATF3	3.34942	9.03197	11.6444	9.02443	7.18955	13.1264	19.0296	14.9708	0.570644	0.287456	0.23409	0.241352
BAX	75.0662	124.114	92.4807	117.411	150.809	167.215	124.019	162.839	135.471	143.942	118.562	135.026
BAZ1A	47.8981	90.3476	85.3713	77.884	42.4385	34.0876	42.2515	41.7211	42.144	41.5427	44.7019	37.0492
BAZ1B	20.0581	18.6915	25.4127	17.7704	37.2992	25.5218	39.2057	28.0384	36.1661	38.7456	42.281	36.6529
BAZ2A	37.0028	61.0403	58.2886	52.2228	57.029	43.5554	61.2267	52.3679	90.3682	97.1374	93.7295	98.942
BAZ2B	18.6699	37.251	31.819	38.2097	14.3814	12.3931	11.6797	14.7569	10.5141	9.13707	10.7422	10.5613
BBC3	22.3658	37.9213	39.4221	36.6193	22.3999	29.6022	22.1761	32.8171	22.1902	10.8383	2.1941	6.34078
BBIP1	13.0544	16.7177	21.9884	21.3117	13.2643	10.0193	14.8614	12.4907	7.97311	5.0701	9.03819	7.73203
BBOF1	1.78215	1.2027	1.36997	0.915737	1.67236	1.33482	2.02678	1.18913	1.24309	1.25593	1.89339	1.73938
BBS1	3.15284	3.74298	4.61232	3.7702	6.71077	5.1181	7.51818	6.06968	5.42171	3.67386	7.19911	5.50137
BBS10	3.82556	2.44355	9.1017	2.49391	6.38907	2.16051	6.76932	3.26556	6.83988	3.3186	8.91657	5.17801
BBS12	1.11185	0.384193	0.927491	0.525929	1.201	0.598383	1.34423	0.761148	1.09886	0.423116	0.852713	1.04764
BBS2	11.6264	10.5746	15.9863	11.9376	25.916	15.4215	24.7011	21.3017	19.7071	13.7363	18.4318	16.4638
BBS4	2.83834	4.178	5.13595	3.78436	6.81391	5.85421	7.69045	6.55641	7.38857	7.13565	9.78151	8.08029
BBS5	0.589268	0.450496	1.23281	0.357497	1.4638	0.803776	1.52417	0.916179	0.898758	0.423709	0.828654	0.500783
BBS7	2.87453	3.1069	4.33745	2.90305	6.52829	3.53532	6.65426	5.09166	6.37598	3.857	6.88013	5.50673
BBS9	3.62233	2.97235	4.54489	3.39896	7.19326	4.51988	7.56924	4.87563	6.89995	5.40945	7.06585	5.35519
BBX	10.8299	15.2637	17.0014	11.7275	20.5514	20.4219	18.9906	13.9612	36.5223	45.8359	34.9527	36.0623
BCAP29	6.45019	9.0138	6.88422	9.0682	13.703	12.6693	12.0623	14.5808	17.1161	12.5479	16.7332	14.2811
BCAP31	108.345	169.773	161.304	165.977	151.381	154.248	157.425	156.235	129.752	103.163	137.47	114.763
BCAR3	0.443137	0.556903	0.533282	0.260241	1.51529	1.24124	0.799704	0.701007	3.29191	4.66905	1.49337	1.99097
BCAS1	0.192665	0.201176	0.238196	0.208077	0.38743	0.190837	0.402352	0.200311	0.707152	1.03458	0.454541	0.493946
BCAS2	28.8521	31.7985	38.6432	36.8486	42.525	45.3584	47.7762	34.5965	76.9304	59.9292	43.4844	49.6048
BCAS3	10.3807	12.4162	9.0579	11.7161	12.9565	9.2833	10.0689	11.7135	11.5561	8.03715	10.5045	8.8762
BCAS4	7.13807	6.21875	11.1932	4.43554	16.7831	11.9606	17.7977	8.28988	58.2669	59.4492	66.6632	61.2546
BCAT1	2.07594	0.704267	4.72552	2.09505	3.76889	1.53785	5.34824	4.01296	1.57796	0.880995	0.699583	0.6425
BCAT2	8.22157	6.48721	9.46927	8.82236	15.6628	10.8161	14.9426	14.2932	21.4514	12.7665	21.0654	15.5469
BCCIP	27.0848	29.8916	36.2545	33.3505	53.8652	42.9555	59.5493	47.3962	48.8599	36.4751	51.7603	38.407
BCDIN3D	2.11904	1.65343	4.10196	1.63623	3.12106	2.17449	3.91551	2.31889	3.72326	5.08808	6.0159	5.00047
BCKDHA	21.9553	29.1394	23.1927	38.7709	48.076	49.6134	41.2778	64.5963	30.8364	23.431	30.6064	31.1874
BCKDHB	4.89229	5.54077	4.17005	4.33758	13.5905	10.6965	12.2859	8.76063	17.0815	10.536	17.1357	12.9603
BCKDK	25.1099	50.313	32.9007	48.4555	35.4328	36.0645	31.6827	46.4134	16.9397	10.0614	19.5421	13.4698
BCL10	14.43	26.6273	27.9389	20.6834	13.9772	20.6695	9.58411	13.5741	41.0387	52.5129	28.5941	36.0234
BCL11A	3.33837	4.60989	7.92952	3.02813	7.05044	7.21271	9.96652	6.14702	65.1859	63.0054	75.6727	61.3388
BCL11B	21.7704	23.5227	30.5709	19.7476	59.9629	47.9551	62.0134	30.8652	0.136635	0.074828	0.346592	0.172358
BCL2	20.6389	21.6402	28.2808	22.837	48.1828	46.1488	61.4974	41.6098	93.7033	89.1092	87.688	83.6306
BCL2A1	306.6	715.021	425.573	663.664	59.2449	80.2474	89.2767	94.7071	44.7365	31.9727	25.6381	23.9544
BCL2L1	48.8749	42.267	33.7151	28.0355	43.5805	39.1244	28.8704	33.3319	11.1199	9.1389	12.5285	9.37059
BCL2L11	13.6242	31.5761	31.9367	23.1517	22.0027	28.0476	26.2716	25.2728	35.6637	52.088	45.8238	33.2309
BCL2L12	5.54429	6.62383	7.12482	5.98029	6.96897	6.26462	8.76593	7.72537	8.02273	5.95359	9.20252	6.99439
BCL2L13	13.3618	17.5128	16.3671	24.0654	27.1243	24.7107	29.1815	36.7163	24.3809	21.1282	26.3894	27.8144
BCL2L15	0.077378	0.299716	0.464621	0.26973	0.331879	0.321706	0.370546	0.435381	0.475949	0.718688	0.701104	0.457646
BCL2L2	2.04366	3.71408	3.16793	3.43002	6.06683	5.63753	4.72336	6.61021	7.07972	7.35707	3.53671	4.39484
BCL2L2-PABPN1	0	1.76876	0	1.57341	2.43993	6.4472	1.31757	2.48162	1.48248	0	1.40529	0
BCL3	53.2899	165.665	100.819	120.329	26.7993	76.2107	23.2625	50.8359	20.5303	60.9609	18.2415	22.4371
BCL6	114.748	159.899	190.189	189.157	64.996	41.9914	44.7698	71.1849	55.6013	23.0153	29.7434	27.619
BCL7A	4.38001	7.34543	6.81465	4.80389	12.8424	12.3448	12.8793	8.98545	123.904	143.87	124.649	158.645
BCL7B	29.6852	48.5607	39.3939	37.9361	52.6755	71.9752	56.4574	50.3791	70.0684	65.0297	53.8317	51.5567
BCL7C	41.2257	54.6563	40.073	42.759	72.6412	78.648	77.7476	70.1206	70.4774	68.8845	75.1454	78.7842
BCL9	3.21304	3.56259	4.41525	2.36131	6.17128	3.94355	8.47781	3.36518	2.8736	3.87183	2.65039	2.02468
BCL9L	18.7832	27.7579	32.5483	19.2513	56.0704	53.2002	69.5606	40.2161	23.2127	27.0173	24.6449	29.6147
BCLAF1	55.5848	81.61	82.4556	76.8049	86.3953	85.1464	87.2835	68.3203	118.335	151.144	101.518	108.728
BCLAF3	1.62058	4.10269	3.51469	3.53295	4.27666	3.02116	3.31134	3.54888	6.83569	4.84153	6.52747	5.54868
BCO2	0.043113	0.329675	0.295224	0.161183	0.438402	0.198463	0.293576	0.379786	0.539341	0.201842	0.433543	0.582166
BCOR	9.56024	9.24448	12.5071	8.68114	18.2286	11.8331	20.9023	13.9182	24.2455	23.1156	32.7948	23.4454
BCORL1	2.70709	4.06001	4.00425	3.31626	3.80353	2.26834	2.92912	3.00903	3.46216	3.14775	3.24112	3.48548
BCORP1	0.754874	1.82962	2.78307	0	3.97268	3.40529	6.12914	0.015113	1.10683	1.13138	1.09268	0
BCR	15.0275	23.2576	22.1206	20.0283	30.2323	36.7147	43.0697	30.3783	22.8104	27.6649	27.552	30.224
BCRP2	0.752589	1.32856	0.946712	0.187415	1.33761	1.88076	1.77283	0.19964	1.33536	1.11237	1.2751	0.328223
BCRP3	0.071545	0.663272	0.396779	0.257346	0.757165	0.608617	0.43844	0.393159	0.322499	0.27777	0.551067	0.085973
BCS1L	4.16435	5.16874	6.96506	4.83128	14.2325	10.8543	12.5365	9.88668	17.2692	12.4523	18.8307	16.9018
BDH1	3.40149	2.3943	5.12352	2.64952	8.97739	4.20726	7.59117	4.44189	11.4094	4.74784	9.12489	7.10359
BDH2	4.96814	3.24768	4.71737	3.99631	9.60911	5.26703	7.57772	6.94096	8.32654	3.86808	6.75145	6.70857
BDNF-AS	0.362073	0.45277	0.568332	0.22286	1.03838	0.59439	1.0091	0.493341	0.500997	0.576425	1.1444	0.526467
BDP1	8.94249	9.95794	11.8184	8.89049	21.0111	17.4723	21.3931	15.9944	30.3367	31.6771	31.6834	30.0473
BECN1	58.215	83.5674	81.8503	84.1358	86.7839	80.6622	82.6045	83.369	83.7026	74.9497	84.1798	81.704
BEGAIN	0.264494	2.09588	2.61489	0.751636	0.575302	2.39532	3.34516	1.19038	0.298103	2.8249	2.65035	1.31817
BEND2	2.13655	4.34687	3.47366	3.24522	0.988894	0.769044	1.01176	0.934296	0	0	0	0.041114
BEND3	0.304244	0.28986	0.371862	0.338413	0.705013	0.30514	0.703124	0.421147	0.922432	0.901854	0.939105	1.00268
BEND4	0.316332	0.333542	0.781668	0.334703	0.749811	0.783128	1.23328	0.572999	7.82135	9.73064	12.0718	9.08855
BEND5	1.94959	2.35885	3.92816	1.97513	3.69719	3.15181	6.15734	2.38164	30.6656	30.0371	37.7453	27.8038
BEND7	0.670664	2.49105	1.65228	1.43938	0.211044	0.216799	0.103934	0.166655	0.025706	0	0	0
BEST1	12.3957	19.497	22.2089	23.5586	4.33095	3.64554	3.40364	6.43028	0.14659	0.199734	0	0
BET1	10.271	6.41322	18.6289	5.85912	16.3927	6.69396	20.4669	10.0354	16.8232	10.4846	26.1056	15.9239
BET1L	29.3514	37.2467	45.7457	38.9191	45.0677	40.5088	53.6615	43.6309	44.5286	43.3627	44.5435	40.4301
BEX1	1.20274	0.631656	2.358	0.363736	1.62856	1.32651	3.13027	0.489217	0.853414	0.826359	0.667382	0.472417
BEX2	9.65028	10.295	22.7584	9.08686	21.3298	22.3551	48.915	14.0503	34.7324	31.8462	38.4893	34.0544
BEX3	34.2678	29.5079	30.5145	12.527	17.6916	16.2657	30.9382	7.4368	0.381347	0.30206	0.783352	0.068317
BEX4	19.5827	26.7084	27.4905	36.8081	41.4144	46.8197	59.1541	55.41	52.4741	53.5098	50.2998	77.5758
BEX5	2.23602	3.02277	3.05763	1.87208	4.77181	4.78509	6.9196	4.24606	1.60966	1.18938	1.28411	0.58782
BFAR	12.2636	13.8068	19.4788	12.9381	21.7169	18.0119	23.7454	17.5736	22.4002	21.0185	21.501	17.3479
BFSP1	0.540264	1.21908	0.490683	1.10515	1.19412	1.70245	0.624622	1.07667	0	0	0	0.027397
BFSP2-AS1	1.0612	0.70663	2.11302	1.03146	0.975252	0.419126	0.655386	0.739749	0	0	0	0
BGLAP	0.322113	0.213343	1.05905	0	0.328859	0	0.890655	0.129303	0.701884	0	0.480094	0.405469
BHLHA15	0.888258	0.342349	0.436354	0.600509	1.35276	0.39707	1.05462	1.12505	0.783038	0	1.41669	0.433976
BHLHE40	52.2307	94.3248	30.857	65.5365	83.1787	117.531	35.8959	82.2959	5.10483	8.6596	11.3672	8.13044
BHLHE40-AS1	0.468367	0.374963	0.300907	0.367954	0.491352	0.328473	0.395505	0.527107	0.358356	0.087068	0.50534	0.295499
BHLHE41	0.657931	0.397241	0.993419	0.322327	1.00535	0.688415	0.946523	0.432562	7.66524	6.81045	8.31806	4.91846
BICD1	1.36871	1.6825	2.07275	1.60381	3.99554	3.40268	3.57353	2.87777	11.2224	12.0206	10.8662	10.7848
BICD2	27.5273	36.1057	44.9891	36.6596	37.2324	32.8433	34.7898	38.7639	39.4719	67.4415	45.5063	54.324
BICDL1	9.22694	8.33479	10.9483	8.19667	26.581	21.8724	29.0411	16.3273	10.3708	7.16955	9.12436	5.927
BICRA	5.25546	10.9652	9.08335	7.40523	11.3499	12.3035	10.1545	10.4116	13.5801	16.113	13.4311	14.7296
BICRAL	17.9833	31.9024	27.6159	26.8939	32.1696	29.2625	29.8878	25.6542	33.2439	34.0399	37.7331	31.5481
BID	69.7479	131.966	143.009	139.64	57.7622	65.9714	63.6217	79.788	6.35269	5.46343	9.02869	4.85546
BIK	1.96439	2.82387	1.52141	2.36597	2.22256	1.37804	2.60889	1.87782	0.777635	0.55927	0.067374	0.139959
BIN1	42.7749	47.0194	68.5429	36.9244	93.459	77.8531	114.747	62.0066	159.02	111.063	160.958	142.41
BIN2	246.35	488.89	352.165	412.755	337.948	354.69	294.666	385.344	99.6444	99.6061	117.024	116.562
BIN3	27.2808	43.1212	43.9177	39.6467	29.6067	25.223	36.9008	26.5739	24.1749	19.722	30.0522	22.5788
BIRC2	30.1687	34.574	47.2447	38.546	46.3535	35.6776	52.7002	40.8733	28.6485	27.624	37.5307	27.8831
BIRC3	29.0856	36.9099	68.4273	30.3595	63.4968	62.3598	82.9749	45.2427	314.933	344.018	397.492	306.417
BIRC5	0.302238	0.274077	0.267154	0.665193	0.868462	0.67041	0.924908	1.18754	0.034133	0	0	0
BIRC6	16.4081	15.7453	20.5112	15.8514	33.802	21.0528	35.5433	23.1647	41.5513	43.3305	47.5767	43.6367
BISPR	6.04681	16.6726	12.9178	5.47199	13.9532	19.5478	18.6416	8.78361	10.7711	12.1655	15.0435	7.00549
BIVM	2.01034	1.60047	1.74681	3.08043	5.36876	2.64595	3.45881	4.57441	1.88315	0.919744	1.45859	2.39502
BIVM-ERCC5	1.81966	0.802766	1.24553	0.911444	2.51445	1.46	2.01251	2.9737	1.52402	0.566811	1.7395	0.867787
BLCAP	39.7183	45.7915	52.9592	45.5196	69.2645	53.2061	78.6091	60.1603	133.306	139.015	154.756	171.904
BLK	10.0813	12.2053	16.8261	10.0966	26.8435	17.7398	20.9137	16.3588	303.378	224.455	251.909	297.519
BLM	2.52452	2.14863	3.38134	2.10457	4.21041	2.78495	4.35582	3.2203	9.29925	9.46911	10.9778	8.28534
BLMH	14.5531	12.4396	16.5714	13.2963	30.0279	20.502	26.6008	24.9293	11.5204	7.6288	10.3233	9.55259
BLNK	6.50486	8.23225	15.0611	6.14107	19.2931	13.0114	19.0665	11.2132	168.668	131.144	186.421	155.948
BLOC1S1	151.755	251.999	185.172	271.504	178.148	216.322	192.302	229.524	162.564	173.369	174.765	179.763
BLOC1S1-RDH5	0.385708	2.28279	0.834067	0.829553	2.23714	2.54136	1.51857	2.23093	4.78706	4.66364	3.68955	3.21571
BLOC1S2	28.4994	49.8473	47.8373	49.4889	36.8781	39.6548	42.7348	39.8442	76.0736	79.977	105.522	95.1512
BLOC1S3	6.64172	12.0513	11.5914	9.85941	9.25289	12.0725	8.66237	9.25593	9.50098	10.5953	11.5105	10.5168
BLOC1S4	15.9585	18.4729	21.4251	19.3395	30.5207	31.0592	36.4173	27.6335	42.1862	42.2517	41.2131	47.5211
BLOC1S5	9.03412	8.22082	10.5167	8.16575	15.989	10.0885	15.52	11.7095	16.1395	12.13	17.3498	13.4652
BLOC1S6	27.0761	36.6549	32.644	34.2644	52.1475	41.8694	49.498	46.7168	71.9528	50.9948	70.0091	55.7613
BLVRA	37.323	63.6247	40.8	60.6701	68.8434	95.3849	68.7405	91.7683	4.89508	4.32095	4.81535	4.35381
BLVRB	106.579	102.116	76.728	120.387	129.544	137.622	98.6777	178.374	12.5832	7.89581	14.8	11.893
BLZF1	10.4781	14.6679	16.9899	10.9041	13.1082	7.57361	13.8912	10.1508	11.953	9.09546	12.4683	9.03248
BMF	10.4111	18.8487	14.0618	19.3573	22.1459	26.2444	15.6878	33.9137	33.7234	42.78	25.6784	29.6501
BMI1	21.5655	25.9344	25.6428	23.8916	41.1623	33.5947	47.3286	30.9028	54.5121	38.5211	57.2666	35.7964
BMP1	1.13272	2.07074	1.21974	1.7895	3.23811	3.96799	2.66335	3.48777	0.619544	1.1136	0.571293	0.714101
BMP2K	17.9026	26.1705	23.3717	24.1821	24.257	16.6999	20.5122	23.1952	72.1159	43.561	66.4721	52.0306
BMP3	0.127	0.10399	0.120108	0.0423	0.188588	0.150966	0.204363	0.143726	2.71483	1.81038	2.02146	2.1164
BMP6	7.70693	9.98398	8.08254	5.0423	3.52856	2.12935	2.68728	0.955617	0.099879	0.016098	0.174711	0.072415
BMP8A	0.02826	0.093878	0.05183	0.031977	0.031628	0.028663	0.116762	0.149211	0.286372	0.660364	0.545153	0.964552
BMP8B	0.730216	0.756643	0.675093	0.960938	1.71571	1.45658	1.04479	1.75989	0.154918	0.64047	0.753462	0.230902
BMPR1A	2.34481	2.32957	2.3401	2.12084	5.8124	4.59018	4.31529	3.3422	3.86768	3.83046	4.61858	3.74003
BMPR2	4.97097	6.65252	5.9367	6.00858	11.7245	9.95771	11.0927	10.4801	10.8617	11.4454	10.9886	11.5976
BMS1	6.1246	4.71401	8.39877	5.60445	12.1462	6.66738	13.0614	9.34589	13.5813	9.28194	13.2648	11.0367
BMS1P1	0.496238	1.23967	0.892139	0.925167	2.41437	1.35584	1.39895	2.44532	1.94262	2.51544	1.88139	3.21426
BMS1P14	0.013541	0.131378	0.198948	0.104242	0.151084	0.437127	0.316947	0.408922	0.506375	1.32126	1.44897	0.314722
BMS1P2	0.343448	1.45117	1.27346	1.33264	3.70396	2.20419	2.62907	3.56561	4.35626	3.66583	3.24524	5.27174
BMS1P20	7.39375	5.99254	8.17068	10.0968	15.4294	12.163	13.7169	16.5481	53.7149	44.3364	54.901	43.2228
BMS1P4	1.23678	2.38072	3.47543	2.40009	4.60093	3.33477	4.73122	4.87512	6.23511	6.29941	7.35366	7.69081
BMT2	11.9638	21.6594	15.1232	21.206	18.6276	14.9566	16.575	18.6208	18.4483	13.7139	14.9787	16.1529
BMX	1.63347	2.18448	8.05125	5.04631	0.327563	0.078891	0.094853	0.435864	0	0	0	0
BNIP1	4.22641	6.10531	4.65819	5.61627	7.8634	10.8995	8.76745	9.47016	12.6247	13.2377	8.2863	6.85005
BNIP2	44.4977	70.2725	55.7213	67.976	63.0441	64.6977	55.1634	59.2215	60.8207	67.3722	58.1711	55.338
BNIP3	11.7075	6.79459	14.941	8.72364	20.742	12.4821	22.6626	12.3063	10.8714	5.14741	11.2738	9.47823
BNIP3L	80.8786	132.801	110.434	130.709	91.0769	89.4299	76.5649	112.705	40.3351	46.1211	44.1171	44.4629
BNIPL	0.27872	0.572891	0.486464	0.430174	0.564903	0.043508	0.629029	0.16174	0.366773	0.204625	0.147843	0.23084
BOD1	8.89093	9.14707	13.5319	7.84993	17.9238	12.1389	19.7916	13.7059	23.7911	18.4091	22.7494	20.4045
BOD1L1	38.3674	59.0307	67.0429	63.3182	32.4736	22.1767	28.7685	30.0309	49.5079	44.5472	42.34	47.6996
BOK	0.51688	1.41796	0.731016	1.59572	1.18353	2.63945	1.68007	2.65359	0	0	0	0.02464
BOLA1	7.1387	6.31697	11.7531	7.63914	13.2012	9.09024	18.4224	11.9966	11.1047	8.76272	15.615	12.2497
BOLA2	2.29928	3.87254	3.77349	3.13674	4.58308	4.05365	5.11088	4.19407	8.03039	3.4706	3.28134	6.26947
BOLA2B	54.0181	65.8784	72.3191	83.4837	105.677	100.409	127.126	144.083	119.633	93.2097	130.094	122.342
BOLA2-SMG1P6	7.04964	11.0344	14.1053	20.877	14.1999	17.8113	24.8748	29.0303	13.6869	18.1524	21.0622	24.9219
BOLA3	13.6763	13.1812	14.8023	13.6801	24.2709	21.4483	28.8229	15.8373	14.876	14.5655	15.94	13.889
BOLA3-AS1	1.04268	0.3524	0.525155	0.640505	0.919557	0.277588	0.569293	0.455947	1.19311	0.206882	0.196248	0.151087
BOP1	8.99562	11.3793	12.7706	12.346	22.9376	21.6383	25.354	21.9774	27.562	18.4825	31.5194	23.4315
BORA	3.65519	2.87338	5.29167	3.64299	7.30086	4.17263	7.63769	5.29552	8.70196	5.58361	10.1637	7.07002
BORCS5	0.972431	1.22212	1.87144	1.26069	3.69355	1.85141	2.76661	2.57217	3.77812	2.69439	3.68626	3.14588
BORCS6	14.4066	22.1659	21.5111	20.3211	17.3906	17.0545	21.5795	18.0147	14.4671	14.0992	17.841	13.3049
BORCS7	16.5263	27.8511	18.2708	32.9416	36.5595	43.2314	34.1493	43.8516	34.7102	30.9158	33.3843	31.3241
BORCS7-ASMT	0.14166	0.654132	0	0	0.815917	0.49196	0	1.11985	1.12492	0.684376	1.18089	1.46052
BORCS8	12.6814	19.816	18.1347	22.7392	18.0039	16.8042	16.915	17.3837	19.8996	14.8311	16.9768	17.4769
BORCS8-MEF2B	3.25722	6.95966	4.58404	6.26112	4.93076	6.40815	6.73567	5.69075	4.45966	7.07318	4.67369	5.13114
BPGM	15.9956	18.5103	18.6992	16.063	19.9217	22.2881	21.103	17.3761	12.5841	12.9642	17.328	12.642
BPHL	1.83485	1.20413	2.52961	1.83295	4.14908	2.77611	4.22146	4.47535	6.09616	3.28214	5.38456	4.0926
BPI	2.69888	11.2736	3.50756	19.5361	5.85085	21.8516	6.23562	34.1633	0	0	0	0
BPNT1	6.93931	5.12127	9.79936	6.64435	14.1816	6.86158	16.7457	11.0328	20.2885	8.01032	19.8371	13.4532
BPTF	16.2051	19.5281	22.3939	17.2414	33.74	23.7564	35.1518	23.1044	48.2808	48.9441	51.0167	43.6356
BRAF	8.33017	13.0559	12.8763	11.5072	13.7978	10.2863	13.6943	10.3643	25.4105	24.5239	24.3146	25.3484
BRAP	10.4737	14.1295	17.0863	14.3932	13.5971	9.07976	13.4147	12.0384	12.256	10.921	15.9714	11.516
BRAT1	11.5291	16.1878	24.3304	17.7691	26.7254	16.525	27.2355	25.2339	27.5336	17.0448	28.0918	21.9445
BRCA1	1.9458	2.39582	3.13868	2.33227	1.47287	0.997732	1.53387	1.45204	1.57318	1.09775	1.99241	1.22531
BRCA2	0.407589	0.845394	0.64641	0.636077	0.756018	0.750354	1.1287	0.831798	1.84681	3.6514	2.22874	2.69826
BRCC3	9.77473	11.987	13.0669	14.8167	18.5386	14.0942	18.9768	18.2887	14.1049	13.1098	16.5571	15.3078
BRD1	14.5964	15.7864	21.7373	15.2502	31.2044	22.828	30.8914	25.0103	33.2212	25.7482	32.4803	30.4342
BRD2	83.9473	166.349	141.435	134.229	150.146	174.695	159.509	156.168	285.745	307.877	253.995	255.389
BRD3	11.1888	14.8106	15.2316	12.9807	20.7122	15.5787	19.8106	16.9174	16.9527	13.0252	18.1604	15.2513
BRD3OS	5.44872	5.97945	9.12797	6.37813	11.1345	10.2402	13.9847	11.3197	22.9169	15.2465	25.3352	19.5863
BRD4	19.6066	39.8699	34.4279	31.3827	34.7399	36.2153	37.9243	36.7152	55.1068	62.9964	62.4595	55.6039
BRD7	34.9893	45.0478	40.6089	43.4523	63.1825	63.1227	65.0039	57.9722	64.8063	69.9612	69.8853	61.4785
BRD8	18.7083	20.2084	30.9842	22.099	26.1442	13.9985	30.9336	21.4443	22.9036	16.386	31.4411	23.2859
BRD9	12.2736	18.6279	20.7111	18.3006	28.5147	25.4858	29.0497	27.5538	31.971	28.4198	33.8358	29.7569
BREA2	0.032026	0.273788	0.285233	0.119269	0.486503	0.592229	0.260156	0.336874	0.804027	0.223292	0.484829	1.00964
BRE-AS1	0.772989	1.68476	0.567844	0.884894	2.78253	1.51281	0.941858	1.27416	10.9869	3.115	1.52566	2.12832
BRF1	6.1202	9.61412	12.5488	9.19631	17.0981	15.6648	15.9789	14.1522	17.9827	14.7718	15.3638	15.0655
BRF2	4.28815	6.88672	7.4942	5.93831	6.46913	11.4357	7.59987	7.34075	7.07109	11.7074	7.31596	8.7131
BRI3	191.842	462.965	354.432	524.807	221.634	345.889	205.738	412.555	48.6556	52.985	50.8254	49.9291
BRI3BP	11.7108	12.0438	11.2372	8.91181	14.9031	11.6506	14.5168	13.9504	34.9045	17.8443	26.2016	16.6351
BRICD5	1.00645	2.59045	2.60346	2.00045	3.88732	3.50907	3.72889	4.10793	3.74914	2.06716	4.09968	1.58241
BRIP1	0.269786	0.270418	0.35038	0.258296	0.746896	0.358896	0.483909	0.427434	1.88566	0.364091	0.375871	0.350641
BRIX1	15.3382	17.5464	21.1249	16.7355	29.0538	35.6028	33.6498	26.6177	37.3552	51.7999	41.4034	38.7939
BRK1	139.413	176.941	164.127	204.35	188.831	200.678	196.43	235.703	165.247	131.366	194.204	168.734
BRMS1	41.5565	66.2319	62.0285	63.1488	61.6448	59.7698	64.8627	64.8755	56.8658	49.0078	62.0265	53.7391
BRMS1L	2.61649	1.74902	2.9003	1.63719	4.97893	2.43747	4.46748	2.67128	4.35085	3.11061	3.08356	3.81732
BROX	20.1295	37.5198	43.784	28.3233	29.5127	28.2122	31.6984	25.5983	29.4315	42.0013	30.6739	31.6456
BRPF1	9.99899	20.7651	14.633	14.6343	19.7446	25.5075	19.1279	19.8898	17.21	21.978	18.5508	16.1255
BRPF3	10.82	19.268	13.667	15.0517	17.8279	17.9689	18.655	15.6507	27.9048	32.5488	30.2699	33.537
BRSK1	0.281234	0.142982	0.200051	0.436925	1.15509	0.837384	0.669118	0.934833	0.585621	0.09458	0.226046	0.403753
BRWD1	15.6939	21.3649	17.926	20.4053	32.5672	27.8735	26.3872	27.0266	34.9519	35.6784	30.0995	34.4833
BRWD1-AS2	0.326129	0.360649	0.3251	0.537645	0.613625	0.603842	0.825354	0.31654	0.87177	0.122462	0.534353	0.689069
BRWD3	9.59836	16.0063	16.5852	14.9402	10.9897	7.67538	9.97101	10.7295	11.4735	12.2982	10.9615	11.7985
BSCL2	3.47225	4.85607	4.15111	5.30685	6.3437	6.2741	6.50421	6.26154	5.93575	3.93342	6.9717	6.4578
BSDC1	21.0322	23.9789	31.1347	21.3794	34.6223	26.7254	33.0866	27.6783	44.012	32.6833	35.8526	32.0256
BSG	203.893	274.851	270.692	250.722	219.426	234.562	207.416	226.645	108.486	81.4647	122.533	95.6255
BSPRY	0.109257	0.412527	0.408721	0.14978	0.15311	0.683038	0.699558	0.334521	0.418144	0.558127	1.1188	0.225177
BST1	69.1851	110.715	98.7778	138.961	82.5113	91.684	53.6984	115.564	0.335026	0.075111	0.243808	0.252884
BST2	85.006	180.592	159.007	149.389	164.827	188.502	198.027	202.273	98.6987	71.0228	122.551	91.7397
BTAF1	9.24448	11.995	15.4321	13.1288	30.8827	18.5298	25.2972	23.1229	43.9203	35.3825	38.863	33.2908
BTBD1	32.0046	39.9414	39.0801	37.5768	57.0942	47.5974	60.5181	52.6735	57.1424	61.1526	67.7812	54.7314
BTBD10	16.7212	13.6246	30.6529	21.4124	14.7306	9.23306	13.8272	11.812	13.0397	11.1444	10.9583	11.3751
BTBD11	7.27852	5.8739	7.493	6.07367	10.4897	7.11602	10.1465	7.74564	0.07119	0.026939	0.06494	0.114647
BTBD19	0.377795	0.631293	0.717784	0.497014	0.670411	0.66631	0.797056	0.971341	0.065927	0	0	0.083738
BTBD2	27.6299	35.5025	32.9164	33.4359	56.9035	60.0476	56.5975	59.7843	86.0828	88.3588	83.9622	87.6602
BTBD3	1.61094	2.51512	1.71935	3.0046	3.81295	4.23868	3.64533	4.91219	2.82066	2.99735	2.653	2.82341
BTBD6	14.7059	20.9837	16.8785	17.6926	36.824	37.0521	33.7179	31.5508	28.71	23.376	25.1492	23.4386
BTBD7	7.59931	11.8138	12.2457	10.8611	13.7503	11.5074	13.6176	12.419	14.8284	13.668	15.3502	14.7247
BTBD8	0.516584	0.440565	0.234507	0.449623	1.87119	1.21985	0.952443	0.971394	0.410914	0.123733	0.443287	0.140256
BTBD9	4.25479	4.04984	4.75209	3.83184	7.12037	5.81615	6.46212	5.20344	8.37178	10.2324	10.0194	8.18542
BTD	8.50435	10.0375	10.965	9.69085	13.2941	10.6749	11.9692	12.6277	8.15502	7.9866	8.66958	6.09136
BTF3	578.72	605.581	588.642	643.832	1070.18	1094.86	1099.33	1013.02	930.986	1030.38	892.223	865.985
BTF3L4	16.2455	16.9908	18.7964	19.0051	26.1959	20.7789	28.3176	26.4548	26.6164	20.9246	29.2479	21.56
BTG1	181.287	275.713	271.583	259.166	293.367	350.058	278.815	219.595	899.136	1032.48	552.424	871.336
BTG2	305.545	219.143	773.152	241.922	260.887	194.822	142.626	177.078	532.508	290.121	364.77	324.088
BTG3	4.43264	5.81759	4.04269	4.66159	7.81384	11.6314	5.46649	6.24064	12.5369	12.8932	7.62473	7.91001
BTK	43.9409	61.7825	64.5416	63.4048	72.2512	64.2799	75.9172	89.8769	173.054	114.618	216.997	141.582
BTLA	8.26151	5.18665	16.9088	6.85488	16.2549	7.40272	20.7892	9.51138	108.514	68.1749	150.971	125.605
BTN1A1	0.098744	0.124785	0	0.053686	0.146405	0.049174	0.015747	0.068425	0.648179	0.310908	0.298441	0.445468
BTN2A1	30.9417	61.8752	69.901	61.1571	38.0187	27.5249	34.8548	37.6952	44.187	31.1845	41.7494	39.9098
BTN2A2	5.3626	8.36535	10.0862	7.9134	10.0002	6.31586	9.19781	9.12947	40.2079	16.2202	24.952	27.3504
BTN2A3P	0.444224	1.02616	1.16597	0.889978	1.79459	1.16774	1.27078	1.63335	0.960633	1.87437	0.999777	0.794138
BTN3A1	46.3785	83.2203	104.4	74.0476	84.9778	55.803	76.2014	71.6888	63.177	42.9407	60.1297	48.2554
BTN3A2	65.1854	96.2508	120.259	93.7005	112.409	91.1275	133.342	106.094	69.0762	49.2376	90.1731	70.9489
BTN3A3	30.1178	48.8974	57.0787	44.6147	60.9713	55.6062	73.2171	61.5865	42.6701	30.1633	46.484	43.7059
BTNL8	22.231	43.6518	52.0113	48.1825	0.815705	0.181824	0.116791	0.784888	0	0	0	0
BTNL9	0.159842	0.23745	0.752908	0.14626	0.821071	0.583345	1.35098	0.171419	9.01512	6.95103	12.5621	3.56405
BTRC	3.46674	3.20337	4.69524	2.39112	5.05341	3.61751	6.93948	3.92793	5.10268	5.11313	5.98036	4.86075
BUB1	0.629557	0.397735	0.678837	0.475532	1.54342	0.570968	1.52725	0.915151	0.978069	0.51878	0.773346	0.472843
BUB3	51.0123	51.4781	59.3214	49.1284	97.9349	82.2453	104.868	72.6847	86.7994	74.2422	89.9463	63.7122
BUD13	10.7005	9.54152	16.8129	10.7814	14.3509	9.43833	16.6618	10.7081	13.294	11.5961	16.6218	12.5113
BUD23	23.3656	28.6279	27.084	25.8863	51.9074	50.3903	51.5904	43.3721	63.0379	62.8845	63.4677	55.9465
BUD31	53.4073	93.1151	79.22	88.5222	55.7771	65.5904	56.3504	61.8703	50.8113	63.9083	45.5766	52.5638
BYSL	2.77846	1.93421	4.05551	2.77115	5.08305	2.89652	4.76105	3.74209	4.62061	2.84412	5.27747	2.54152
BZW1	92.2073	122.47	125.769	131.569	131.951	138.263	139.39	132.706	108.318	113.678	87.3519	83.7029
BZW2	18.119	16.5972	22.3995	20.136	36.7124	23.5579	40.2761	31.5268	36.2959	23.2665	36.3174	29.0245
C10orf105	2.66492	7.64151	3.8405	8.7311	1.01144	0.944828	1.81195	1.29035	0.009204	0	0.056101	0.011599
C10orf111	0.071279	0.025141	0	0.097435	0	0.091631	0.029547	0.094578	0.28883	1.05092	0.583835	0.396642
C10orf143	6.16149	7.18946	7.44391	5.97369	13.2687	12.9326	15.0611	11.3369	14.5838	17.705	13.8024	17.4044
C10orf25	0.375762	0.191974	0.464961	0.197651	0.412609	0.124071	0.452202	0.354069	0.590298	0.788325	0.75874	0.517836
C10orf88	3.53911	3.10629	5.84999	2.88719	7.61045	4.62233	6.99656	4.59296	7.96117	6.57712	8.59407	7.18661
C10orf91	0.311034	0.294543	0.559209	0.193472	0.783769	0.780763	0.929153	0.820971	0.07808	0.620482	0.386204	0.198632
C11orf1	9.25408	8.64373	12.4092	7.53154	17.9239	15.1166	21.8592	12.7858	9.42551	10.8179	9.91288	9.78242
C11orf21	21.6051	50.921	41.4141	34.2086	66.4424	81.9779	61.0121	61.1495	44.6579	32.1785	27.9662	31.2446
C11orf24	5.78415	7.40529	10.2556	8.39997	12.093	11.0413	13.5122	12.8449	46.9748	37.0351	44.5857	45.3407
C11orf49	3.81223	3.53498	5.56168	4.25599	8.85864	6.45669	7.19423	7.69136	8.00965	6.81658	10.5684	6.4359
C11orf54	13.097	16.2912	24.8034	16.9168	14.4746	8.08109	15.2846	11.7964	13.6341	10.002	16.2733	12.7348
C11orf58	45.0073	48.4686	54.2977	53.0646	84.5368	71.6132	90.0154	73.1436	82.9573	76.7733	84.8755	76.6248
C11orf65	0.127366	0.124799	0.088168	0.082072	0.574026	0.223337	0.619036	0.141836	1.23933	1.07303	1.07861	1.09933
C11orf68	29.4594	34.6871	50.6263	35.3143	35.5843	24.9518	44.5104	31.9515	28.8195	25.6818	40.767	30.9345
C11orf71	4.72935	5.48514	5.94337	5.39404	9.61837	5.83464	10.1299	7.67479	10.6842	6.73637	8.49789	9.57379
C11orf74	2.97672	3.15638	2.87243	4.52338	6.22764	5.56108	5.82481	7.43773	0.453421	0.33153	0.107831	0.82451
C11orf80	2.07214	2.76823	2.83247	2.17178	5.49912	4.81923	4.67412	3.6523	27.7531	29.2013	28.5992	23.9626
C11orf95	1.16243	1.06227	1.47849	0.935969	3.07498	2.34896	3.54703	2.70724	6.64663	5.69084	6.70498	6.35968
C11orf96	0.13082	0.123458	0	0.080848	0	0.143006	0	0.151075	0.854183	1.80788	0.382303	0.314214
C11orf98	43.1683	49.1129	63.6813	48.0564	63.8161	47.3153	79.4273	57.0175	57.3513	39.2114	75.308	43.3855
C12orf10	20.3668	23.8216	26.3064	28.29	39.5726	36.6078	41.5881	42.64	30.8402	33.4993	37.7945	30.9561
C12orf29	6.43037	4.46551	9.59057	5.52487	10.9156	7.94195	12.7042	7.60032	11.8703	7.52152	13.8821	9.73127
C12orf4	4.71327	5.13976	7.06444	5.56935	10.3515	5.58451	10.1708	8.08222	11.1592	8.34103	12.0423	9.72156
C12orf42	0.581871	0.650007	0.669558	0.71702	1.95295	1.35773	1.30882	1.00951	9.01868	10.6643	10.3578	10.6636
C12orf43	6.28274	6.00709	7.09879	7.20935	12.6871	7.90899	12.4028	11.4708	11.2978	7.69789	11.693	10.2614
C12orf45	11.799	11.1228	11.6642	15.8804	25.2445	19.6467	23.8652	25.5531	33.5088	26.3215	25.0244	28.9004
C12orf49	9.22268	7.78244	10.5738	9.13763	16.0455	11.8861	16.1422	13.4621	26.383	22.8902	23.5304	20.773
C12orf57	110.675	101.32	134.133	75.8424	195.223	190.403	243.146	115.183	195.019	160.937	184.394	176.286
C12orf60	0.409415	0.326029	0.710944	0.314912	0.843987	0.15328	0.987601	0.316763	0.636761	0.162311	0.928115	0.490512
C12orf65	9.42561	5.51028	14.75	5.51917	11.3257	8.70711	17.1308	6.25593	10.8839	14.8103	14.4861	10.584
C12orf66	2.73436	2.61478	4.27026	3.06148	6.58431	4.53033	6.64646	4.90673	11.7226	11.5679	9.99656	9.61491
C12orf73	1.51754	1.19564	2.48618	0.997023	2.70839	2.17379	2.86848	2.44398	2.25699	2.00121	2.99384	3.25918
C12orf74	0.095137	0.067081	0.027859	0.086678	0.210539	0.269911	0.130051	0.055881	2.50721	3.46761	1.18997	1.61351
C12orf75	38.1638	47.1345	24.2834	31.9201	56.4032	71.6619	33.0051	46.8324	21.2898	30.6459	15.7465	29.0683
C12orf76	10.1525	9.3512	12.8916	8.01318	11.1767	5.78435	12.9274	9.13866	9.49565	5.28139	12.9204	9.63439
C14orf119	18.1546	13.5638	24.8816	16.4393	19.7758	7.23211	21.3873	13.7205	7.09101	3.26608	11.1968	4.58924
C14orf132	0.502846	0.307541	0.479171	0.160561	1.18617	0.382229	1.21187	0.367252	0.301023	0.184871	0.15309	0.491869
C14orf28	3.58422	4.2534	5.14227	3.87847	3.86438	4.61042	4.9135	3.37624	9.08425	8.11998	5.72472	6.60892
C14orf93	6.15775	9.83971	10.1698	7.91216	8.5177	8.66872	10.3023	8.49808	13.6743	11.4437	13.9751	13.2603
C15orf38-AP3S2	0.76571	2.69074	1.56095	1.81336	2.83377	2.09601	3.3979	5.94978	0	0	0	0
C15orf39	91.9553	224.439	135.244	211.751	52.7367	87.9023	59.1915	98.8645	6.18953	9.90512	8.27083	6.30499
C15orf40	11.0354	13.8094	15.409	15.3222	20.0575	23.0026	22.2164	20.8279	26.8355	27.2065	27.5347	25.8777
C15orf41	1.05868	1.3644	1.24509	1.3053	2.42951	1.9422	2.04211	1.45528	2.58841	2.44621	2.50951	2.43587
C15orf48	0.733546	1.90825	0.519398	0.843998	1.70521	1.51728	0.726251	1.21531	0.558719	1.20171	0.767429	0.301777
C15orf54	0.873635	0.712704	1.71612	0.645115	0.301998	0.222927	0.66229	0.201139	0	0	0	0
C15orf61	3.15003	4.35039	3.88982	4.75028	8.52271	9.15166	7.10073	8.42875	5.52866	5.16776	6.13311	7.93961
C15orf62	0.223188	0.44765	0.460072	0.194975	0.747947	0.566943	0.791584	0.675203	0.433794	0.407637	0.308711	0.319139
C15orf65	0.804755	0.281438	0.175241	0.273882	1.44872	0.087655	0.845191	0.360534	0.92295	0.369589	1.19466	0.73591
C16orf45	1.30347	0.800537	1.20144	1.72322	2.49268	1.40638	2.85895	2.69083	1.39941	0.724238	1.97677	1.22609
C16orf46	0.348032	0.526641	0.249175	0.229909	0.339836	0.345956	0.461176	0.424547	0.383051	0.139777	0.542755	0.607231
C16orf54	117.888	126.524	224.68	139.073	71.7452	71.2779	76.9787	49.124	29.928	110.14	55.1416	50.5331
C16orf58	11.2603	13.898	20.39	14.1301	33.8753	23.8268	35.6551	31.5423	48.4931	31.8126	48.4922	42.3107
C16orf70	8.74866	11.7754	12.5636	13.448	16.8809	13.5779	14.4185	16.9141	10.6877	7.89806	11.4145	10.39
C16orf72	33.4437	65.2658	64.9153	53.4273	31.6941	32.7345	31.8515	28.3	33.4952	39.8564	39.7315	37.2493
C16orf74	9.06948	12.5215	12.8397	13.7548	17.7011	19.0193	18.2677	22.7279	74.0725	84.7768	84.4211	95.7776
C16orf86	2.38063	4.3328	2.45305	3.44194	6.66211	5.23494	5.48168	5.13121	9.07562	7.38266	9.52201	8.5765
C16orf87	1.5087	3.15006	1.85959	2.5461	3.7168	6.45677	2.94898	4.14738	3.15807	5.49803	3.99819	4.37968
C16orf91	7.83588	11.8554	11.595	10.7505	17.0404	16.9618	15.6596	15.4597	21.7154	19.944	18.4692	17.9172
C16orf95	0.641477	0.762334	0.896657	0.65381	1.71896	1.70886	2.03254	1.27466	0.945069	0.593616	1.35464	0.890161
C17orf100	1.75452	1.02934	1.84172	0.972117	2.09954	0.63907	2.7872	1.05607	4.33533	2.42326	6.66999	2.64741
C17orf107	0.417694	0.704183	0.254672	0.961329	0.22844	0.472749	0.294911	0.336566	0.744656	0.311225	0.112528	0.173864
C17orf113	0.323396	0.130452	0.082936	0.371639	0.805887	0.382262	0.498411	0.779095	0.986555	1.10609	0.756112	1.40449
C17orf49	70.0015	93.3864	88.7351	109.705	120.017	130.192	123.32	125.744	138.896	115.408	137.017	114.392
C17orf51	0.376241	0.34844	1.45629	0.254488	0.930322	0.597249	1.65381	0.631935	1.07054	0.911753	1.95634	0.806988
C17orf53	0.093088	0.279679	0.312899	0.153367	0.293476	0.326686	0.401212	0.412661	0.78735	0.87291	0.77914	0.689388
C17orf58	2.12242	1.68616	2.33832	3.0055	3.86221	4.09621	3.33893	3.82188	2.34801	1.57486	2.06979	1.75061
C17orf67	0.634242	1.22395	1.64631	0.776952	1.76328	1.76829	2.54594	1.33934	2.80954	3.02367	3.14632	3.16162
C17orf75	1.54535	1.61896	2.3337	1.71695	3.98645	2.31106	4.01098	2.72317	4.0728	3.7221	4.97082	3.98683
C17orf80	5.99816	4.50631	8.81449	5.46723	12.2664	6.34302	12.9548	8.13047	13.0109	6.28441	17.1758	12.2998
C17orf97	0.39681	0.305327	2.50204	1.58729	0.337159	0.18021	3.24009	2.54486	0.08187	0	2.90431	1.13962
C18orf21	16.1535	27.4882	27.7894	24.5364	27.1735	28.4505	28.6291	27.2476	20.8386	25.5409	23.274	23.6579
C18orf25	10.5651	18.0464	20.5308	14.7659	20.3282	19.7521	18.264	16.9944	22.8416	26.5304	19.4436	19.4352
C18orf32	60.8891	103.153	88.6363	118.383	63.9919	67.6565	67.8333	73.6968	65.7581	61.1347	60.8026	59.2834
C18orf54	0.52741	0.709471	0.813033	0.551898	1.17694	0.803093	0.715378	0.631697	1.87891	1.57063	1.80217	1.57981
C19orf12	5.53857	4.81142	7.81414	5.91908	13.34	7.66531	12.4065	10.377	11.8754	7.16401	11.5226	11.1542
C19orf18	0	0.200895	0.189084	0.193801	0.47112	0.182102	0.525212	0.505788	1.62038	1.03161	1.04195	1.01756
C19orf24	25.9919	35.167	34.8802	31.0955	46.9563	62.0586	64.5243	51.8929	51.0522	61.6566	60.7267	45.2437
C19orf25	11.3934	11.6944	20.0998	12.0676	16.5092	12.9026	22.1682	16.4874	18.2897	13.3086	22.2431	18.0291
C19orf33	3.4272	14.8331	13.9393	7.59939	2.2467	4.28997	5.57491	3.32777	0	1.20891	1.24463	0.389214
C19orf38	68.1719	135.15	118.067	187.707	106.319	143.033	99.586	201.78	4.32072	3.45629	4.80845	3.86397
C19orf44	0.666999	0.853561	1.16509	0.837522	1.11612	0.910763	1.50363	0.976431	4.59859	2.83104	5.70577	3.10668
C19orf47	6.71782	9.2421	7.47561	8.43694	11.7133	12.417	13.5569	12.4211	11.8265	10.2324	12.5966	9.57687
C19orf48	7.94998	10.5501	13.9979	10.0754	17.5704	19.114	22.0992	13.5835	31.1992	40.0167	30.9517	28.5426
C19orf53	57.8145	72.1071	72.992	81.5054	105.814	110.536	124.764	108.922	93.2582	95.2452	111.846	108.977
C19orf54	3.31473	3.75853	4.15015	5.07786	8.07692	5.2864	6.09014	7.12635	6.29637	4.32143	5.98123	4.52471
C19orf66	23.431	69.1051	42.0691	39.8347	55.1919	69.3191	61.0333	54.8408	51.0994	60.9006	49.6854	48.7835
C19orf70	25.8659	31.0391	29.4674	31.7418	46.7268	50.8569	50.9451	51.4503	40.3441	36.7512	46.9878	42.471
C19orf71	0.315288	0.542478	1.1383	1.43316	2.04313	1.80211	2.18612	1.66394	5.11701	2.96742	5.90548	2.50392
C19orf73	0.544764	0.465951	0.393504	1.01971	1.13492	1.0946	1.96753	1.15231	5.34322	1.84146	2.81639	3.29916
C1D	34.9842	48.165	42.8934	45.55	43.0406	45.8903	46.8777	43.5945	41.0677	38.6379	39.6351	28.3258
C1GALT1	14.5985	23.3635	26.6615	14.091	27.001	23.8218	26.7548	18.82	37.8042	40.5028	40.6743	33.1618
C1GALT1C1	16.2801	19.4954	30.2431	25.4938	19.5593	11.6556	24.6712	16.8241	6.12693	3.20162	9.4064	3.57344
C1orf109	3.32049	3.66798	6.97138	3.36068	7.46073	6.5411	8.28131	4.83647	10.4613	8.05017	10.9821	9.39825
C1orf112	1.68057	2.26367	2.41443	2.82258	4.01297	4.98021	3.77655	4.06004	4.60002	7.65184	6.23995	6.32589
C1orf115	0.864711	1.3719	2.67113	1.31868	1.81876	1.97533	2.94047	2.20464	5.08326	10.3133	11.1584	3.07592
C1orf122	15.6093	29.2069	21.4306	30.6985	29.1619	34.0499	30.8237	34.1066	31.9793	33.9324	34.3686	38.5426
C1orf123	29.461	33.8639	42.3811	37.2569	56.8173	42.8309	63.9457	56.1856	44.0946	29.4954	54.0232	39.8031
C1orf131	11.8504	8.43212	14.2569	8.88752	17.9903	9.19431	19.9886	12.0189	14.3488	12.1297	19.4671	12.4689
C1orf159	2.05615	4.2227	4.47275	3.8821	7.32741	7.98008	7.77444	6.8573	8.56181	7.09575	9.34143	6.07401
C1orf162	147.898	189.226	202.03	205.722	242.575	236.599	286.342	282.577	124.68	66.941	207.057	85.76
C1orf174	10.1064	18.6835	17.8937	15.5617	21.3602	28.1258	23.8075	23.2982	23.0872	18.6475	27.6248	19.871
C1orf198	2.93261	3.55767	3.82497	2.04003	2.75374	2.20728	3.457	2.44674	1.74258	1.65164	2.14942	1.35994
C1orf21	1.66921	3.08617	1.06417	1.61446	3.68484	4.50122	1.91882	2.81204	0	0.009512	0.015332	0.010706
C1orf216	4.07872	4.03178	3.44041	4.70484	9.10058	6.52361	5.59527	6.71627	2.6174	2.57826	2.7122	1.59919
C1orf220	0.207804	0.369667	1.02151	0.258329	0.676886	0.422534	0.919305	0.343503	5.18936	4.05409	8.1234	3.98377
C1orf35	5.99344	6.45854	12.7173	7.15812	17.2019	11.5272	19.1002	13.3539	15.9545	9.89213	16.0056	14.7796
C1orf43	66.7476	88.2192	96.1299	106.121	98.6284	100.265	102.491	115.848	65.549	68.7614	65.1855	57.0221
C1orf50	9.22637	11.8062	11.5787	10.9455	15.8811	15.2072	18.3038	15.2354	15.154	18.5611	17.9367	18.3565
C1orf52	7.06138	12.1649	12.7144	10.8184	12.0004	10.5737	13.5286	10.7806	12.67	12.7731	14.2936	11.4044
C1orf53	0.607027	0.572716	0.600702	0.377184	0.902012	1.14801	0.901453	1.55179	0	0.115303	0	0
C1orf54	5.49595	5.30056	4.83974	10.3086	17.7713	15.3749	9.91615	17.9971	2.59432	2.32606	2.63512	1.10138
C1orf56	1.04001	0.685749	1.49742	0.977111	2.03929	0.815901	1.29336	0.893861	3.55651	1.84528	4.03179	4.50812
C1orf61	0.513263	0.626378	0.043533	0.678714	0.486507	0.85949	0.837599	0.387031	0	0	0	0
C1orf74	0.244596	0.334607	0.519556	0.274184	0.430042	0.277877	0.334819	0.307864	0.828959	0.552665	0.942301	0.718408
C1QA	2.33841	4.23992	4.3282	12.5183	4.63192	11.1337	10.3201	19.4038	0.045245	0	0	0
C1QB	0.390726	1.55063	1.43247	4.27611	1.1177	4.31675	2.35308	6.30338	0	0	0	0
C1QBP	52.6994	56.9709	64.4423	60.9129	100.698	92.4614	120.388	93.3197	102.257	82.5716	115.462	88.1614
C1QC	0.056353	0.43829	0.553616	1.14995	0.317998	1.45802	1.0013	1.95432	0	0	0	0
C1QTNF3	1.16732	1.48272	1.86115	1.44288	3.20969	3.18795	2.91038	2.33494	5.14976	5.92683	3.91584	5.54075
C1QTNF6	1.24428	1.57281	1.80641	1.46248	5.00143	2.14267	2.61722	1.84692	10.8458	3.05901	3.78431	5.05571
C1R	1.15264	2.68485	1.55321	2.24358	1.0681	1.1384	1.32263	0.919913	0.832521	0.614121	0.854074	0.446286
C1RL	25.0791	46.5319	39.7662	46.9552	22.3054	15.2131	16.7015	21.3859	13.1443	8.01095	9.42997	8.20933
C1RL-AS1	0.525464	1.82975	2.16763	1.56884	2.3783	1.68362	2.50615	2.35027	3.2625	2.69143	3.97064	2.80702
C2	1.0016	1.92455	2.02901	2.49241	2.40703	5.27543	4.15251	4.43827	0.035863	0.299636	0.081155	0.143141
C20orf194	1.66662	2.89738	2.65151	3.39209	6.72386	5.23553	4.76025	6.22504	4.15087	4.54624	4.10618	3.97895
C20orf197	4.00209	4.81885	2.8123	5.67818	6.01427	3.3228	3.52318	6.40502	0.423587	0.055834	0	0.026601
C20orf204	0.394705	0.12594	0.317869	0.117468	1.09317	0.147289	0.246537	0.353148	0.188387	0.743922	0.347331	0.597386
C20orf27	27.8301	39.0036	29.9564	47.145	68.0995	76.4401	54.4136	100.806	29.6266	25.666	31.0333	28.7581
C20orf96	1.03743	1.33692	2.22529	1.39703	2.75553	2.44862	2.53733	2.55053	3.06101	3.79159	2.91277	2.67475
C21orf58	1.06875	1.529	1.51087	0.74439	2.47719	1.84457	2.28063	1.32382	2.36426	1.85879	2.60688	1.71318
C21orf62-AS1	1.10096	0.469877	1.25899	0.87706	2.33313	0.814148	2.78927	1.69164	2.81814	1.71964	3.43609	2.403
C21orf91	15.8825	12.2338	22.0922	13.5817	22.6331	10.9787	23.5354	12.9094	13.3986	10.8083	21.278	12.2823
C22orf24	0.127734	0.072915	0.181973	0.04729	0.470978	0.214617	0.240532	0.166469	1.1894	0.356676	0.339016	0.667404
C22orf34	1.2033	2.67228	3.79076	3.97958	2.78156	3.5854	4.09869	3.61243	3.96862	5.31388	5.29432	4.84147
C22orf39	16.7615	20.5073	25.7906	24.8868	30.7586	24.7262	31.6881	27.9342	38.2668	33.7476	44.8611	35.3608
C22orf46	2.50551	2.62085	4.68166	2.90798	5.80466	4.61276	6.93166	5.1836	5.62098	4.47811	6.14522	5.05947
C2CD2	0.441273	1.73692	2.27857	1.99895	1.55008	2.68752	3.84364	3.99164	0.469506	2.98961	3.61821	3.93167
C2CD2L	7.62677	17.0009	16.0791	14.9448	22.1468	21.0109	22.8659	21.7042	8.23162	7.31276	7.95006	6.65058
C2CD3	3.94153	6.24687	6.82217	4.72172	8.03308	6.85259	8.62279	6.44543	12.2019	12.7959	12.9641	11.3637
C2CD5	14.7357	17.3307	25.1071	16.6499	29.8132	15.871	32.2257	21.8256	32.2586	23.6317	35.9703	30.6064
C2orf15	1.30847	0.733168	1.18314	0.76565	3.17914	0.935261	2.03371	1.28221	2.33519	1.15548	1.12794	2.51625
C2orf27A	0.693003	2.06079	1.00058	0.663798	2.17614	2.78379	2.00373	1.32812	1.60165	2.43895	2.10606	1.21627
C2orf40	0.468935	0.923846	0.912227	0.085344	1.40946	0.866769	2.66805	0.575192	0.073707	0.163849	0	0
C2orf42	4.83824	3.24182	8.84694	4.19832	8.2035	3.62726	10.6551	4.74484	9.7477	6.63004	15.1742	9.1681
C2orf49	6.11748	7.65328	8.11865	7.2399	12.7322	12.2478	13.201	10.2195	16.9134	13.04	18.6374	14.4877
C2orf68	12.2964	17.5206	17.7224	17.3772	20.8734	16.5786	18.7924	21.9416	16.4173	15.9124	19.8867	17.9172
C2orf69	7.96038	11.7833	11.3676	9.9444	16.7256	20.0078	14.6768	14.4292	22.9898	22.7958	17.9225	18.1409
C2orf74	10.4301	8.23196	17.2022	22.9027	20.3942	11.4586	33.4638	31.6376	17.6124	12.7539	32.4717	36.7385
C2orf76	11.3538	16.5781	14.3354	16.7407	17.8778	15.6815	16.2625	19.6426	13.5885	11.3043	10.5671	11.5404
C2orf81	1.79401	1.64633	2.00022	1.69405	3.18732	3.02342	3.71698	2.60498	8.19008	5.14382	8.74241	9.70727
C2orf88	11.7386	21.5193	26.9679	14.2363	3.83655	4.11302	6.16504	2.50657	1.52657	0.922624	1.65678	1.11536
C2orf92	0.199753	0.249469	0.349839	0.309133	1.3433	0.792093	0.509576	0.510733	1.56483	0.840367	2.07696	2.00889
C3	0.670616	2.91018	1.3515	2.60549	1.48577	2.88908	1.84275	3.36729	0	0.074135	0.020041	0.031193
C3AR1	25.7167	16.1304	26.1244	15.9287	28.2593	13.126	38.2307	18.0053	0.026801	0	0.192371	0.067151
C3orf14	0.760321	0.565208	1.1411	1.25349	2.82702	2.9979	2.06721	1.9175	1.25886	0.799621	0.608928	0.416895
C3orf18	2.82497	3.06961	4.46178	3.22156	7.59203	5.34581	7.80126	5.52646	5.93082	5.88851	7.68524	7.20571
C3orf33	1.65252	1.0472	1.93868	1.08936	2.62736	1.76592	3.21277	1.85892	1.61529	1.77731	1.37858	1.87328
C3orf35	0.241412	1.31374	0.425495	0.404484	0.805676	0.822432	0.479858	0.728927	0.657404	2.424	1.09882	1.31367
C3orf38	10.9554	20.6788	15.4812	16.938	25.1353	36.1302	20.1266	21.3633	40.2905	62.8003	37.518	42.4471
C3orf58	7.59838	13.111	14.2946	14.512	17.7806	22.8497	18.1291	24.1854	14.9132	21.7061	35.3839	24.7137
C3orf62	8.14621	19.3216	18.7613	15.6036	5.898	6.42331	5.96839	6.17324	4.42102	5.06983	5.57711	4.55889
C3orf67	0.131112	0.069248	0.191154	0.080841	0.489524	0.256739	0.275548	0.375272	0.523909	0.314347	0.576852	0.454116
C3orf86	20.1247	29.5787	27.6699	43.4355	3.0423	3.26836	1.49003	5.79013	0.289432	0	0.088419	0.091079
C4A	1.74843	1.45737	0.759763	0.998879	1.20721	1.29059	1.18204	1.36834	1.60738	1.41631	1.21286	1.34574
C4BPA	19.2524	0.89971	0.974562	1.08844	0.288763	0.086875	0.104207	0.045249	0	0	0	0
C4orf3	88.9005	130.2	130.128	125.318	107.346	97.9618	122.426	105.168	91.2754	79.4304	99.9424	89.8657
C4orf33	12.3075	18.577	11.0219	20.2016	19.0065	18.4111	13.9298	25.4876	11.249	7.36606	10.1221	9.96314
C4orf46	2.67122	3.70798	4.31171	3.73706	5.26912	5.54887	5.88487	5.39809	4.80243	5.76025	6.62999	3.9947
C4orf48	16.1997	20.2537	14.4579	28.6566	22.5726	30.2129	20.113	27.4592	13.881	17.3533	12.7492	12.3514
C5	0.740158	1.59621	0.825819	1.82238	2.31926	2.46393	1.84049	3.37222	4.24838	5.39152	4.44235	4.59512
C5AR1	324.378	546.479	585.627	747.711	87.726	108.928	85.3622	144.488	0.64431	0.240911	0.307083	0.244941
C5AR2	37.3736	57.6021	67.9784	68.4132	10.7749	9.27599	8.65045	11.9364	0.365387	0.166371	0.327389	0.372581
C5orf15	28.5392	33.0222	39.8969	42.8355	51.949	41.279	52.941	56.8984	46.2978	27.6914	44.7301	27.3586
C5orf22	6.59839	7.89361	9.4458	8.4935	12.01	10.4281	13.2417	11.5652	9.06669	8.31332	14.8673	9.98101
C5orf24	5.57566	10.8673	11.8939	8.3434	19.0215	18.4553	14.024	16.2308	19.9126	23.2547	19.8693	21.532
C5orf30	2.59268	3.5516	3.25868	2.46478	3.49587	4.40269	2.95503	3.75298	1.89902	1.38747	2.59862	2.89181
C5orf34	1.28913	0.642384	0.730714	0.524706	3.59331	0.974004	1.14555	0.972261	3.60968	1.86308	1.40249	1.23937
C5orf51	8.0047	6.63607	13.0449	7.02987	12.0838	6.16907	15.8549	10.8382	13.2919	10.4997	17.7379	11.8473
C5orf56	17.7341	53.0909	34.1801	26.2248	29.3354	38.3104	31.3166	30.1177	23.2216	27.5592	30.0431	33.0069
C5orf63	1.03977	1.43944	2.21512	1.41264	4.39901	2.16808	3.35418	2.46388	11.1747	4.86455	8.32161	7.00293
C5orf67	0.101683	2.10979	0.420547	0.803598	0	0.169884	0.217602	0.059021	0	0	0.129294	0.201871
C6orf106	39.7421	54.4872	44.7178	44.808	68.7042	73.412	63.7788	64.4575	98.2348	99.801	93.7379	96.4977
C6orf120	10.2494	11.2227	16.2518	11.0108	20.9372	17.9842	19.4518	16.4492	21.6186	25.3678	19.3888	19.6325
C6orf136	5.46429	9.30611	9.82787	7.80791	13.3264	11.071	14.1541	11.4289	14.704	11.8757	13.348	10.4669
C6orf163	0.319025	0.929095	0.725606	0.709022	0.141392	0.383826	0.701027	0.569861	1.18603	1.03159	1.39851	1.01921
C6orf203	4.45816	3.75924	8.45168	3.71583	9.74946	6.24046	8.2832	7.10645	6.52123	5.30612	8.17776	7.80985
C6orf226	12.442	22.0881	13.3984	23.8566	27.6595	39.1936	26.5031	36.8936	26.0493	49.1511	27.1915	39.9854
C6orf47	18.5542	28.7309	29.3297	23.8172	25.8643	20.0178	27.8959	23.1066	24.902	17.1039	27.7735	19.0538
C6orf48	161.523	171.93	235.9	174.767	329.935	360.47	455.105	310.511	434.775	543.122	470.848	508.191
C6orf52	0	0.371274	0.386279	0.257901	0	0.375417	0.337097	0.524429	0	0.268818	0.481596	0.432529
C6orf62	107.33	144.845	172.014	147.825	147.283	115.857	195.228	150.307	155.105	147.32	215.793	168.688
C6orf89	22.2764	29.7035	29.902	27.9614	33.3777	31.6079	34.309	32.7771	29.6708	30.2555	31.1453	27.2024
C7orf25	8.03609	5.80518	11.3117	5.15217	7.69943	3.91201	6.2074	4.72811	5.75881	3.71785	6.18384	5.82822
C7orf26	18.1634	32.1058	28.7033	30.1738	41.1543	37.4717	43.9572	40.8211	44.8887	43.4274	49.569	45.1802
C7orf31	3.44722	3.87736	4.07322	3.60559	6.80721	6.32251	6.44175	6.32996	9.16667	8.97062	10.7027	7.60165
C7orf43	15.9296	30.7499	47.5998	27.6657	28.1361	26.7047	33.4795	26.3793	44.3702	49.3632	45.6213	48.9943
C7orf50	30.1904	33.7467	31.9011	35.4556	45.4104	49.1567	53.2993	51.4816	68.3323	77.1361	83.2832	78.5121
C7orf55-LUC7L2	9.31341	7.01461	9.62437	12.1934	10.2138	11.198	13.4062	11.7316	23.6395	11.9392	21.3087	13.7053
C7orf61	0.512561	2.07553	1.76916	1.82411	0.658733	0.747504	0.718437	0.897212	0.598058	0.394308	1.46293	0.251508
C8orf31	0.15193	0.469255	0.426442	0.379346	0.536351	0.57331	1.09646	0.580525	0.382574	0.143155	0.631099	0.237759
C8orf33	12.2575	13.136	12.7578	14.292	24.9628	20.8214	24.2137	22.7252	31.4355	26.9931	25.7087	24.6221
C8orf37	0.848746	0.895745	1.27292	0.874449	1.83657	1.11552	2.066	1.11426	8.08783	6.72793	7.57272	5.47322
C8orf44	0.634949	1.0674	1.70861	1.03967	1.92885	1.01842	1.74644	1.39266	1.21286	1.40257	2.058	1.70503
C8orf44-SGK3	1.10335	1.5613	0.584695	1.64869	2.4163	1.85888	2.20184	3.02848	1.39479	1.99389	1.47636	2.33339
C8orf58	3.49314	10.6659	5.08027	5.63767	6.78687	9.78573	8.45283	6.80361	11.0633	13.2583	12.799	12.0448
C8orf59	39.5694	35.7498	40.2017	42.947	75.5619	58.9741	82.748	68.7619	59.1858	46.7762	64.7882	53.9206
C8orf76	7.09253	9.46844	12.4485	9.3572	12.7825	13.2919	12.8358	14.4172	9.92825	9.01199	10.6337	11.3754
C8orf82	5.96812	9.02517	7.86428	8.34419	13.5384	17.1538	14.251	16.9381	23.8431	26.0324	29.0986	27.4643
C8orf88	0.788108	1.28666	2.43835	0.997805	1.19598	1.86934	1.16773	0.805577	2.52849	4.11268	2.04585	2.94837
C8orf89	0	0.589116	0.122407	0	0.268305	0.242851	0	0.252028	1.28127	0.385553	1.24842	2.48061
C9orf135	0.09232	0	1.92032	0	0	0	4.23081	0	0	0	0	0
C9orf139	1.65915	2.96739	3.59793	2.95911	2.44807	2.02794	1.27202	3.13525	1.09612	1.14975	1.06439	0.892959
C9orf16	104.713	157.922	135.764	143.954	151.221	164.293	163.95	145.872	135.445	139.616	141.864	154.519
C9orf3	1.34448	0.688597	1.22544	0.930504	2.51837	0.820654	1.5313	1.70003	3.26151	0.783377	1.7274	2.14322
C9orf40	3.93978	2.97174	4.97468	3.78849	2.69977	1.59652	3.61447	1.60535	4.82839	3.39642	4.25819	4.34332
C9orf43	0.137928	0.165351	0.242769	0.106459	0.273652	0.229334	0.506119	0.263036	0.325341	0.572441	0.663555	0.463004
C9orf64	6.03088	3.48289	7.96571	5.27063	9.23168	2.77647	8.89382	6.46154	3.65049	1.39044	4.45776	1.97733
C9orf66	1.31299	2.92041	1.91833	2.87191	0.910933	1.00274	0.672061	0.955372	0.876679	0.297879	0.969005	1.13105
C9orf72	33.0729	94.1331	56.4206	95.9092	82.2743	77.1517	55.8898	105.491	40.6309	26.899	24.7111	31.0236
C9orf78	112.375	105.175	97.196	99.6937	124.029	142.175	140.762	122.438	88.9346	98.3561	92.0721	87.5624
C9orf85	5.10589	5.28711	6.05395	6.21638	8.45148	8.07101	8.04917	8.92411	6.95526	7.16456	8.80474	8.0399
CA1	5.63581	1.04516	1.26296	1.07551	4.33411	3.17694	0.522407	0.982533	0	0	0	0
CA11	3.04101	3.44468	3.89626	3.86628	6.93245	6.96537	6.96374	6.15953	14.9165	20.4133	12.7832	17.4212
CA13	0.958097	0.688303	1.04889	0.749299	1.75804	0.752768	1.27388	1.03666	2.59623	2.36903	2.21319	2.40911
CA2	23.3561	37.2539	42.2885	48.9882	9.56397	7.85071	8.55745	10.5762	5.26966	2.4066	4.33464	3.42629
CA3	0.077102	0.295567	0.202922	0.071275	0.401809	0.263257	0.316196	0.304277	0.747107	0.620134	1.41767	0.897068
CA3-AS1	1.4701	1.17807	0.722549	1.91763	0.844255	0.630668	0.6184	1.33655	1.04237	2.1795	0.302385	1.51352
CA4	8.19018	12.1543	25.5383	23.0411	0.1578	0.186209	0.045117	0.485111	0	0.054732	0.019747	0.020567
CA5B	5.02505	4.17361	5.62941	6.09033	11.5511	5.80279	9.29038	10.4536	9.27438	6.59856	7.73944	9.25322
CA5BP1	4.31336	5.67841	5.8297	7.37932	10.0435	8.08992	10.0702	12.4955	12.073	7.95639	12.1511	12.3963
CA8	1.05195	0.67969	0.751462	0.500618	2.28828	1.34917	1.34125	1.46968	0.701005	0.043864	0.419642	0.449564
CAAP1	7.9441	6.61072	10.5908	8.06477	15.6979	10.2118	14.6311	12.1434	18.0079	14.6379	15.7231	12.4686
CAB39	98.7776	125.471	148.088	125.958	117.031	97.458	113.726	100.973	71.3238	69.0009	74.517	63.6585
CAB39L	2.92687	2.75235	2.20887	2.74066	4.25745	2.91926	3.13689	3.35764	3.83795	3.2538	3.48001	2.45888
CABIN1	18.181	30.782	29.0739	28.6842	26.287	16.4188	25.2193	20.5106	19.2539	16.4945	22.6747	16.6952
CABLES2	3.11891	4.15415	3.85956	3.68856	6.45152	4.75428	4.58225	4.91936	6.91655	5.30481	5.36521	4.31874
CABP4	0.120283	0.317984	0.200163	0.801958	0.858162	0.808766	0.504446	1.42993	1.61856	1.93973	0.417437	1.98867
CABP5	3.89133	4.92719	4.11412	3.92216	1.5683	0.898259	0.966204	0.743509	0	0	0.060025	0.124994
CABYR	0.347347	0.283554	0.219208	0.050097	0.784866	0.2222	0.290854	0.25033	4.05848	2.47078	3.18317	2.49699
CACFD1	2.77986	2.74928	2.46733	3.10594	4.28347	3.76066	4.21859	4.59749	13.6562	13.066	15.3723	15.3842
CACNA1A	0.05714	0.414077	0.291119	0.167752	0.163316	0.21435	0.276464	0.217632	0.840082	0.877825	1.3874	0.772152
CACNA1C-AS1	0.264796	0.483423	0.561584	0.290837	1.36944	0.422562	1.02802	0.695768	0.58256	0.513331	0.37784	0.444681
CACNA1C-AS2	2.13511	2.29095	1.48397	1.64947	4.85196	4.80133	3.97211	3.75774	3.41574	2.07947	1.13433	2.48423
CACNA1F	0.071907	0.13328	0.106547	0.115677	0.32865	0.345752	0.207235	0.328097	2.06303	1.52586	0.911994	1.28911
CACNA1H	0.222698	0.231057	1.05171	0.435544	0.91678	0.624147	1.59322	0.830814	0.091924	0.020995	0.007611	0.039067
CACNA1I	1.70178	2.59117	3.24738	2.64931	7.71326	3.60294	6.51118	4.62934	0	0	0.052064	0.029872
CACNA2D2	1.8456	4.05493	1.18201	2.09997	5.88994	6.66394	2.60873	4.10813	0.254471	0.229936	0.21042	0.359774
CACNA2D3	1.66923	1.00954	2.41409	2.13194	3.69849	1.97328	3.98028	4.16862	0	0	0	0.015019
CACNA2D4	1.15942	2.50895	1.9077	2.93328	3.63472	4.82575	3.38597	5.46083	0.942077	1.30756	0.937955	0.872655
CACNB1	1.43851	2.35099	1.79634	1.67522	4.79483	3.76609	3.55772	3.48487	1.1569	1.35764	0.641142	0.903622
CACNB3	0.575838	1.17472	0.54073	1.1712	1.81687	2.43042	1.20055	2.11253	0.434824	0.555003	0.211288	0.15042
CACNB4	1.74788	6.00594	2.04852	3.13784	0.567837	0.752778	0.472108	0.809181	0.272426	0.325269	0.315511	0.361374
CACNG6	3.18213	4.23423	1.33732	3.42505	3.37856	2.44744	1.62817	3.74545	0.11816	0	0.079063	0.081781
CACTIN	8.79205	12.499	13.5482	10.877	23.9144	16.333	21.8734	18.4041	27.8985	22.1629	28.8958	24.971
CACUL1	11.1884	20.6111	22.4892	21.1651	13.9349	14.7175	13.1239	16.5889	10.9182	13.641	10.179	10.5684
CACYBP	20.9847	23.4471	26.6862	26.8229	39.4982	28.6612	43.0399	33.9519	25.0588	16.2289	29.4504	18.6177
CAD	4.73231	5.17908	8.38813	4.98616	13.2083	8.66155	17.6901	10.6895	17.2487	13.2578	21.9925	16.3849
CADM1	0.975143	1.02162	0.40093	0.576619	2.17112	1.7988	1.22351	1.21947	0.350027	0.554797	0.027736	0.299469
CADM4	1.67696	3.75784	4.17283	4.94698	1.20463	1.11804	1.51407	2.58581	0.484361	0.430851	0.646159	0.42667
CAHM	0.154903	0.947004	0.82867	1.61131	1.63892	2.82265	1.18472	2.25472	3.05019	3.19576	1.66194	4.09264
CALCOCO1	45.8353	74.985	62.2585	70.4108	57.435	46.0704	49.3457	57.1751	47.2551	31.1844	44.7599	42.7196
CALCOCO2	41.4473	64.1769	57.8558	72.0924	62.4527	54.1115	61.1326	76.169	53.0745	33.467	51.3787	39.0932
CALCRL	0.827483	0.595931	0.914334	1.26645	1.63339	1.0555	1.55176	1.74037	0.286012	0.151455	0.125512	0.09662
CALD1	0.43027	1.51249	1.03513	0.633925	0.168858	0.340396	0.282718	0.144409	0.148634	0.150247	0.158788	0.121185
CALHM2	18.8994	15.706	22.2777	18.226	40.6775	27.9718	34.0547	35.1899	6.71155	5.58909	6.45273	2.41378
CALHM6	45.3003	87.9069	119.772	131.46	68.2502	88.5504	119.363	159.851	212.837	265.825	313.469	366.032
CALM1	140.369	190.519	158.856	164.427	241.482	236.184	216.552	190.345	145.852	156.062	145.173	122.747
CALM2	642.559	914.816	807.256	1003.72	820.16	871.167	825.09	992.758	444.833	358.336	440.419	344.067
CALM3	179.952	286.338	237.564	231.618	212.126	231.337	284.789	218.783	106.823	114.608	132.87	103.319
CALML4	5.60413	7.75612	5.59987	11.4433	9.05865	7.53564	8.06034	11.717	2.75884	1.82051	2.34481	1.7864
CALR	131.286	186.222	165.98	181.734	271.839	308.391	281.925	288.411	284.9	259.637	255.595	226.52
CALU	8.42179	10.5689	10.5572	13.3045	19.5449	17.8464	17.9163	23.794	9.93445	8.75102	12.716	9.06522
CAMK1	26.4593	36.799	19.9733	46.4314	33.9274	38.7042	38.8862	78.0811	0.199864	0.074225	0.362904	0.502434
CAMK1D	25.2112	39.7468	32.3102	37.7642	24.1669	19.9768	20.8888	22.2454	66.6401	66.9356	64.0762	65.6198
CAMK2D	9.86792	10.6196	13.0775	9.20198	22.2519	16.6549	19.8902	13.1383	61.1575	56.3041	61.0585	61.44
CAMK2G	31.7611	47.9664	52.8711	47.4547	34.9463	24.2897	31.5533	30.7523	28.1368	17.9329	24.6744	21.5483
CAMK2N1	1.78109	1.71603	0.993635	1.43105	3.84605	3.03926	2.23979	2.87886	3.15538	5.49901	1.02473	1.47102
CAMK4	8.84012	7.65688	13.3958	7.51496	24.3299	13.3527	23.9495	11.398	0.151551	0.705093	0.168324	0.317756
CAMKK1	6.56118	15.5796	9.89687	9.09693	9.03201	6.30773	6.20914	6.72105	5.0388	4.17781	4.1985	4.51806
CAMKK2	23.2387	37.9871	42.4186	52.1796	31.669	30.4123	36.5685	53.7308	8.93609	6.9289	9.52938	6.94748
CAMKMT	2.20862	2.28959	2.87308	2.25965	4.10844	2.36795	3.44116	3.92474	3.74806	3.1417	3.57431	3.29179
CAMLG	23.4749	32.9772	32.8225	33.7658	37.6525	35.7473	40.7898	35.5816	43.578	37.1882	39.2207	38.8041
CAMP	14.2964	20.7479	24.4935	49.6946	5.89409	11.6148	9.67133	36.7167	0.435286	0	0.356918	0.183141
CAMSAP1	4.822	6.14698	5.74519	6.98412	11.8597	11.6352	11.0925	12.2522	11.0897	10.8092	10.7532	10.1353
CAMSAP2	1.08907	1.32426	2.15425	1.62367	2.72353	2.55869	3.96214	3.14237	0.206727	0.234383	0.126733	0.283642
CAMTA1	27.9055	34.2379	31.2916	32.4108	47.9772	43.6989	40.1187	44.3234	36.1314	38.017	40.6631	37.7992
CAMTA2	19.5381	37.2264	28.4706	29.082	35.3194	35.7823	34.5285	35.9559	31.4409	32.7752	28.3364	26.2359
CAND1	16.6058	14.4989	22.6861	16.2291	30.7531	18.9864	31.1717	23.5933	31.0419	27.6008	33.2486	27.6911
CAND2	0.544791	0.251635	0.542753	0.1177	0.91898	0.393015	0.931933	0.097095	0.330236	0.314373	0.441402	0.080619
CANT1	32.7229	43.2329	59.4625	51.3326	18.4604	15.1834	22.3411	18.2893	14.2393	16.0736	17.8254	11.8043
CANX	116.298	129.98	113.012	172.749	225.976	198.111	200.464	283.049	94.6573	65.564	113.822	94.6271
CAP1	494.079	730.378	651.021	813.075	466.157	388.794	446.875	521.047	255.132	143.11	287.643	189.912
CAPG	100.236	126.173	79.1597	158.244	209.314	187.146	123.321	255.494	148.988	112.114	159.245	142.553
CAPN1	55.643	91.5307	65.3485	84.4521	91.7544	85.3366	82.6053	104.28	96.7945	71.746	106.704	96.8174
CAPN10	7.32485	11.2237	10.6164	10.0576	29.8062	23.381	27.756	24.3225	25.1023	21.1073	25.0192	19.2304
CAPN10-DT	0.252888	0.401495	0.652606	0.393667	0.474057	0.204588	0.209345	0.452726	0.747295	0.681807	0.665484	1.18993
CAPN12	1.23834	0.846827	0.850711	1.50456	3.8084	2.03399	2.18058	2.71746	7.07678	4.43633	5.59585	7.35601
CAPN14	0.195468	0.315997	0.305555	0.107573	0.719273	0.544006	0.471792	0.206595	2.5385	3.50643	2.19221	2.17962
CAPN15	13.489	24.2061	14.6309	20.2924	39.6061	56.6772	44.3407	46.6353	35.4862	40.9739	43.7457	35.8073
CAPN2	82.5749	100.738	76.5437	129.776	216.374	191.985	168.091	247.369	62.0775	66.4946	55.2252	49.4872
CAPN3	1.1128	6.77481	5.09406	6.08528	11.1948	10.768	10.1966	13.7959	48.5224	37.8802	37.2946	37.7771
CAPN5	0.878831	1.17965	1.44547	1.31528	2.54506	1.48294	2.74919	2.58961	0.099699	0.045121	0.182636	0.21383
CAPN7	11.9367	15.8274	16.4601	17.1669	33.2375	25.1565	29.7789	25.8854	34.7386	36.0076	33.0469	35.7863
CAPNS1	208.112	347.971	236.828	338.25	464.469	572.319	428.39	605.481	237.755	261.946	244.902	230.452
CAPRIN1	33.998	41.2375	47.6141	43.1035	55.3736	43.8039	54.1206	53.7033	38.5489	41.5259	38.5594	35.4189
CAPRIN2	2.78925	5.89004	5.89357	4.51615	13.3491	10.1045	9.76042	9.60386	20.3388	17.8079	17.6891	19.2942
CAPS	3.57778	6.49086	8.0684	6.34555	15.5458	10.21	12.5141	11.0366	16.9554	13.8911	15.0626	13.661
CAPS2	0.13557	0.428841	0.16956	0.145745	0.306879	0.477894	0.458792	0.460927	0.489542	1.12147	0.517038	1.0341
CAPZA1	186.729	203.169	261.671	239.162	167.668	86.6258	153.798	141.056	101.743	70.3343	118.68	67.3049
CAPZA2	164.654	238.606	240.789	286.14	151.747	118.581	167.59	177.125	55.0239	40.7726	81.5058	46.2724
CAPZB	288.63	397.955	364.045	422.031	366.16	332.362	366.835	384.477	215.826	145.868	238.041	183.607
CARD11	23.8531	37.1298	41.5958	24.5361	66.3944	60.677	79.0656	42.7633	123.072	124.462	130.557	121.34
CARD16	194.137	322.083	265.461	305.934	198.081	195.802	196.336	268.642	60.1018	37.5449	74.177	63.0826
CARD17	0.71374	2.38596	0.946924	3.87192	2.66052	1.35167	1.44026	3.77755	0	0	0	0
CARD19	44.3767	92.6513	73.2015	102.247	59.3477	81.5469	53.7294	94.7204	17.3372	14.1074	12.076	20.3942
CARD6	6.32964	9.54373	12.0308	9.42096	5.87974	2.66696	8.78121	5.5272	2.21253	0.590312	2.91317	1.32617
CARD8	59.175	101.592	108.584	85.6319	89.2221	74.661	87.5696	72.8952	66.647	76.6965	73.0682	60.6487
CARD8-AS1	33.35	45.4911	51.4489	43.8665	30.6564	16.7566	33.2255	25.0212	25.0399	12.6852	33.7391	12.8613
CARD9	7.80608	13.2468	10.601	16.044	23.4416	23.1984	20.073	36.1187	0.090931	0.104717	0	0.067454
CARF	1.92388	2.83959	3.86369	2.56197	7.25455	3.32074	5.99465	4.70768	8.1062	6.75538	8.08215	9.66769
CARHSP1	13.4319	16.8701	28.4685	16.5265	19.3476	16.1534	22.262	17.27	18.4409	16.2221	20.6726	18.5847
CARM1	9.73852	10.8106	9.13349	14.8514	19.9736	21.6517	19.4415	31.085	21.0462	22.1442	19.4788	28.6815
CARMIL1	1.40994	0.735405	1.62801	0.626335	3.07094	1.04882	2.64672	0.980482	3.90804	6.09026	6.23736	7.32841
CARMIL2	8.59982	11.2909	19.0804	8.78677	33.2889	22.875	39.463	20.2352	66.4793	44.6968	60.4791	48.346
CARMIL3	0.226487	1.05998	0.313561	0.254906	1.17285	2.38699	0.612435	0.678624	1.94927	2.35198	1.32908	1.24714
CARNMT1	5.66446	5.8763	7.5626	5.95512	12.4541	7.89887	13.1038	10.3525	11.3165	7.89481	11.5289	10.0957
CARNS1	1.33746	2.39171	2.44417	1.86218	6.13971	5.01069	5.58302	3.97174	22.1087	9.88323	14.4583	16.6497
CARS	19.9	27.3494	29.5248	25.9786	28.0099	23.4772	28.9303	27.5648	22.7565	16.1142	22.7006	16.1492
CARS2	29.5081	43.5225	44.3254	44.4932	62.2142	53.6142	51.0272	59.8924	70.2152	55.1016	66.9105	61.1898
CASC3	38.4797	84.2444	80.8488	70.8836	44.1032	37.994	42.6647	41.7662	47.4494	41.8175	47.8477	44.4038
CASC4	42.0651	72.2521	52.297	78.6532	65.8005	66.9431	57.1557	65.6877	76.5463	73.5355	73.7467	71.5968
CASD1	9.06851	8.71145	11.8471	7.95731	22.0572	16.0406	20.8068	14.5174	35.9646	30.9573	30.091	31.2179
CASK	3.22893	3.5363	3.40108	3.17317	8.01292	6.39325	6.10151	5.26331	7.01514	7.42375	5.52526	5.20756
CASP1	158.646	258.535	205.255	278.778	210.856	201.698	201.291	286.179	38.5318	26.0011	50.032	37.5956
CASP10	7.18964	13.3943	15.731	10.3151	17.7406	13.018	19.5772	16.4018	12.2987	9.99539	11.1169	12.1501
CASP17P	5.33821	7.0058	6.91149	11.4523	13.8552	15.8595	11.8152	17.7988	19.1543	23.2201	29.8606	58.7749
CASP1P2	0.485582	0.346574	1.59236	1.19559	0.683213	0.524757	1.26112	1.87542	0	0	0	0
CASP2	13.3179	16.4876	22.2542	16.2468	23.3451	15.1238	19.4726	18.8	30.4534	26.2952	29.2277	27.9556
CASP3	21.7019	25.5197	35.8388	22.9395	20.0822	14.7636	21.0993	17.8472	10.5639	9.13783	13.1174	10.4644
CASP4	244.513	363.697	372.115	352.767	184.618	190.808	184.161	226.774	138.348	132.691	168.112	137.605
CASP5	14.0596	28.2288	8.8578	23.0303	3.1829	4.43195	4.40427	7.14254	0.110289	0	0.132776	0.09605
CASP6	7.90921	5.16757	8.34833	5.63643	11.4997	6.03427	13.9828	7.34722	4.45553	2.19108	4.75119	1.84187
CASP7	9.26008	12.3345	10.7348	9.73326	16.5492	19.6103	16.0363	16.828	14.5135	17.6711	16.1327	15.4017
CASP8	85.1021	126.79	163.956	130.502	87.5706	64.7046	73.1552	90.6845	54.8235	56.9163	61.0375	54.4875
CASP8AP2	11.0572	9.89052	15.0614	10.7848	22.7118	13.6423	26.2412	16.5833	23.6357	19.7312	25.9319	22.455
CASP9	7.63184	10.9276	12.0349	9.16203	10.1721	7.27645	10.7824	8.42411	10.8988	7.10583	11.8699	9.15932
CASS4	22.3259	45.4415	53.1084	48.8413	6.44354	5.01956	8.25875	6.38518	0.166205	0.131153	0.088519	0.110267
CAST	115.826	118.525	77.2285	106.442	242.444	166.564	120.364	181.665	144.662	87.2181	81.8982	57.2612
CASTOR1	3.35965	3.27203	5.30697	4.25847	6.14233	4.89259	10.7379	6.64725	7.23795	5.17511	8.49898	6.13992
CASTOR2	1.26134	2.75259	1.88185	1.64154	1.54842	1.28288	0.959623	0.966995	0.792728	0.732486	0.933659	0.50484
CASTOR3	4.59653	14.1865	9.2189	10.1606	8.01602	9.85752	7.53693	7.24149	12.6571	20.885	18.5932	18.2812
CASZ1	1.87076	4.38314	2.35996	3.09475	4.00823	4.12228	2.97499	3.51054	8.16877	9.25751	8.1961	7.68807
CAT	235.733	210.859	174.926	339.197	135.473	98.8703	145.062	178.907	117.333	52.8774	142.172	82.5404
CATIP-AS1	0.337746	1.20714	0.916049	1.4176	1.60202	0.848297	0.975536	1.19231	0.126444	0.566708	0	0.640257
CATSPER1	1.46558	1.89816	1.06561	2.47543	3.13158	2.95569	1.72736	4.39075	0	0	0	0
CATSPER2P1	0.116423	0.217439	0.37477	0.175709	0.293229	0.205539	0.509531	0.785038	1.02406	0.274642	0.779293	0.930417
CATSPER3	0.284498	0.369715	0.619245	0.317872	0.245639	0.622481	0.387891	0.458316	0.868876	0.616932	1.00056	0.869185
CATSPERE	0.070373	0.225544	0.33007	0.163973	0.42554	0.286138	0.457502	0.43395	0.842287	0.969822	0.935849	0.595938
CATSPERG	0.137019	0.455492	0.244284	0.211695	0.417439	0.480913	0.430059	0.465694	0.625817	0.72907	0.682501	0.523186
CAV1	0.243614	0.160003	0.243449	0.347134	0.618878	0.35133	0.254039	0.405362	0.167517	0.253301	0.457486	0.209459
CAV2	1.44147	0.348954	1.01509	1.20768	0.629714	0.791749	0.400878	0.646949	0	0	0.027318	0.028836
CAVIN2	93.7451	152.589	114.528	88.0164	26.3014	26.4823	24.6203	13.9568	0.187031	0.18952	0.389513	0.620534
CAVIN3	1.39277	1.49788	1.18613	1.22854	1.89831	3.47286	1.16472	2.44753	0	0	0	0
CBFA2T2	5.32418	8.74796	8.60524	6.67065	14.2129	10.5859	12.4862	10.1989	22.2136	19.1918	21.6538	17.9335
CBFA2T3	13.7385	22.2265	20.4227	24.308	16.0536	15.7706	12.998	20.7913	44.7058	43.181	39.5353	37.234
CBFB	36.8311	43.8745	43.9559	48.0205	76.5842	61.2795	72.5465	71.5756	78.1111	60.106	75.8943	64.6926
CBL	20.1659	26.3	33.7936	27.7983	34.8498	27.5819	31.9224	35.7012	31.0639	28.0459	34.1667	31.7696
CBLB	8.07924	11.4	11.2957	8.2474	17.9547	16.1026	15.5753	12.1136	15.89	19.1207	14.3475	20.8574
CBLL1	14.763	20.9297	23.3546	17.4985	21.7106	21.1248	21.2637	18.542	19.4716	27.6703	18.3068	20.7286
CBLN3	0.290633	0.640658	1.3519	0.510512	2.05367	1.15557	1.98605	1.08056	18.7791	12.2243	20.2179	7.71774
CBR1	17.2826	19.3091	27.2687	27.0283	33.4332	26.1949	42.8447	43.8153	9.31849	5.7912	15.1905	10.0876
CBR3	2.10344	2.56955	6.6369	1.31258	3.76831	3.88587	8.11618	2.59942	5.12733	4.1593	5.36695	6.73065
CBR3-AS1	0.952276	0.913442	1.15052	1.11099	2.63887	1.46725	1.88142	1.66019	3.07437	3.90184	2.96088	3.6478
CBR4	5.17105	5.17185	8.57129	6.2889	11.7345	4.28991	10.2429	8.51054	13.6269	9.63189	15.0808	13.3858
CBS	0.389127	6.0536	0.590081	2.20646	0.022943	0.122616	0	0.139343	0	0	0.02148	0.023892
CBWD1	17.5615	17.4776	16.4552	21.7613	41.3602	27.0465	24.6693	32.308	28.7515	21.2406	23.4183	17.1841
CBWD2	17.3629	27.2769	21.4168	21.8952	38.315	28.7081	32.0006	33.5414	37.759	31.5472	28.0683	35.4121
CBWD3	5.01286	8.32283	4.98158	5.03327	7.17022	5.84821	4.33333	4.48007	11.1375	9.11689	6.5454	8.82574
CBWD5	26.6559	50.2053	44.7365	45.9621	60.108	52.739	66.4357	55.236	68.2823	67.5363	56.0244	62.7242
CBWD6	2.96804	5.33117	4.73604	1.94773	6.38564	2.81296	5.75365	2.17928	6.2327	5.28632	7.47323	2.08012
CBX1	38.5204	48.2984	61.1529	49.7636	42.4974	28.3968	47.4104	40.8825	41.6243	25.9215	58.8602	30.7405
CBX3	109.258	123.434	137.806	152.724	187.264	142.468	188.562	179.177	167.147	126.888	168.578	143.662
CBX3P2	3.5141	4.36676	2.60896	3.53135	4.98195	4.74122	3.48045	4.04998	6.96227	8.93913	6.33068	8.98299
CBX4	22.3445	63.8601	37.0108	59.8961	37.964	64.2484	38.4205	57.4941	40.2348	66.8184	65.1179	65.0376
CBX5	3.65231	3.75505	7.90688	3.78234	11.6074	6.9043	12.3384	8.49234	18.913	19.6877	20.9971	19.072
CBX6	9.84349	19.1741	20.1267	14.6129	23.475	18.8087	23.8156	23.6376	19.8953	16.3368	18.5675	17.9067
CBX7	26.1945	25.8429	42.2763	24.2016	46.3467	29.4873	45.892	28.5785	78.4393	57.1158	76.069	57.0401
CBX8	2.02808	3.7709	4.79512	4.62688	2.26139	3.41637	3.65414	4.49683	1.14776	2.05837	2.62546	1.05223
CBY1	3.60902	2.40751	5.8311	2.80613	4.72112	2.88327	7.67619	3.60353	2.86504	2.42817	5.7578	3.88711
CC2D1A	6.92447	12.8353	10.5257	12.2594	18.9102	16.4598	16.3457	21.8881	16.7328	15.9288	17.4479	16.4748
CC2D1B	7.44953	11.1145	13.4426	9.56652	19.9296	15.2436	20.242	15.4588	21.5394	19.7515	20.8817	18.5126
CC2D2A	0.469811	0.903485	0.221886	0.943629	0.804512	1.07272	0.437385	1.30706	0	0	0	0
CC2D2B	0.193381	0.94324	0.760289	1.45067	0.731032	0.508873	0.352514	1.00528	0.660591	0.325654	0.747978	0.488591
CCAR1	15.7272	20.7386	24.9295	20.2175	36.6849	25.183	34.0738	28.4758	39.8712	41.8778	39.9572	38.2033
CCAR2	22.2932	25.1437	37.2376	23.68	47.6646	32.5294	57.4232	39.5595	40.9846	30.5435	49.2801	33.8153
CCDC102A	4.1264	3.62486	3.32625	2.40629	7.65247	5.54949	6.79626	4.28357	15.3118	9.71548	14.0479	9.55702
CCDC102B	0.262407	0.417345	0.45392	0.283953	0.599597	0.629382	0.605988	0.382405	0.722557	0.812238	0.896052	0.501721
CCDC103	0.274939	0.169365	0.274544	0.062913	0.321541	0.394168	0.352035	0.199938	0.342878	0.332078	0.128002	0.067602
CCDC106	1.89159	3.01024	3.9095	2.34693	5.52449	4.72464	6.82064	4.3156	39.7498	23.1423	38.1916	30.777
CCDC107	12.7985	13.0224	12.3508	13.2722	29.1685	22.6302	23.0186	24.2573	24.3501	19.6529	23.6096	18.1591
CCDC112	6.41965	11.2947	9.24172	10.3504	13.6393	11.1411	11.5955	12.8593	12.1587	13.8578	17.4314	18.2977
CCDC115	32.7572	40.3246	41.9993	39.6837	55.7844	52.66	65.8985	56.5227	60.2338	57.3388	71.3972	58.7127
CCDC117	8.58015	10.6766	14.72	8.67221	15.8098	14.2303	18.0776	15.1918	17.3221	19.7416	21.0383	16.8462
CCDC12	42.6745	46.6917	50.7346	45.9806	72.5646	67.664	76.5514	71.3347	90.5732	83.8253	108.724	76.0978
CCDC120	1.69154	1.96566	2.61257	1.49148	4.03171	3.20972	4.50782	2.80601	6.78759	4.98973	6.3871	5.40395
CCDC121	1.51494	0.565863	2.16747	0.9991	0.87839	0.310706	1.47546	0.50477	1.5107	0.224076	1.53654	0.578959
CCDC122	1.42785	0.556033	1.81242	0.960765	3.08181	0.619305	3.04106	1.32915	5.68976	2.40231	8.1897	2.76705
CCDC124	30.4816	43.0662	35.3147	45.492	55.9784	68.0901	59.6122	69.3202	50.37	49.4525	54.5227	50.2134
CCDC125	10.4903	14.033	16.5359	16.1986	5.77039	3.74514	5.20977	5.87124	5.05536	3.84094	5.36443	5.78011
CCDC126	11.3537	11.1496	14.6823	10.8075	10.9359	5.32592	10.3585	9.43333	10.5852	4.24563	8.58334	4.29078
CCDC127	6.36476	4.05396	10.8407	4.46354	9.04287	4.87644	11.6309	5.9762	9.52366	7.36568	8.21761	6.97121
CCDC13	0.516774	1.02066	0.548265	1.09421	0.612937	0.892108	0.603771	0.727971	0.262615	0.17415	0.319869	0.097051
CCDC130	10.7292	22.9811	25.5351	20.095	38.0641	29.4018	35.7092	33.6934	44.1774	36.2847	40.6161	38.7951
CCDC134	1.94741	2.66369	2.80822	3.01389	5.79779	4.25502	5.16751	5.83983	5.51973	4.55086	6.79169	6.07529
CCDC136	0.307469	0.947053	0.69015	0.737738	1.54965	2.18299	2.17048	1.74548	0.979222	0.732581	0.599579	0.404261
CCDC137	11.2482	14.4689	17.9314	12.0375	20.7281	15.6736	23.832	15.7016	27.2009	25.1292	29.9735	25.123
CCDC138	1.45185	1.71435	2.13304	1.23942	3.71758	2.42096	3.76247	2.63655	8.27405	7.51983	6.35328	5.46543
CCDC14	3.82088	5.3406	6.36671	6.12475	14.8963	8.01289	12.1644	10.9628	19.0425	11.6692	17.5293	13.6596
CCDC141	0.282011	0.490808	0.549979	0.386431	0.96593	0.84114	1.26633	0.615388	3.64304	3.9219	2.65388	4.34373
CCDC142	1.25213	1.60083	2.64737	1.71456	4.69989	2.66918	4.04434	3.48933	6.62516	3.55781	4.90395	3.97566
CCDC144A	0.155377	0.033722	0.216455	0.260631	2.27615	0.039975	1.06378	1.04963	0.396278	0.05536	0.065396	0.082131
CCDC144B	0.675207	1.18618	0.40491	1.01472	7.9473	2.25952	1.04438	3.84784	1.78247	0.552015	0.15849	0.748943
CCDC146	3.2092	10.8009	13.1222	9.51578	3.70832	4.04749	5.43815	4.29127	2.85249	3.88118	2.21207	2.61084
CCDC149	3.59073	4.91083	3.14791	8.07385	7.53863	7.68382	6.20908	11.7334	0	0	0	0.013596
CCDC15	0.725819	0.69118	0.932705	0.379573	1.19089	0.559789	0.864716	0.512537	0.856133	0.484214	0.79984	0.296077
CCDC151	0.248422	0.372407	0.294728	0.649708	0.278215	0.494313	0.397068	0.749876	0.882447	0.486854	0.49575	0.881225
CCDC152	0.982494	0.978851	2.80361	0.856142	2.86063	1.52877	4.81516	1.47102	3.47948	3.11514	6.06759	3.02333
CCDC153	1.02979	3.15542	2.72774	4.05147	0.505366	0.898854	0.937122	1.89904	0.349164	0.714177	0.171931	0.440927
CCDC154	0.076613	0.521587	0.796847	0.572438	1.95693	0.840826	1.16807	1.62762	4.92793	2.0093	3.86124	3.70836
CCDC157	0.622877	1.34331	0.87849	1.02923	1.36995	1.20588	1.79871	1.51802	1.48989	1.44107	2.14257	2.34958
CCDC159	11.7741	19.7259	13.461	18.9745	24.1708	21.2674	17.2612	25.3235	14.6355	13.5741	15.1778	11.5448
CCDC163	0.474919	1.80144	2.05196	1.72562	1.13881	3.74388	5.66107	4.34707	0.999509	4.49248	6.2876	4.74323
CCDC167	23.3255	11.8833	17.8303	22.1775	42.9222	17.4232	31.7877	27.9851	34.5142	16.0916	22.345	16.1043
CCDC17	0.288759	1.3342	0.831637	0.962937	1.12943	0.798135	0.478305	0.874026	0.834413	0.829394	0.759671	1.04449
CCDC170	2.6798	6.0869	2.12513	5.71421	2.89621	3.22141	1.77635	5.13459	0	0	0	0
CCDC171	0.178095	0.174443	0.162813	0.144062	0.618985	0.27587	0.514823	0.388463	0.803939	0.737038	0.588009	0.670518
CCDC174	11.3028	15.2078	19.2986	12.3443	16.1162	13.5117	17.1902	11.8164	20.2105	20.0321	18.5954	16.1735
CCDC18	1.73705	2.46825	2.36685	2.45167	4.8328	3.31965	4.15465	4.01555	10.2374	9.11996	11.5636	11.8631
CCDC180	0.113137	0.455139	0.099356	0.121556	0.927191	0.08491	0.209325	0.558693	1.75722	1.75544	0.184205	1.14803
CCDC183	0.085648	0.266721	0.182466	0.126661	0.742373	0.572077	0.910317	0.626793	0.642138	0.238595	0.678168	0.4364
CCDC183-AS1	0.327426	0.686421	0.538944	0.647809	0.934627	1.06155	0.939797	0.72463	2.39697	2.51987	2.19922	2.22796
CCDC184	0.086021	0.040498	0.076476	0.132084	0.133867	0.308781	0.18541	0.174072	0.085168	0.167703	0.052197	0.216275
CCDC186	16.2919	27.3244	27.6759	22.335	23.8	21.3335	18.9667	16.0814	25.3415	24.8742	24.6631	24.7062
CCDC189	0.802333	1.66809	0.660387	1.47224	1.21422	1.22277	0.915413	0.997343	0.254915	1.53147	1.0874	0.482138
CCDC18-AS1	1.33266	2.77179	3.35374	2.8469	7.6078	5.3987	6.26132	6.43331	12.8071	9.99946	8.8722	10.5249
CCDC191	1.86291	2.66898	2.99119	2.83265	4.37548	3.11629	4.60915	4.32273	22.444	16.5481	25.2878	29.5009
CCDC22	11.113	12.0976	17.4602	16.579	27.5332	22.2027	30.4573	28.5155	26.9359	15.4766	28.1981	21.8001
CCDC24	1.17319	1.13746	0.889353	1.35637	1.54714	2.19925	1.05086	1.80525	5.05679	4.14067	6.38176	5.00568
CCDC25	10.4852	11.8509	11.924	13.2577	18.3924	19.0673	23.2302	19.2214	19.2636	20.1578	24.0412	23.4616
CCDC28A	33.164	31.3244	50.7552	32.6562	28.3851	17.7702	30.9642	21.6185	23.133	16.2939	23.2642	14.5146
CCDC28B	3.52522	3.14272	5.32265	3.74156	5.54252	4.97498	7.49276	6.39246	5.8518	3.29549	7.92687	3.79005
CCDC30	0.653234	1.12759	1.31345	1.00057	1.09154	0.859653	1.16511	1.04584	1.49358	1.23004	1.1531	0.991393
CCDC32	14.0813	15.1105	18.5078	14.7806	23.7002	17.8038	22.7757	20.0306	76.1053	56.0653	66.8402	83.19
CCDC34	2.05327	1.14962	2.68095	1.96687	4.21436	2.04828	4.65781	2.46446	3.90854	2.67966	4.0758	3.51074
CCDC42	0.187566	0.113072	0.191457	0.34865	0.082008	0.310796	0.265856	0.184617	0.512099	0.521842	0.844078	1.77646
CCDC43	6.26376	7.41242	9.74036	8.30054	12.5977	10.1395	12.582	12.7561	9.77147	8.32102	9.55517	9.4425
CCDC47	23.8924	25.9295	38.5338	30.942	32.6847	20.0541	34.8353	31.8479	19.1343	9.66442	21.1992	11.6589
CCDC50	6.20161	9.42632	10.5261	8.54107	18.0405	14.5908	16.5701	15.8105	84.0857	87.3045	82.1403	70.7352
CCDC51	2.92181	4.03266	4.38592	3.42507	5.60912	4.1927	5.61404	4.11763	4.74822	3.67298	5.5316	4.2693
CCDC57	3.36171	7.63747	6.65327	6.49248	14.1292	8.61395	12.273	11.1168	8.423	7.13393	7.46481	6.65849
CCDC58	7.61859	4.69272	9.13916	6.35366	15.084	7.64213	18.4648	10.1964	19.0942	14.7332	16.9809	13.8693
CCDC59	20.7614	39.5722	25.1135	31.7672	34.2949	51.9862	35.3127	37.3941	57.698	65.4382	41.8173	48.5038
CCDC6	8.9615	12.4723	10.4666	12.8695	24.6351	25.3349	21.8091	24.1155	43.2722	47.3777	43.3174	61.8818
CCDC61	5.96641	6.01267	8.1128	6.33154	12.7118	8.82096	14.2984	11.8217	13.2897	6.66193	15.1724	7.82757
CCDC62	0.278318	0.296653	0.591298	0.295311	0.572777	0.288354	0.667485	0.494089	2.44975	2.75996	2.56529	2.57652
CCDC65	4.45845	3.00076	3.97204	3.32913	8.44575	6.57072	7.69824	5.71737	0.526867	0.323104	0.063231	0.462733
CCDC66	10.6829	10.061	16.7852	9.22005	21.9458	15.2657	24.6305	13.2916	11.9966	11.8993	12.7608	14.0126
CCDC69	96.6493	167.605	113.915	148.874	165.586	200.492	153.663	185.327	149.43	156.6	141.045	156.61
CCDC7	1.19727	1.09468	1.51877	1.24227	4.19424	2.36504	3.19277	1.72268	4.11544	3.3418	3.67951	3.30802
CCDC71	13.2524	12.7883	23.0921	15.3299	18.3479	12.8135	20.3437	13.4797	20.9935	18.3004	20.3987	19.0279
CCDC71L	7.35782	12.154	9.68947	11.1996	7.01014	9.73882	6.90074	6.0172	10.4588	14.6885	13.6495	14.0013
CCDC77	2.88175	2.44569	4.77234	2.44224	4.83133	2.76769	5.58249	3.24484	6.08017	3.82173	6.29825	3.96681
CCDC78	0.141361	0.311597	0.21643	0.149122	0.826988	0.6348	0.419419	0.351889	2.29105	1.10936	1.463	1.61669
CCDC82	17.2698	23.0123	30.073	22.4544	32.8356	20.6824	32.3453	24.9857	31.6808	20.9304	29.793	26.474
CCDC84	3.02349	5.52212	5.70741	5.46404	11.6252	6.80116	8.9776	9.85315	15.518	15.8977	14.0039	15.469
CCDC85B	29.0702	45.197	39.4549	45.6988	60.3205	72.2732	62.0117	65.3531	55.0639	56.0607	67.8888	61.8966
CCDC85C	1.15139	0.927755	1.48463	1.12705	2.39954	1.75271	3.35605	1.68109	0.756829	0.837001	1.00463	1.02817
CCDC86	5.05866	6.0107	7.0103	6.4875	12.9787	11.9708	13.5766	12.7813	15.0944	13.4368	15.49	12.2335
CCDC88A	9.58931	11.8645	10.0606	16.7361	29.066	21.6381	18.9213	31.4832	5.65744	8.24554	5.09615	5.4078
CCDC88B	40.4024	81.6628	76.7719	85.5346	94.7363	76.5383	77.6805	93.1015	111.75	75.2104	98.62	78.8988
CCDC88C	20.4187	32.2359	31.8258	23.8984	58.877	56.2398	57.2865	44.1956	54.3438	58.3051	51.442	50.0645
CCDC9	12.557	28.7608	23.9029	23.2234	16.3581	14.2396	16.189	13.5268	19.815	17.5451	15.1138	13.7127
CCDC90B	7.78092	8.76797	11.4499	9.90444	13.5596	9.22459	15.3623	12.239	15.143	9.38068	17.6844	14.2544
CCDC91	14.1685	12.6157	15.9044	14.4943	31.0632	22.0627	29.0365	22.4692	30.8342	24.1578	25.7607	23.7594
CCDC92	21.6295	28.5787	26.4938	20.4163	34.5965	33.8225	33.9844	28.3115	37.3526	39.4444	39.2834	34.4967
CCDC93	9.34647	14.5046	15.2202	12.0441	19.0547	15.4725	17.6141	16.025	26.4973	30.1273	29.7281	27.7021
CCDC96	1.03974	1.63503	1.86701	1.93341	2.43943	2.81998	2.36138	1.97575	5.98962	11.6099	8.70913	8.52384
CCDC97	21.1838	31.8322	33.7968	26.487	29.5244	17.7426	38.7632	25.2045	36.9587	24.5498	48.6122	31.6258
CCDC9B	0.836015	1.41117	0.75201	0.632818	1.42399	1.31003	0.771534	0.651825	1.73226	0.658311	0.890112	0.799221
CCER2	0.064739	0.181226	0.058097	0.298196	0.842841	0.697371	0.620128	0.739107	1.40985	1.12705	0.975193	0.807691
CCHCR1	3.0437	4.46122	4.4831	4.36144	7.67347	6.73771	8.37397	6.81643	11.0016	8.93841	9.24011	8.81533
CCL2	1.06463	1.42541	9.0135	0.932156	1.16844	1.13788	14.992	0.361405	0	0	0	0
CCL20	0.861066	0	0.265062	0.277074	2.10247	0.173269	0.332069	0.445042	0	0	0	0
CCL23	4.50097	0.65356	0.410397	0.633882	0.217502	0.218857	0.374605	0	0	0	0.374299	0.259651
CCL28	3.03521	2.98365	4.19059	3.05452	5.81731	4.95547	5.77459	3.11759	14.7097	16.3451	12.5751	13.3674
CCL3	7.07205	6.99232	24.8798	7.24043	14.5938	11.5202	7.86184	5.40271	4.88866	2.18279	1.06033	1.10701
CCL3L1	38.0271	10.1931	36.9301	22.1098	19.2267	8.01392	0.074142	4.38739	0	0	0	0
CCL3L3	0	5.93108	0	0	0	0	3.90279	4.11599	0.28471	0	0.085564	0
CCL4	78.0273	74.619	67.457	75.8922	38.097	58.6022	21.6562	42.3633	2.15349	8.3323	2.57095	6.34668
CCL4L1	86.1564	30.7736	42.0361	46.8556	5.22556	8.75855	2.00918	7.21208	0.152577	0.715449	0.189942	0.160513
CCL4L2	75.8799	11.5443	8.7147	31.8866	5.84147	0.834194	0.62653	2.24361	0.421422	0	0	0.166528
CCL5	364.135	526.593	175.307	272.371	513.65	647.653	191.651	287.994	2.88964	3.35139	3.66438	2.11544
CCM2	81.0845	101.986	143.307	104.261	106.888	86.2889	100.141	91.6528	115.773	90.4078	113.033	107.686
CCNA1	0.240327	0.244007	0.363533	0.478909	0.577253	1.31762	0.996181	1.22403	0.293041	0	0.117732	0.134369
CCNA2	0.644585	0.832485	1.24439	1.02893	2.09586	0.838548	2.20323	1.88925	0.636988	0.812607	0.762521	1.17777
CCNB1	1.05042	0.364305	2.0745	0.867072	2.55553	1.13161	3.17713	1.74216	2.8031	1.57901	3.63106	1.71696
CCNB1IP1	13.7929	18.6402	17.1049	17.7749	33.6716	32.0491	32.3304	29.8468	58.7551	63.1888	58.9462	71.1298
CCNB2	0.638992	0.702544	0.508956	1.11224	1.00885	1.2369	1.55969	1.32173	0.277832	0.138569	0.14885	0
CCNC	18.987	18.2039	23.8882	23.7544	41.5582	32.9162	41.6977	39.0392	31.6219	24.6965	34.6416	29.1416
CCND1	0.207534	0.222763	0.510319	0.277054	0.457342	0.258196	0.32858	0.255665	2.32913	2.2545	2.90224	1.34823
CCND2	9.9467	8.06916	13.4016	8.24148	24.4015	15.1543	19.6401	14.0882	13.4942	9.6974	14.8382	8.80578
CCND2-AS1	0.116526	0.100057	0	0.387721	1.0498	0.334155	0.031708	0.102473	0.523632	0.415563	0.639019	0.391332
CCND3	171.507	250.25	245.928	257.249	284.223	265.848	295.931	271.604	204.617	190.875	158.17	235.48
CCNDBP1	54.9723	75.9206	84.4129	83.0886	52.2274	44.8204	53.3034	49.3951	68.705	60.6452	62.7967	53.9379
CCNE1	0.658192	0.935402	1.10324	0.956553	1.46803	2.25341	1.63237	1.98178	0.952736	2.34093	1.07503	1.37727
CCNE2	0.427586	0.646574	0.368762	0.368769	0.638516	0.469926	0.583463	0.565684	0.578737	0.257	0.200904	0.561657
CCNF	0.696417	0.757007	1.07821	0.819403	1.89997	1.12456	1.77834	1.594	3.60137	1.95729	3.29051	2.35123
CCNG1	39.129	44.6694	49.5933	43.4827	76.287	74.7416	85.2956	63.1939	78.694	77.3752	73.9448	65.1768
CCNG2	29.1588	43.4111	52.6766	47.1884	22.3746	17.5592	19.0806	19.3659	80.2729	37.8008	65.5197	47.2238
CCNH	19.2571	21.0887	22.2253	22.2004	33.593	22.2909	28.5705	28.2793	27.511	21.3991	23.9321	20.7914
CCNI	198.245	307.584	306.807	284.023	302.942	298.976	319.259	304.34	385.054	362.394	402.824	338.945
CCNI2	0.488216	0.223305	1.00175	0.333214	1.25448	0.459229	1.00595	0.498683	0.113933	0.021099	0.068575	0.023824
CCNJ	2.57519	5.24481	5.16136	4.233	6.95707	6.66181	5.46685	6.62784	5.06938	5.8328	5.27791	5.25705
CCNJL	22.7101	27.811	41.9905	33.7058	1.55608	1.55482	0.950954	2.73602	0	0	0.034796	0.036102
CCNK	27.533	49.978	45.4239	39.2321	41.6088	35.6364	46.4373	39.5071	38.6718	35.6117	46.9087	37.3251
CCNL1	61.1405	142.432	102.223	115.666	106.274	106.189	88.8968	103.377	167.682	216.156	139.116	162.919
CCNL2	14.3686	26.8448	29.7157	25.7417	58.6506	41.2102	50.3734	51.2796	70.4193	53.6922	63.4935	55.5512
CCNQ	15.7439	15.1157	21.3398	18.4589	26.6029	23.6811	30.0184	29.5212	46.2878	46.471	56.695	44.7434
CCNT1	8.53228	16.6414	14.755	11.7811	16.3507	21.5224	15.59	14.107	22.0507	33.9433	18.3812	23.0031
CCNT2	15.021	21.2394	27.001	20.3542	26.0928	20.3572	24.6521	22.2039	33.1899	34.7504	38.5345	35.2739
CCNT2-AS1	1.11141	1.01154	2.14453	0.751913	2.4748	1.88629	2.60654	1.68736	4.4338	4.46485	4.86307	3.59994
CCNY	67.3324	120.638	73.4449	109.31	83.856	97.9145	75.7614	104.394	54.183	67.6142	54.1149	51.8836
CCNYL1	7.31899	10.6569	8.65808	11.5755	15.0058	13.8324	11.8948	15.0286	18.0933	15.0541	17.7121	15.8932
CCP110	6.18151	9.11027	8.81998	8.90132	13.0325	9.01159	11.4262	10.6448	13.3661	10.6378	14.1118	12.7902
CCPG1	84.4749	123.823	149.025	168.737	42.1725	30.98	34.6549	51.9387	9.48996	8.62084	9.37142	8.19348
CCR1	129.419	140.684	299.544	55.3842	49.8823	45.6569	73.3014	23.1483	0.379387	0.057265	0.061715	0.129327
CCR10	1.03839	0.719918	0.914154	0.338162	1.83554	0.953726	1.20074	2.01565	0.796137	1.30794	0.438985	0.574662
CCR2	34.6899	18.3375	36.8623	26.6206	49.4333	26.9953	49.5005	46.4698	1.35331	0.154919	2.3722	0.942868
CCR3	55.0603	108.824	68.0115	91.9902	13.4967	7.54069	8.31334	14.6683	0.305781	0	0.200262	0.278393
CCR4	10.571	3.78855	7.71067	6.92375	16.0879	8.26439	8.21592	11.8121	0.082725	0	0.033149	0.034444
CCR5	10.9402	4.21075	8.66787	5.19844	17.8721	7.01103	11.9016	8.52825	0.130152	0.043508	0.062492	0.081492
CCR6	9.15365	3.30769	12.7721	4.58526	13.5857	6.40809	10.3944	5.6885	23.1025	15.8634	57.0675	27.6702
CCR7	66.8686	48.5752	209.516	28.9577	101.747	69.8684	220.288	44.275	113.675	124.173	169.348	127.565
CCR8	0.503164	0.2247	0.670611	0.541131	0.82368	0.54024	1.03694	1.44168	0	0	0	0
CCR9	1.50231	0.341156	0.721233	0.560245	1.93059	0.820295	0.91964	0.669061	1.62338	1.35509	1.46495	0.936476
CCRL2	1.63155	3.23714	3.94311	2.239	1.33001	3.07467	2.95184	1.95579	1.25556	0.693433	1.10421	0.305107
CCS	18.1103	31.5368	27.4991	28.8663	40.1712	37.5236	40.9574	46.2613	66.1528	52.2664	60.3169	53.9642
CCSAP	6.26756	10.1692	14.2731	11.4995	9.53657	8.85224	11.3121	11.0147	4.55511	3.96475	7.64474	4.10445
CCSER1	0.23974	0.379237	0.362572	0.48058	0.978565	0.818421	0.609507	0.595535	5.31402	8.30457	5.3357	5.12656
CCSER2	16.2476	21.4539	17.3882	17.9258	41.1647	39.1008	35.5342	26.8833	21.0105	25.1308	18.5707	16.9384
CCT2	38.0907	27.4922	47.8792	33.5184	69.5072	42.1098	81.2451	52.5268	81.4078	52.5558	90.2571	60.0651
CCT3	63.3117	56.8852	80.3291	65.0889	116.223	80.7116	140.741	100.598	122.672	67.2513	138.423	96.8983
CCT4	45.1771	31.0463	57.2347	39.8399	82.4551	49.8634	91.7927	63.4709	64.7544	38.4938	78.0246	49.1961
CCT5	48.1781	42.942	60.5953	57.7581	67.6735	45.1541	71.0479	61.3037	45.8499	19.4504	51.8707	27.6819
CCT6A	44.4835	40.8199	54.8532	53.8227	85.5474	58.9624	79.8246	80.6412	54.0839	35.9025	60.2195	45.4561
CCT6B	0.812745	1.16562	0.778825	1.21301	1.26364	1.50748	1.18689	1.23375	1.42834	0.997889	1.05545	1.16942
CCT6P1	3.3466	7.02816	8.20012	5.40034	7.64424	8.87249	9.20585	7.29685	13.0721	15.9861	13.7919	12.449
CCT6P3	6.09943	6.49111	6.77498	6.07378	7.5188	5.44931	6.43141	6.25305	8.55649	9.36051	8.60665	11.9499
CCT7	70.2499	68.305	83.5123	73.7712	122.509	90.8672	133.786	104.988	131.746	77.5679	140.222	102.149
CCT8	80.1689	58.2351	76.318	100.481	160.784	94.0466	127.022	162.724	124.26	75.4148	100.658	106.908
CCZ1	32.9969	21.2582	24.1731	34.3748	65.0761	24.1919	28.9148	50.1693	45.488	17.7989	19.8253	27.8247
CCZ1B	12.6948	55.6614	49.8051	45.4139	20.191	73.0368	77.9022	57.8135	18.4107	49.8559	67.7932	38.7011
CCZ1P-OR7E38P	3.93929	7.63509	6.41836	7.54533	9.40997	9.29608	12.3628	11.5636	12.8956	11.869	12.8574	12.5615
CD101	10.8869	11.4682	6.19094	13.8958	15.7433	10.9655	9.60178	18.7602	0.205104	0.215619	0.174362	0.01618
CD14	466.04	708.153	438.15	694.071	564.632	723.582	476.928	808.501	0	0	1.06888	0.195325
CD151	25.0475	46.19	11.3552	41.9824	41.6216	56.078	15.5172	66.1695	6.64629	5.55834	3.88501	8.65842
CD160	7.73084	8.35341	4.37309	10.8544	15.3337	14.0675	6.40665	16.8466	0	0	0	0
CD163	40.0809	59.4645	26.5017	65.6222	92.4034	93.8364	47.317	113.622	0.011135	0	0.080141	0.027837
CD164	142.337	160.741	194.841	189.894	231.311	185.223	234.003	228.629	149.385	130.553	162.975	122.705
CD177	0.722043	6.46992	1.00852	5.22541	0.241958	0.945876	0.165647	1.32536	0	0	0	0
CD180	16.9293	3.38722	27.1574	5.01413	24.8494	4.3956	22.7866	6.65866	69.2529	15.5093	89.9771	41.9223
CD19	5.97016	8.84687	15.9657	6.53155	20.293	17.5359	23.6988	12.8234	254.173	187.82	269.757	220.981
CD1A	0.979002	2.16231	2.19088	2.70618	1.87349	3.57355	3.18979	4.71271	10.488	6.69251	19.5894	13.815
CD1B	0.298641	0.321565	0.162084	0.501216	0.640248	0.803088	0.367056	0.873734	0	0	0.130875	0.090704
CD1C	10.5052	12.6186	10.51	12.7802	26.0716	21.6011	18.3286	22.2684	72.5749	56.5549	88.461	58.934
CD1D	15.6205	26.4224	22.2243	26.4819	34.9297	37.8725	32.7995	46.0011	17.0176	16.7384	20.0022	12.2728
CD1E	1.08105	1.03666	0.49598	1.46173	2.44394	1.84238	1.01121	2.41284	0.060155	0	0.038706	0.048027
CD2	102.933	89.2668	114.965	86.8077	202.512	136.44	190.865	135.359	0.094009	0	0.75179	0.078475
CD200	2.86128	2.50555	7.48596	3.57539	5.84287	2.64501	9.36303	4.89355	66.2091	37.7882	98.0684	99.6549
CD200R1	10.9773	5.45017	8.75321	10.0154	18.9699	8.35337	14.3665	16.5268	4.30333	2.57015	3.5493	3.22514
CD209	0.314223	0.919036	0.416565	0.663997	0.582736	1.70962	0.832484	1.17032	0	0	0	0
CD22	18.9867	24.7247	46.8818	19.8513	54.856	33.5438	58.5608	31.9456	731.53	450.552	690.918	625.037
CD226	13.8586	17.6703	19.4516	12.6122	28.9773	23.6048	25.0255	16.8897	0.401181	0.269621	0.392483	0.109058
CD24	26.3386	16.0704	27.9431	14.8404	30.781	17.0098	23.9356	12.2728	337.741	161.654	244.611	134.727
CD244	30.0676	41.0892	23.4801	40.8258	62.5317	57.6724	46.9505	67.6156	0.249196	0	0.38479	0.210704
CD247	97.8024	107.306	126.157	76.8496	206.579	179.608	188.458	130.841	2.66903	3.60669	2.81356	1.30874
CD248	1.71136	0.332846	4.5415	0.827058	3.47587	0.759913	7.93457	1.41914	0.135077	0.354921	0.240809	0.172574
CD27	56.513	33.6386	107.587	48.9663	108.088	53.6157	182.77	74.2202	44.7199	32.4399	54.8081	31.4455
CD274	4.68374	8.75933	10.7041	4.45131	3.24186	2.14945	3.29613	2.40505	1.58996	1.53394	0.612333	0.623879
CD27-AS1	1.71561	2.63549	2.14111	2.38972	2.77924	1.74707	1.42488	2.41922	5.68683	4.13723	5.32179	5.30523
CD28	16.3074	15.7968	26.8808	13.5567	41.8221	29.1551	37.3378	21.9205	0	0	0.170425	0
CD2AP	10.8793	13.012	14.9605	9.34428	20.9083	17.1202	24.5624	13.5711	31.2026	33.0309	31.8492	26.9641
CD2BP2	18.049	30.1995	33.9243	28.4898	29.181	26.0774	30.2122	28.7596	31.5857	23.8775	30.9163	24.2276
CD300A	144.158	225.331	216.77	231.88	100.436	97.4881	93.2545	114.082	3.52486	0.878516	3.04945	2.0848
CD300C	14.7105	19.2424	22.1648	28.9137	35.8135	37.0017	43.4589	49.6572	0.645318	0.595236	0.178822	0.332854
CD300E	54.3887	60.8258	79.6846	96.2281	137.439	113.876	143.339	183.3	0.012253	0	0.266111	0.07677
CD300H	4.41271	9.85488	10.9973	5.21665	10.8467	15.4037	17.3116	15.0968	0	0	0.230041	0
CD300LB	35.3477	56.1097	46.515	58.1541	40.7255	40.5555	40.6144	55.0545	0.038876	0.0434	0.046965	0
CD300LF	58.2625	88.5139	88.2723	94.985	73.4757	71.7726	70.9468	100.726	0.549489	0.318457	0.390473	0.16099
CD302	66.1265	173.33	108.409	194.272	87.992	131.087	80.8183	182.442	0	0	0	0
CD320	8.52168	13.8777	12.8818	11.311	20.0971	22.9204	22.4599	17.6312	15.6417	15.0778	18.7318	14.4094
CD33	36.4402	46.9226	35.6587	83.9045	86.762	78.2055	77.2593	152.709	0.045823	0	0.110458	0.05507
CD36	86.7949	115.121	50.5117	149.646	204.666	208.69	98.859	262.003	0	0.035613	0.063692	0.146637
CD37	288.9	582.091	549.788	553.998	475.895	532.844	486.107	494.001	1955.02	1844.17	1977.66	2028.6
CD38	4.41532	6.75098	7.17208	5.31238	10.8149	10.7821	14.3101	10.3712	20.8819	14.525	21.6035	21.091
CD3D	200.096	147.76	199.053	130.84	383.683	266.17	377.878	199.972	6.07777	0	1.21459	0.471748
CD3E	202.805	184.061	281.693	168.83	374.115	335.439	472.566	246.408	0	0	2.35025	0.116145
CD3EAP	0.976109	0.253016	1.24545	0.675393	1.58852	0.615026	2.10421	1.31394	1.05571	0.375014	2.15463	0.806755
CD3G	37.9579	26.3935	50.1112	22.7988	79.3252	49.2581	94.3101	38.6596	0.193891	0	0.463589	0
CD4	126.1	189.854	179.432	221.798	260.083	277.813	307.968	353.485	0.153155	0	0.568491	0.278514
CD40	7.87165	13.2513	16.6138	9.56817	17.4654	18.1433	24.32	15.6302	179.515	115.547	188.278	134.391
CD40LG	13.8667	8.39246	24.888	10.8771	31.269	14.3462	30.9404	14.7653	0.102727	0	0	0
CD44	172.926	217.854	210.869	249.958	350.748	349.43	338.493	375.043	142.626	117.932	145.207	121.756
CD46	181.892	345.268	387.236	421.835	115.315	102.245	113.67	132.175	53.4438	41.2097	53.4044	38.4557
CD47	41.6739	54.0842	64.0324	52.558	76.774	59.2046	66.9722	63.5796	102.686	94.7573	93.7434	94.0156
CD48	395.716	402.326	498.06	510.213	761.699	760.121	890.034	777.234	630.32	599.506	577.626	599.967
CD5	39.1941	40.1286	56.4239	32.9504	80.5171	64.5463	97.0911	50.9541	4.96484	5.50341	7.07394	5.51667
CD52	1558.05	1497.8	1756.56	1639.89	2978.45	2601.82	3395.4	2404.89	4875.84	4946.32	4836.46	5385.92
CD53	615.48	914.753	965.977	943.802	641.975	518.729	593.471	591.32	792.942	463.453	681.735	490.069
CD55	113.001	129.575	261.713	149.594	94.0487	81.8528	117.289	81.9366	138.027	82.1512	101.292	89.3374
CD58	49.2125	79.7022	68.2799	98.0947	62.7543	54.502	43.6671	73.8537	15.1312	7.70796	10.2782	8.621
CD59	7.8554	13.6225	16.0021	12.3955	9.31578	7.88191	9.14556	7.57256	6.18782	6.57722	5.2008	5.48734
CD6	45.9331	59.6912	67.741	40.6681	112.971	100.598	126.102	68.5569	5.02149	9.25177	8.73346	5.79764
CD63	240.373	426.035	276.656	406.093	238.229	291.438	196.431	306.824	70.871	66.3329	63.037	65.0855
CD68	184.393	346.676	205.606	361.092	386.842	463.615	349.966	568.671	11.009	17.8082	12.8509	13.429
CD69	68.9199	60.2432	22.9147	83.69	205.636	193.707	87.0716	143.135	1022.42	528.165	232.568	468.456
CD7	74.7365	88.3297	133.781	81.5792	165.067	177.482	253.073	143.909	0.208726	0	1.09676	0.053514
CD70	0.724532	1.606	0.599541	1.95115	2.05623	4.15677	1.1655	2.47932	4.03628	15.5422	3.63458	3.95812
CD72	8.0376	8.61128	21.2233	7.46821	22.6479	12.8166	24.6281	13.5311	237.744	127.526	241.628	190.775
CD74	2393.54	3208.59	2979.27	3569.41	4634.36	5006.87	4005.2	5348.15	17734.1	16935.1	17358.2	18302.2
CD79A	106.502	138.005	200.139	92.0825	208.448	197.704	250.848	131.235	2464.76	2660.22	2793.65	2657.49
CD79B	74.2439	89.7279	148.653	66.9094	144.364	128.877	204.854	96.1639	1356.17	1180.66	1855.93	1422.38
CD80	0.22955	0.319889	0.436672	0.242905	0.998147	0.743896	0.544324	0.605415	7.10916	5.11292	4.15461	2.26485
CD81	86.0006	119.551	80.599	84.9304	170.366	192.581	136.478	142.309	379.472	262.647	414.684	330.924
CD82	74.2355	139.924	144.478	133.744	55.3132	50.3537	55.684	49.369	213.869	127.835	212.229	121.871
CD83	15.6608	25.6443	13.7722	13.2844	33.8149	28.8013	22.6012	16.1567	395.607	338.435	76.981	195.348
CD84	11.4725	19.3479	15.1086	13.8048	30.2131	21.688	20.748	22.5985	18.3536	21.0253	19.7124	15.3831
CD86	32.2768	42.7041	44.7374	57.7722	72.4148	81.5797	83.6784	100.905	35.0781	11.2469	30.2686	15.1573
CD8A	57.2256	85.8426	61.7994	59.7259	126.6	142.729	127.142	92.2821	0.038576	0.021633	0.491517	0.02431
CD8B	41.3667	43.2212	64.9468	38.6925	87.5341	77.4696	144.336	62.8543	0	0	0.355574	0
CD8B2	0.697281	0.742202	1.45261	0.266638	1.38117	1.9986	2.71231	0.318635	0	0	0	0
CD9	41.9104	64.099	21.1623	21.1364	36.9623	35.362	21.3488	21.6971	33.4966	13.3532	16.6412	20.593
CD93	54.9446	73.7056	78.0175	76.1831	65.1899	55.9429	58.1205	104.369	0.006646	0.014898	0.192634	0.050201
CD96	41.8963	35.7805	44.8542	35.4366	90.6676	61.534	86.4895	51.434	50.2745	1.90667	2.06116	42.8462
CD99	178.492	224.765	133.123	195.278	317.945	324.221	195.935	277.913	131.884	117.32	100.31	84.0236
CD99L2	8.91226	8.15581	10.1896	10.4627	17.7876	14.2627	17.8081	17.8723	11.179	7.65985	10.6506	9.02834
CD99P1	3.45493	6.99594	5.39954	5.06692	9.74073	8.19132	6.35329	6.88408	8.47749	9.13044	7.671	8.12705
CDA	90.0495	179.179	224.555	223.806	51.1706	54.5634	44.3907	74.4589	0	0	0.192006	0
CDADC1	2.89679	3.96533	3.74918	4.13121	5.07182	5.47458	4.87392	4.20532	4.67556	4.09962	4.90383	3.70147
CDAN1	2.78634	4.00678	4.23938	3.25128	7.62258	5.37259	7.94864	6.91815	9.52224	9.30245	11.0164	9.75689
CDC123	64.743	108.985	80.8019	107.624	57.5549	45.0101	55.4956	55.1098	66.6702	48.6755	65.0405	53.3793
CDC14A	19.52	18.6446	21.7068	18.2645	43.1733	26.4612	35.9018	25.6128	12.6408	10.8947	10.759	10.45
CDC14B	4.68182	8.35356	5.70641	3.39801	6.26372	4.83021	6.91885	2.90782	3.86137	3.31407	5.23532	3.71817
CDC16	17.198	18.263	22.3258	20.6881	48.0265	28.9087	39.0164	41.1105	64.0199	44.3594	56.809	55.7803
CDC20	0.320766	0.253899	0.507698	0.794539	1.1809	1.13562	1.87875	1.36874	0.361752	0	0.234458	0.034886
CDC23	7.98868	6.8706	13.0599	8.55752	16.4033	9.8888	18.3533	13.3107	13.7099	11.2819	15.3957	12.1759
CDC25B	33.3339	43.7982	58.2887	42.0141	105.801	78.2118	126.61	86.8959	77.989	48.5339	73.4979	76.2981
CDC26	42.4879	61.8699	62.4047	57.1063	51.8154	42.3706	58.6167	51.0914	41.4257	27.9265	46.5448	32.6769
CDC27	8.35572	11.3444	12.6185	10.7577	15.9724	13.6187	15.0998	13.781	17.2219	19.2348	17.8917	16.2546
CDC34	48.6261	51.46	61.0246	47.8257	44.8495	38.3867	40.5101	37.711	24.4438	17.2285	24.468	17.8359
CDC37	87.0675	118.239	105.702	127.839	167.9	154.219	157.867	173.797	124.258	101.439	123.827	105.196
CDC37L1	5.63158	5.27881	9.55937	4.61869	8.22432	5.44038	9.77647	5.4616	6.03376	3.99322	7.01988	4.09532
CDC37L1-DT	1.87256	0.885021	2.19804	2.02123	2.30846	2.60124	2.27113	1.75677	1.52547	3.40296	0.667033	5.71896
CDC40	18.8157	22.8399	27.929	22.7273	32.5222	25.9435	29.7642	28.1739	52.8559	43.9052	46.6034	39.1236
CDC42	367.828	532.603	447.306	549.765	451.458	414.72	455.397	471.756	332.155	297.974	348.247	285.691
CDC42BPB	3.37658	4.40509	4.35576	5.7682	10.0561	8.86207	10.5991	13.2433	16.9304	18.3015	19.6123	17.5921
CDC42BPG	0.756749	1.24904	1.83422	1.03037	2.47025	2.06976	3.6582	1.74079	5.50526	4.13194	4.48341	4.92774
CDC42EP1	3.34516	3.67257	1.28465	2.2336	7.99829	6.83919	3.03223	4.2018	0.068355	0.236235	0.341699	0.497395
CDC42EP2	20.8093	22.8803	52.1957	24.7049	3.7749	5.10409	6.755	6.00307	2.12134	2.69043	0.790076	1.82526
CDC42EP3	61.0886	91.329	51.7416	79.4797	78.6492	63.006	51.9943	68.2302	12.0944	11.087	9.01994	5.79524
CDC42EP4	4.34157	10.1402	6.93759	8.06038	6.98343	12.7274	7.66659	10.3779	0.296098	0.202609	0.328093	0.075245
CDC42SE1	238.816	318.066	396.641	308.038	301.889	252.425	295.791	258.796	340.533	297.441	287.246	317.517
CDC42SE2	131.632	177.68	163.885	159.999	206.847	205.055	219.149	159.196	160.936	178.976	151.619	148.727
CDC5L	13.2374	12.1953	20.4127	15.4274	17.2772	11.1049	17.651	13.1259	14.4361	12.4513	16.9676	12.4836
CDC6	0.26175	0.392277	0.555769	0.605989	0.650232	0.317307	0.686211	0.673542	0.362371	0.167835	0.234443	0.132359
CDC7	2.36383	3.35199	2.72612	2.17646	7.45813	4.91118	4.12605	4.42957	5.75345	4.9715	4.05702	4.60356
CDC73	15.0486	20.5995	19.6972	18.7457	23.3911	19.788	20.1146	17.1068	18.364	18.8985	18.1701	13.8829
CDCA3	0.084568	0.220119	0.470145	0.285953	0.27564	0.371744	0.727551	0.548857	0.28303	0.39382	0.621146	0.72615
CDCA4	4.13608	5.54512	4.48207	6.00606	8.91821	10.9663	8.19445	10.2872	3.78204	4.37332	7.017	3.54683
CDCA5	0.253954	0.358826	0.430648	0.38552	1.34539	0.51493	0.975148	0.919937	0.39604	0.115092	0.186827	0.366856
CDCA7	1.57411	1.98813	1.18739	2.56256	5.61428	4.41712	3.26109	5.00346	2.92772	1.55113	0.965503	0.743134
CDCA7L	11.1857	9.05055	19.7986	11.9671	21.5343	12.2921	26.3992	13.0867	162.06	104.696	164.379	156.016
CDCA8	1.09232	1.53831	2.02822	0.986852	1.32305	0.883366	1.66734	1.10185	0.705479	0.436733	1.20514	0.746456
CDH2	1.32107	1.62058	0.871638	1.24416	0.220497	0.119582	0.149193	0.270816	0	0	0	0
CDH23	2.93046	8.4204	5.52112	7.17946	8.0608	11.8993	6.22891	12.6683	0.1561	0.025895	0.251287	0.385178
CDH24	0.237643	0.414603	0.334372	0.157904	0.699315	0.533422	0.623681	0.428646	0.617685	0.317097	0.467525	0.449421
CDH26	0.475311	0.538857	0.671059	0.584107	0.718694	0.612831	0.749085	0.470679	0.497545	0.485206	0.660916	0.476201
CDHR1	0.292358	0.443456	0.226965	0.278759	1.19261	0.756406	0.579181	0.718409	0.100419	0.02795	0.045307	0.062875
CDHR3	0.09584	0.410636	0.329358	0.187867	0.395816	0.572599	0.449031	0.614409	0.939285	3.90609	1.72459	3.25248
CDIP1	14.5464	15.9531	17.805	14.8761	24.1148	19.2985	26.6857	22.7858	14.0731	15.9615	22.3504	16.6676
CDIPT	55.7828	70.8403	88.432	77.3017	65.6438	50.8164	73.731	62.6308	45.3682	31.4831	50.7282	38.0505
CDK1	0.695427	0.529118	0.826863	0.896775	1.37671	1.00911	2.33703	2.47978	0.762472	0.41369	0.467366	0.224135
CDK10	7.89502	13.0035	14.3127	7.24003	31.7062	25.3143	26.6094	16.991	30.7029	26.2149	25.5867	12.4245
CDK11A	15.424	15.6363	13.7095	26.5976	27.9674	13.3338	14.9621	25.6014	27.8037	15.2172	17.7766	27.3123
CDK11B	31.2371	34.358	38.7543	43.1875	45.8059	23.6341	36.6996	35.3046	42.2163	21.2717	35.1401	29.2395
CDK12	12.9321	19.4647	18.6105	16.2612	24.7848	20.6086	21.3317	18.9403	27.499	29.4825	25.5109	25.8557
CDK13	16.2811	20.5758	26.9704	21.2612	28.2505	24.2888	29.7773	22.9489	47.5835	52.8418	52.6485	59.5839
CDK14	5.90005	6.76427	9.78498	5.66241	6.02386	3.62726	4.58387	3.54747	44.6572	34.2581	38.3987	29.506
CDK16	9.07952	17.9807	16.2049	15.7013	16.7011	14.5913	18.6889	17.1049	24.5521	21.9911	22.6541	25.5681
CDK17	15.6771	26.3691	28.7969	17.8831	28.3112	24.2164	26.6231	18.9645	30.2325	35.1886	29.466	28.2539
CDK18	0.57736	1.43007	1.1427	1.43639	2.1814	2.9165	1.92281	2.31512	1.89667	1.32585	0.980072	1.09894
CDK19	18.0685	30.2936	31.6063	28.175	16.6093	12.9545	16.5038	15.3527	19.8507	18.8821	24.0766	18.7871
CDK2	4.27554	6.57609	6.77235	4.99123	10.6779	8.16771	10.0266	8.33837	12.6763	9.11144	10.869	8.97592
CDK20	1.01049	1.10405	2.52023	1.0398	3.07884	1.77338	4.11576	1.98784	0.352477	0.491294	0.479441	0.627884
CDK2AP1	34.7216	51.9276	30.1616	52.1177	47.1779	52.6141	31.744	69.3849	9.90954	10.9565	7.96586	11.4981
CDK2AP2	36.6044	38.8286	46.0032	42.1213	61.6191	48.9717	64.6612	66.7124	62.676	33.5886	66.8559	41.1671
CDK3	0	0	0	1.22041	3.46537	1.79425	1.46201	2.16558	7.49353	3.54312	2.97506	1.28385
CDK4	14.4636	11.6721	19.0716	14.4522	29.0202	17.529	31.7039	24.3789	29.5743	13.979	31.3329	20.6137
CDK5	6.34399	8.99886	8.21346	11.2272	14.0168	14.6085	14.3931	18.9382	8.93645	3.5051	8.3935	7.07388
CDK5R1	2.43758	4.2804	6.09519	8.27297	7.48774	5.51421	9.00965	6.75653	7.89867	13.9934	12.7793	12.0138
CDK5RAP1	7.48501	10.7295	13.0369	10.489	19.4581	15.1421	19.3128	17.7174	22.0791	19.7357	21.0821	22.1766
CDK5RAP2	9.28076	9.81909	12.4218	8.0028	18.4218	11.5087	16.6768	11.0414	28.0924	21.5714	25.5073	22.6494
CDK5RAP3	21.6207	35.1727	32.6301	38.0487	71.8709	51.9225	62.7976	74.3919	93.6173	51.3803	79.8925	62.6973
CDK6	4.89542	5.63042	5.78682	6.82175	14.2138	11.201	11.3095	11.0378	10.1869	9.23303	8.13413	9.19686
CDK7	13.544	18.2251	19.1657	19.09	17.8535	15.4169	20.8361	17.4934	18.4876	14.3775	17.5266	14.7492
CDK8	5.42256	7.22937	6.83659	6.27399	11.7486	10.3967	10.3357	10.1759	11.3901	12.0183	10.832	10.8678
CDK9	15.867	29.3352	26.0406	24.7633	39.0328	42.4943	36.2965	35.8536	46.8864	58.7855	38.261	39.3319
[truncated: 12,462 more rows]

## Sheet: Table S2a
Supplemental Table 2a: DEGs between freshly isolated B Cells and PBMC
DEG = log2 fold change > +/-1 and adjusted P value <0.05
Top 200 most significant DEGs indicated in red. Used for Fig S2c heatmap.
Gene	baseMean	log2FoldChange	lfcSE	stat	pvalue	padj
GDA	1.23898	19.493	3.75327	5.1936	2.06271e-07	6.92365e-07
MAGED4	82.2896	10.4681	3.33151	3.14214	0.00167716	0.00341482
GABBR1	87.8859	8.56482	3.41074	2.51113	0.0120344	0.021117
LOC100133331	33.8066	6.33897	1.48234	4.27634	1.89995e-05	5.08739e-05
LOC105372483	3.14961	5.71662	1.57153	3.63762	0.000275166	0.000629337
LINC02324	9.55857	5.48696	1.2162	4.51158	6.43471e-06	1.82738e-05
LOC101927691	6.50924	5.39905	1.22633	4.40261	1.06956e-05	2.96459e-05
GABRB2	7.4555	5.3075	1.20211	4.41515	1.00942e-05	2.80795e-05
RGPD2	180.216	4.96965	1.44538	3.4383	0.000585375	0.00127629
SDCBP2	6.81183	4.94022	1.86028	2.65564	0.0079159	0.014388
MAFA	3.59645	4.89449	1.36742	3.57936	0.000344431	0.0007776
LOC101927357	1.94765	4.81059	2.11134	2.27845	0.0226998	0.0377352
CLLU1	2.03129	4.7906	1.82417	2.62618	0.00863503	0.0155834
LOC100128593	15.2628	4.67833	0.773739	6.0464	1.48119e-09	6.0981e-09
DAZL	32.0971	4.57223	0.551911	8.28436	1.18743e-16	8.14846e-16
HNF1B	2.40617	4.56375	1.57771	2.89264	0.00382024	0.00734854
HP09053	3.08265	4.50361	1.8287	2.46274	0.0137881	0.0239275
LOC100505797	2.50074	4.49688	1.66833	2.69545	0.00702943	0.0128954
VAT1L	3.1185	4.46506	1.71498	2.60357	0.00922597	0.0165672
LINC00032	2.11098	4.45869	1.96563	2.26832	0.0233094	0.0386541
CADM3	3.66891	4.45566	1.42561	3.12543	0.00177543	0.00360325
LINC02234	7.12433	4.45199	1.06086	4.1966	2.70956e-05	7.11672e-05
STEAP1B	63.1461	4.39688	0.371251	11.8434	2.32826e-32	3.34117e-31
IL6	86.3654	4.38707	0.586274	7.48297	7.26619e-14	4.16953e-13
UGT8	95.308	4.32295	0.34965	12.3637	4.11015e-35	6.46625e-34
IL6-AS1	40.425	4.29228	0.575547	7.45773	8.80234e-14	5.02218e-13
DUSP15	3.42635	4.29	1.78153	2.40804	0.0160385	0.0274403
NKX6-3	18.896	4.28796	0.752412	5.69895	1.2055e-08	4.55878e-08
MSMP	9.84467	4.27871	0.853927	5.01063	5.42517e-07	1.73041e-06
ANK2	21.4265	4.26862	0.805001	5.30262	1.14152e-07	3.92781e-07
IRX6	2.18682	4.26451	1.61044	2.64803	0.00809623	0.0146906
LOC100287072	21.0769	4.25758	0.569591	7.47479	7.73275e-14	4.42978e-13
WASIR2	35.2991	4.23397	0.560243	7.55738	4.11267e-14	2.40462e-13
DNMT3L-AS1	7.78025	4.22943	0.947267	4.46487	8.01155e-06	2.25036e-05
FFAR1	68.2998	4.19882	0.433239	9.69169	3.27085e-22	3.02038e-21
KCNG1	440.726	4.18988	0.262633	15.9533	2.70085e-57	8.00875e-56
VPREB1	4.12529	4.17716	1.24075	3.36663	0.00076092	0.00163093
SCN4A	83.6823	4.15759	0.38801	10.7152	8.64061e-27	9.9332e-26
COL19A1	1802.76	4.14223	0.227562	18.2027	4.91545e-74	2.06729e-72
KLHDC8A	9.53982	4.14158	0.876825	4.72338	2.31955e-06	6.92036e-06
ARHGAP20	48.4113	4.12147	0.589364	6.99308	2.68924e-12	1.38547e-11
NIPAL4	164.175	4.10568	0.258765	15.8665	1.08144e-56	3.15177e-55
GRIN2B	4.4602	4.09997	1.59196	2.57542	0.0100117	0.0178442
EBF1	980.865	4.08865	0.190484	21.4645	3.3415e-102	2.5807e-100
ESRG	2.08984	4.07896	1.75275	2.32717	0.019956	0.03357
WNT16	89.607	4.06869	0.414874	9.80705	1.04994e-22	9.97734e-22
CRB2	51.9968	4.04939	0.399163	10.1447	3.49909e-24	3.58367e-23
SRMS	6.95541	4.0484	0.938434	4.314	1.60328e-05	4.33917e-05
ZNF534	9.76092	4.04266	0.947628	4.26608	1.98935e-05	5.3163e-05
SYN3	58.7522	4.03412	0.368715	10.941	7.33691e-28	8.82872e-27
STUM	2.74849	4.02281	1.48955	2.70069	0.0069195	0.0127116
SLC38A11	119.011	4.0145	0.358571	11.1958	4.27359e-29	5.43508e-28
CORO2B	690.814	4.01075	0.178741	22.4388	1.64522e-111	1.45593e-109
LOC339260	7.23042	4.00473	1.13319	3.53404	0.000409256	0.000913874
SYBU	108.388	4.00424	0.335076	11.9503	6.47294e-33	9.48118e-32
BASP1-AS1	12.0128	4.00192	1.21526	3.29307	0.00099101	0.0020842
LOC100996664	26.2071	3.99397	0.720353	5.54446	2.94856e-08	1.07578e-07
COLCA1	41.6153	3.99192	0.609365	6.55096	5.71677e-11	2.68994e-10
LINC02202	31.4246	3.99148	0.458185	8.7115	2.99867e-18	2.23859e-17
LINC00926	6411.21	3.98545	0.290241	13.7315	6.57636e-43	1.29178e-41
CNR1	112.809	3.98281	0.293577	13.5665	6.3285e-42	1.20817e-40
DENND2A	10.8701	3.97993	0.87854	4.53017	5.89375e-06	1.68152e-05
DSP	3703.67	3.976	0.253475	15.686	1.88681e-55	5.29896e-54
TNFRSF13C	1091.31	3.97561	0.182449	21.7902	2.87117e-105	2.31204e-103
SDR16C5	19.8121	3.96564	0.691192	5.73739	9.61452e-09	3.66802e-08
CHL1	143.918	3.95982	0.325276	12.1737	4.29215e-34	6.57008e-33
LOC100506178	5.44296	3.94933	1.18241	3.34006	0.00083759	0.00178355
IL12B	2.42087	3.93145	1.70954	2.29971	0.0214646	0.0358644
MATN1	36.8909	3.9298	0.626036	6.27727	3.44563e-10	1.51083e-09
ESRRG	2.52076	3.92471	1.61644	2.428	0.0151825	0.0261258
LOC107984703	489.313	3.91887	0.204991	19.1172	1.81455e-81	8.93651e-80
FAM177B	201.401	3.91693	0.25126	15.5891	8.63369e-55	2.37755e-53
GPM6A	135.235	3.91518	0.400058	9.78652	1.28649e-22	1.21573e-21
LOC105371083	2.03291	3.91413	1.77769	2.20181	0.0276785	0.045172
PAX5	17509.6	3.91117	0.16877	23.1746	8.21156e-119	9.05991e-117
KCNH8	614.772	3.91091	0.200609	19.4952	1.20579e-84	6.48342e-83
LINC00494	586.792	3.91019	0.184683	21.1724	1.716e-99	1.27321e-97
THRB	137.267	3.90779	0.363141	10.7611	5.25642e-27	6.10471e-26
VPREB3	1411.72	3.9031	0.191679	20.3627	3.58337e-92	2.29755e-90
TMEM132A	6.10944	3.88878	1.11798	3.47839	0.00050443	0.00110977
HCG22	8.1703	3.88653	1.37067	2.8355	0.00457545	0.00868232
GRIK3	25.7085	3.88643	0.580243	6.69794	2.11381e-11	1.02587e-10
FCRL4	4.7225	3.88586	1.32208	2.93919	0.00329069	0.00639508
LINC01685	2.26208	3.88126	1.64398	2.36089	0.0182309	0.0309082
FCRL1	10564.8	3.88095	0.171016	22.6935	5.1955e-114	4.95936e-112
KHDRBS2	149.028	3.87405	0.238001	16.2775	1.42688e-59	4.42412e-58
NETO1	345.672	3.86251	0.26582	14.5305	7.76048e-48	1.76281e-46
GH1	6.84662	3.86099	1.14964	3.35844	0.000783846	0.00167505
DIRAS1	367.671	3.84968	0.197956	19.4472	3.0807e-84	1.63066e-82
LINC01535	6.19821	3.8485	1.0537	3.65236	0.000259837	0.000596364
PRAMENP	68.2168	3.8475	0.32286	11.9169	9.66257e-33	1.40562e-31
LOC101929633	26.9574	3.84409	0.514423	7.47263	7.86056e-14	4.50148e-13
ENAH	231.699	3.84379	0.235358	16.3317	5.8747e-60	1.83825e-58
WNT7B	8.77429	3.84051	0.855889	4.48716	7.21787e-06	2.03449e-05
CCDC155	4.53216	3.83715	1.21166	3.16684	0.00154105	0.0031566
ABCB4	640.704	3.82857	0.236512	16.1877	6.16215e-59	1.88991e-57
SCN3A	988.113	3.82358	0.190949	20.0241	3.39476e-89	2.04541e-87
SNX29P1	427.846	3.82358	0.233229	16.3941	2.10715e-60	6.67958e-59
LOC101929294	35.0886	3.81846	0.540339	7.06679	1.58555e-12	8.31995e-12
CD22	14553.9	3.81622	0.175631	21.7286	1.10067e-104	8.69837e-103
PRCD	37.3627	3.81586	0.406631	9.38408	6.34652e-21	5.49611e-20
LINC02245	50.3808	3.80918	0.391589	9.7275	2.30172e-22	2.14411e-21
NIBAN3	4920.28	3.80331	0.170725	22.2774	6.11891e-110	5.22444e-108
LINC01857	223.598	3.80048	0.249074	15.2585	1.44588e-52	3.75642e-51
THCAT158	2.62748	3.80047	1.3832	2.74759	0.00600354	0.011158
LOC401312	9.88073	3.79952	0.825239	4.60414	4.14166e-06	1.20108e-05
HS1BP3-IT1	1.929	3.7983	1.66129	2.28636	0.0222331	0.0370246
SEMA3D	48.8312	3.79782	0.401933	9.44888	3.42464e-21	3.02905e-20
AK8	39.6086	3.79402	0.421245	9.0067	2.1235e-19	1.69154e-18
NTNG1	17.6493	3.79291	0.771501	4.91628	8.8205e-07	2.75141e-06
LINC02201	3.51886	3.79024	1.50589	2.51694	0.0118378	0.0208001
MACROD2	1284.3	3.78482	0.213808	17.702	4.04852e-70	1.57772e-68
LINC00643	9.2081	3.784	1.00598	3.76151	0.000168891	0.000398063
ZNF730	2.97707	3.779	1.49057	2.53527	0.0112361	0.0198371
SPTBN2	69.0707	3.77124	0.382016	9.87193	5.50929e-23	5.31564e-22
KCNJ3	8.01029	3.76975	0.93583	4.02824	5.61948e-05	0.000141411
FCRLA	5580.91	3.7666	0.16445	22.9042	4.21759e-116	4.29109e-114
LINC01013	154.65	3.7664	0.288585	13.0513	6.24941e-39	1.09468e-37
CD79A	21344.9	3.76603	0.165719	22.7254	2.51305e-114	2.4261e-112
SCN2A	37.2065	3.76428	0.396325	9.49796	2.14043e-21	1.91109e-20
LINC01754	34.0522	3.76392	0.514531	7.31523	2.56932e-13	1.42339e-12
FAM111B	833.046	3.7615	0.218671	17.2017	2.57969e-66	9.16978e-65
ESPNL	41.2438	3.76128	0.400491	9.39168	5.90518e-21	5.12698e-20
TRERNA1	4.21555	3.75884	1.36752	2.74865	0.00598404	0.0111242
OSBPL10	1843.08	3.75631	0.167294	22.4533	1.189e-111	1.05771e-109
LINC01800	65.257	3.75274	0.356411	10.5293	6.3336e-26	7.05667e-25
FCRL2	2167.69	3.75064	0.235124	15.9518	2.76886e-57	8.19611e-56
CD200	1154.94	3.74772	0.184889	20.2701	2.36118e-91	1.46955e-89
LOC613266	111.074	3.7469	0.270285	13.8628	1.06468e-43	2.13325e-42
LOC100505915	18.9061	3.74521	0.601841	6.22292	4.8799e-10	2.11193e-09
SYNPO	1449.07	3.74226	0.166555	22.4686	8.42741e-112	7.53632e-110
CCN2	91.7545	3.73292	0.613548	6.08415	1.17108e-09	4.86498e-09
LINC01342	6.39801	3.7277	1.04212	3.57702	0.000347532	0.000783978
TCL1B	154.481	3.72343	0.321326	11.5877	4.75784e-31	6.50889e-30
COL4A3	306.8	3.72108	0.27778	13.3958	6.39804e-41	1.18678e-39
OR7E47P	2.49258	3.71892	1.45621	2.55383	0.0106544	0.0188926
FAM30A	4336.7	3.71604	0.196102	18.9495	4.45947e-80	2.11061e-78
NXPH4	92.0519	3.71592	0.3229	11.508	1.20301e-30	1.63261e-29
BLK	4593.74	3.70994	0.158362	23.427	2.26801e-121	2.69481e-119
FCRL5	3897.41	3.7097	0.200591	18.4938	2.31688e-76	1.00939e-74
LAMA5	1151.81	3.70958	0.171537	21.6256	1.03183e-103	8.07921e-102
CLEC17A	1539.98	3.70753	0.193094	19.2007	3.65216e-82	1.86348e-80
ZNF860	511.895	3.70624	0.214308	17.294	5.21983e-67	1.89915e-65
MYO1B	316.489	3.7025	0.239908	15.433	9.823e-54	2.62839e-52
SNX22	2696.56	3.69893	0.17903	20.6609	7.79181e-95	5.29562e-93
C12orf74	27.6646	3.69181	0.487214	7.57739	3.52576e-14	2.07001e-13
PCDH9	1465.29	3.689	0.175112	21.0665	1.61441e-98	1.18234e-96
CLCN4	1134.58	3.68643	0.245172	15.0361	4.26081e-51	1.06307e-49
RAPGEF5	137.366	3.68464	0.293831	12.54	4.5108e-36	7.25786e-35
LARGE1	849.89	3.6833	0.210341	17.511	1.18016e-68	4.44616e-67
COBLL1	2171.13	3.68288	0.160225	22.9856	6.49588e-117	6.81305e-115
TCL1A	10497.6	3.68209	0.169225	21.7585	5.74014e-105	4.6005e-103
FALEC	5.77002	3.67816	0.992634	3.70546	0.000211009	0.000490391
TEAD2	86.32	3.67422	0.284125	12.9317	2.98024e-38	5.11487e-37
TCL6	275.544	3.67261	0.21252	17.2812	6.51314e-67	2.36463e-65
PLEKHG1	3011.14	3.66621	0.138533	26.4645	2.48527e-154	5.48406e-152
LCN8	59.6783	3.6615	0.528344	6.93014	4.20429e-12	2.13749e-11
LINC02397	562.915	3.65954	0.247354	14.7947	1.58373e-49	3.79538e-48
PTPRK	1005.58	3.65753	0.237326	15.4114	1.37147e-53	3.65819e-52
DKKL1	3.23111	3.65659	1.56943	2.32989	0.0198122	0.0333627
GNG3	43.4891	3.65436	0.367705	9.93828	2.83681e-23	2.77811e-22
PEG10	841.252	3.65219	0.133062	27.4474	7.46836e-166	1.98273e-163
CD19	3034.32	3.64868	0.171474	21.2783	1.80466e-100	1.36888e-98
LCN10	613.228	3.64273	0.177268	20.5493	7.80808e-94	5.18231e-92
BMP3	73.9342	3.64232	0.317593	11.4685	1.89868e-30	2.55832e-29
P2RX5-TAX1BP3	394.389	3.62488	0.19969	18.1525	1.22643e-73	5.0825e-72
CNTNAP2	923.453	3.62404	0.223189	16.2375	2.73902e-59	8.43092e-58
KLF14	3.76717	3.61884	1.38681	2.60947	0.00906831	0.0163047
H3C13	5.3159	3.61277	1.23745	2.91952	0.00350574	0.00678043
FCER2	5783.39	3.60974	0.207977	17.3564	1.76336e-67	6.47112e-66
PLEKHG7	75.7567	3.60775	0.29061	12.4144	2.18301e-35	3.46326e-34
ZDHHC19	47.0201	3.60734	0.444637	8.113	4.93865e-16	3.27017e-15
PAWR	1024.61	3.60609	0.156341	23.0655	1.02742e-117	1.1119e-115
TBC1D27P	270.877	3.60418	0.359739	10.0189	1.25906e-23	1.25177e-22
RALGPS2	15593.2	3.60188	0.164259	21.9281	1.40166e-106	1.14865e-104
ZPBP2	19.2616	3.59743	0.653961	5.50099	3.77656e-08	1.35833e-07
KLHL14	1010.03	3.59347	0.203385	17.6683	7.35621e-70	2.86017e-68
TALAM1	48.9541	3.58664	0.474763	7.5546	4.20164e-14	2.45411e-13
HLA-DOB	3098.36	3.58339	0.149224	24.0136	2.00627e-127	2.72708e-125
OR2L2	7.51077	3.58131	0.969319	3.69467	0.000220176	0.00051023
DENND5B	2240.56	3.58061	0.158158	22.6394	1.77249e-113	1.66389e-111
PKIG	1603.8	3.57858	0.159993	22.367	8.24401e-111	7.14663e-109
ESR2	52.2967	3.57704	0.380069	9.41157	4.88767e-21	4.27414e-20
BANK1	9498.03	3.57696	0.149395	23.943	1.09395e-126	1.47518e-124
ADAMTS7	2.96968	3.57173	1.64453	2.17188	0.0298646	0.0484466
CRMP1	15.8406	3.57112	0.654384	5.45722	4.83656e-08	1.71956e-07
SOX5	111.454	3.56985	0.341018	10.4682	1.20906e-25	1.32708e-24
PLA2G2D	48.9571	3.56884	0.413139	8.63836	5.70272e-18	4.1919e-17
CXCR5	3609.83	3.5596	0.190726	18.6634	9.82686e-78	4.45248e-76
LINC02422	303.226	3.55822	0.195331	18.2163	3.82863e-74	1.6142e-72
BTNL9	177.689	3.55266	0.256019	13.8765	8.78891e-44	1.77354e-42
BEND4	562.114	3.54749	0.186038	19.0686	4.60127e-81	2.24656e-79
CNFN	56.3453	3.54609	0.364549	9.72734	2.30534e-22	2.1463e-21
HS3ST1	106.309	3.54302	0.390619	9.07029	1.18705e-19	9.59976e-19
C11orf96	4.55988	3.53829	1.15443	3.06497	0.00217689	0.00435301
SCARNA28	16.1204	3.53467	0.714645	4.94606	7.57305e-07	2.37756e-06
BCL7A	3665.94	3.5345	0.159917	22.1021	3.02022e-108	2.52791e-106
RUBCNL	5495.61	3.53431	0.176257	20.052	1.93838e-89	1.17206e-87
FMO1	7.66518	3.53084	0.865507	4.07951	4.51309e-05	0.000115173
TUNAR	36.1649	3.52958	0.455037	7.75669	8.71739e-15	5.34719e-14
LINC01781	303.315	3.52616	0.230808	15.2775	1.08008e-52	2.82334e-51
LOC441052	2.0763	3.51834	1.60845	2.18741	0.0287123	0.0466941
MS4A1	18639.1	3.51709	0.167805	20.9593	1.54208e-97	1.10091e-95
H4C3	4.7439	3.51158	1.59397	2.20303	0.0275923	0.0450461
MIR600HG	1501.56	3.50862	0.23234	15.1013	1.58883e-51	4.02322e-50
TSPAN13	2432.57	3.49908	0.182754	19.1464	1.0369e-81	5.15148e-80
PROX1	18.2353	3.49292	0.576537	6.05845	1.37438e-09	5.67211e-09
ANKRD18DP	13.9176	3.48088	0.612532	5.68278	1.32521e-08	4.98928e-08
LOC284191	14.6935	3.47884	0.73841	4.71126	2.46195e-06	7.31951e-06
FAT1	5.94056	3.47836	1.30837	2.65855	0.00784776	0.0142687
P2RX5	5919.68	3.4727	0.145751	23.8263	1.78501e-125	2.29766e-123
CNR2	983.238	3.468	0.167185	20.7435	1.40294e-95	9.72956e-94
SLC23A1	27.2046	3.46437	0.606721	5.71	1.12979e-08	4.28106e-08
DBNDD1	575.917	3.46382	0.21868	15.8397	1.65652e-56	4.79488e-55
OSTN-AS1	4.44003	3.46365	1.36482	2.53781	0.0111549	0.0197102
AFF3	3852.18	3.46313	0.170461	20.3163	9.23662e-92	5.85595e-90
SHANK2	7.36982	3.45951	0.908055	3.8098	0.000139079	0.000331602
LARGE2	1135.06	3.44686	0.142346	24.2146	1.55982e-129	2.19032e-127
CD72	2101.99	3.43527	0.179313	19.158	8.30209e-82	4.14885e-80
JAM2	37.2816	3.43038	0.572556	5.99134	2.08117e-09	8.44347e-09
LINC01415	15.9023	3.42988	0.608322	5.63826	1.71779e-08	6.39506e-08
STAP1	1762.75	3.42128	0.192942	17.7321	2.36841e-70	9.27225e-69
ZNF165	90.9586	3.42046	0.343562	9.95589	2.3769e-23	2.3385e-22
ARLNC1	17.1663	3.41757	0.678326	5.03825	4.69818e-07	1.51015e-06
MEX3A	6.77451	3.41542	0.973479	3.50846	0.000450703	0.000998813
TEKT5	2.13634	3.40905	1.55787	2.18827	0.0286498	0.0466228
POTEM	9.27942	3.40822	1.04447	3.26312	0.00110192	0.00230405
POU2AF1	3978.35	3.39959	0.128775	26.3995	1.38668e-153	2.98243e-151
PPP1R14A	206.562	3.39763	0.287533	11.8165	3.20768e-32	4.57998e-31
CPNE5	2986.27	3.39618	0.161698	21.0033	6.1239e-98	4.39035e-96
MACC1	103.658	3.38783	0.279107	12.1381	6.63488e-34	1.00925e-32
IL13	2.80545	3.38322	1.33602	2.53231	0.0113314	0.0199949
PNOC	806.871	3.37798	0.148798	22.7018	4.30186e-114	4.12954e-112
LINC02562	4.4421	3.37778	1.37168	2.46252	0.0137963	0.0239393
E2F5	1004.26	3.3648	0.214599	15.6794	2.09069e-55	5.85222e-54
BLNK	1998.38	3.36198	0.166394	20.205	8.84753e-91	5.48644e-89
PMEPA1	560.348	3.35993	0.203398	16.519	2.67707e-61	8.6148e-60
LAMC1	1416.7	3.35649	0.245497	13.6722	1.48846e-42	2.9036e-41
WNT3	44.8138	3.35538	0.546846	6.13588	8.46908e-10	3.57956e-09
VAV3-AS1	9.99405	3.35391	0.722098	4.64468	3.40602e-06	9.97788e-06
LOC283710	58.3563	3.35136	0.325364	10.3003	7.02259e-25	7.42045e-24
CD79B	11483.9	3.3504	0.146405	22.8845	6.63264e-116	6.70805e-114
CD24	3136.48	3.3453	0.102377	32.6765	3.37291e-234	3.37113e-231
RASGRP3	2026.46	3.34056	0.158535	21.0714	1.45617e-98	1.07107e-96
SPIB	3456.41	3.3398	0.175373	19.0439	7.37517e-81	3.55999e-79
TNRC18P1	41.5207	3.3368	0.383074	8.71058	3.02313e-18	2.25587e-17
CR2	1919.33	3.33541	0.165991	20.0939	8.34065e-90	5.09769e-88
AMZ1	61.5628	3.33508	0.386168	8.63634	5.80438e-18	4.26382e-17
MIR4432HG	21.2801	3.33428	0.601819	5.54034	3.01885e-08	1.09883e-07
HLX-AS1	5.39059	3.32908	1.0847	3.06913	0.00214683	0.00429859
CYP2C8	9.54051	3.32225	0.821379	4.04472	5.2385e-05	0.000132491
DOK7	120.971	3.32112	0.239824	13.8481	1.30566e-43	2.60688e-42
TLE6	18.3615	3.31108	0.766063	4.3222	1.54479e-05	4.19222e-05
STPG2	3.33422	3.30286	1.19155	2.77192	0.00557275	0.0104154
ADAM28	4042.73	3.30097	0.161131	20.4862	2.85833e-93	1.86792e-91
ARHGAP39	50.4112	3.29775	0.463202	7.11947	1.08345e-12	5.74201e-12
ZNF705A	2.30956	3.29642	1.48121	2.22549	0.026048	0.0427574
SLC2A5	348.932	3.29445	0.184352	17.8704	2.00516e-71	8.01639e-70
GNG7	2676.11	3.29425	0.189041	17.4261	5.22676e-68	1.93481e-66
DPF3	337.306	3.29354	0.176858	18.6225	2.10963e-77	9.48275e-76
HRK	249.098	3.29083	0.361635	9.09987	9.04387e-20	7.37354e-19
IGLL3P	4.51916	3.28199	1.05237	3.11865	0.0018168	0.00368149
DIPK1B	292.716	3.27077	0.784515	4.16916	3.0572e-05	7.9609e-05
SHISA8	45.2833	3.27048	0.482407	6.77952	1.20579e-11	5.94532e-11
CLVS1	3.96729	3.26936	1.12	2.91906	0.00351083	0.0067895
UTS2B	16.1277	3.26682	0.644061	5.07222	3.93194e-07	1.27544e-06
MOXD1	108.116	3.26078	0.238447	13.6751	1.43062e-42	2.79399e-41
LOC101928075	25.7106	3.2591	0.587575	5.54669	2.91134e-08	1.06311e-07
USP6	38.6041	3.259	0.526506	6.18986	6.02162e-10	2.58367e-09
MTCL1	169.982	3.25765	0.231043	14.0998	3.81098e-45	8.03379e-44
SLC9A7	3371.3	3.25081	0.130842	24.8454	2.9004e-136	4.60567e-134
DTX4	2069.02	3.24983	0.165575	19.6275	8.99874e-86	5.01304e-84
TNFRSF13B	400.554	3.24962	0.140313	23.1598	1.15711e-118	1.26842e-116
KCNIP2	224.037	3.24803	0.208754	15.5591	1.3799e-54	3.77552e-53
SOBP	105.05	3.24534	0.248065	13.0826	4.13981e-39	7.29663e-38
RHPN2	75.3414	3.2447	0.267782	12.1169	8.59065e-34	1.29977e-32
ATRNL1	8.32525	3.23038	1.03402	3.1241	0.00178348	0.00361828
LINC01918	2.40593	3.22813	1.46202	2.208	0.0272444	0.0445319
SND1-IT1	4.87876	3.21944	0.95789	3.36097	0.000776692	0.00166143
PALM2AKAP2	8879.78	3.21449	0.138507	23.2082	3.75927e-119	4.20222e-117
FSCN2	40.0635	3.21342	0.374901	8.57139	1.02243e-17	7.41767e-17
COL4A4	409.701	3.20958	0.167247	19.1906	4.43393e-82	2.25559e-80
TAL2	5.19546	3.20346	0.946585	3.38423	0.000713777	0.00153789
DCLK2	174.396	3.20205	0.289705	11.0528	2.1255e-28	2.63033e-27
HTR3A	53.4262	3.1987	0.38734	8.25813	1.47976e-16	1.00934e-15
SERPINB9P1	772.57	3.19515	0.217841	14.6673	1.04346e-48	2.45221e-47
BHLHE41	151.807	3.18904	0.24276	13.1366	2.03256e-39	3.61246e-38
MARCHF3	432.584	3.18748	0.243838	13.0721	4.75252e-39	8.36788e-38
PCDHGA12	9.52551	3.18698	0.762607	4.17905	2.92726e-05	7.64832e-05
HMGN2P46	2.36632	3.18672	1.45127	2.19581	0.0281056	0.0458206
SGCE	102.052	3.18523	0.317783	10.0233	1.20432e-23	1.19945e-22
C1orf220	103.717	3.18161	0.266606	11.9338	7.8921e-33	1.15103e-31
PLPP3	54.7798	3.17582	0.362877	8.75179	2.09998e-18	1.5788e-17
GLI1	76.3965	3.1713	0.286851	11.0555	2.06096e-28	2.55605e-27
CBLN3	237.509	3.17106	0.261499	12.1264	7.64963e-34	1.16049e-32
SUSD5	10.8215	3.17062	0.813652	3.89678	9.74802e-05	0.00023729
PEBP4	10.0159	3.16757	0.680467	4.655	3.23985e-06	9.51075e-06
KLK1	42.7635	3.14291	0.435659	7.21414	5.42752e-13	2.94535e-12
CD83	4309.88	3.13914	0.268225	11.7034	1.22473e-31	1.71271e-30
GCM1	50.3295	3.12383	0.410682	7.60645	2.81735e-14	1.66735e-13
BCL11A	2117.74	3.12276	0.155727	20.0527	1.91095e-89	1.15961e-87
LOC101241902	8.79695	3.12219	0.806527	3.87116	0.000108321	0.000262288
ARHGAP44	15.4215	3.12203	0.666183	4.68645	2.77982e-06	8.22138e-06
MEF2C-AS1	116.762	3.11921	0.25945	12.0224	2.70977e-33	4.02814e-32
BTLA	2364.5	3.11675	0.180963	17.2232	1.77945e-66	6.36518e-65
TGFB2	28.8761	3.09224	0.590886	5.23322	1.66582e-07	5.64162e-07
JADE3	278.273	3.08995	0.22988	13.4416	3.44911e-41	6.46842e-40
ZNF608	493.358	3.08417	0.233638	13.2007	8.69717e-40	1.56374e-38
TLR10	2085.24	3.07936	0.174948	17.6016	2.39284e-69	9.1776e-68
CABYR	39.7399	3.07721	0.391588	7.85827	3.89471e-15	2.43559e-14
RPS16P5	91.8477	3.07594	0.46132	6.66769	2.59854e-11	1.25147e-10
APBB2	127.126	3.07575	0.260528	11.8058	3.64226e-32	5.1874e-31
SOX7	49.0428	3.07571	0.335724	9.16143	5.12156e-20	4.23251e-19
CELSR1	1051.88	3.07371	0.149944	20.4991	2.19311e-93	1.43873e-91
BEND5	385.41	3.072	0.17061	18.006	1.74863e-72	7.12495e-71
RAB30	4344.82	3.07112	0.202681	15.1525	7.29154e-52	1.86301e-50
TEX9	54.2975	3.06467	0.330482	9.27333	1.80422e-20	1.51835e-19
SLCO5A1	29.5685	3.06423	0.521551	5.87523	4.2226e-09	1.67085e-08
STAG3	243.699	3.05316	0.25202	12.1148	8.82198e-34	1.33358e-32
ACTRT3	3.46819	3.05306	1.30697	2.33598	0.0194922	0.0328662
N4BP3	493.122	3.05252	0.250549	12.1833	3.81381e-34	5.84314e-33
TLL2	9.18506	3.04341	0.700102	4.3471	1.37949e-05	3.76347e-05
C8orf89	4.31126	3.03492	1.2967	2.34049	0.0192583	0.0325105
LINC02427	12.2642	3.03204	0.617335	4.91149	9.03848e-07	2.81785e-06
MUC16	47.6153	3.0313	0.467675	6.48163	9.0738e-11	4.21353e-10
CDK14	1510.77	3.03007	0.120527	25.1403	1.80554e-139	2.9498e-137
ZNF99	4.68955	3.02885	1.00715	3.00736	0.0026353	0.00519575
CDCA7L	3211.58	3.02507	0.150183	20.1425	3.12896e-90	1.93324e-88
MICAL3	5384.83	3.0206	0.138556	21.8006	2.2918e-105	1.85428e-103
ELL3	177.404	3.01698	0.209018	14.4341	3.15942e-47	7.08202e-46
ARHGAP42	235.598	3.01399	0.224461	13.4277	4.16375e-41	7.77432e-40
ANKRD44-IT1	18.3043	3.0094	0.584774	5.14627	2.65716e-07	8.81278e-07
STPG3-AS1	10.2485	3.00657	0.713874	4.21162	2.53541e-05	6.68517e-05
GRB7	9.86928	3.00483	0.81044	3.70765	0.000209191	0.000486433
GRAMD1C	210.383	3.00451	0.220332	13.6363	2.43692e-42	4.71592e-41
GRAPL	136.122	3.00265	0.427243	7.02797	2.09567e-12	1.08991e-11
CD40	1789.72	3.00146	0.147944	20.2879	1.64449e-91	1.03487e-89
MYO5B	26.0079	3.00054	0.746307	4.02052	5.80697e-05	0.000145762
ZNF667	125.896	2.99967	0.32093	9.34678	9.03556e-21	7.76546e-20
LOC100128164	50.2123	2.9975	0.466942	6.41943	1.36787e-10	6.23932e-10
EML4-AS1	81.0957	2.99103	0.313992	9.5258	1.6377e-21	1.46917e-20
DTX1	1231.24	2.98824	0.132801	22.5017	3.99877e-112	3.614e-110
LINC01480	27.8391	2.97797	0.492202	6.05029	1.44584e-09	5.95689e-09
RPS4Y2	11.5668	2.977	0.770156	3.86545	0.000110883	0.000268072
SNX29P2	770.353	2.97414	0.131169	22.6741	8.06473e-114	7.61265e-112
DMD	63.3291	2.97277	0.33231	8.94577	3.69357e-19	2.89873e-18
EEF1A2	58.3428	2.96802	0.342172	8.67406	4.1698e-18	3.08039e-17
POU3F1	16.4031	2.96683	0.759318	3.90722	9.3363e-05	0.000227725
CCSER1	203.975	2.96638	0.227215	13.0554	5.91749e-39	1.03761e-37
FNDC11	35.811	2.96509	0.470212	6.30587	2.86578e-10	1.26704e-09
PLPP5	3063.58	2.96127	0.12776	23.1784	7.5284e-119	8.36046e-117
PIGR	8.14021	2.96014	0.801602	3.69278	0.000221817	0.000513822
ICOSLG	1637.87	2.94584	0.548601	5.36973	7.88542e-08	2.75143e-07
PDLIM1	2530.46	2.9449	0.141189	20.8579	1.29304e-96	9.11618e-95
GALNT9	11.743	2.94283	0.738067	3.98722	6.68527e-05	0.000166553
GDF7	192.513	2.94066	0.297812	9.87419	5.38685e-23	5.20341e-22
MRVI1-AS1	38.1427	2.93728	0.419849	6.99605	2.63286e-12	1.35849e-11
SLC17A7	11.0356	2.93589	0.742644	3.95329	7.70835e-05	0.000190478
GLRA3	4.55683	2.93266	1.12369	2.60984	0.00905835	0.0162885
BMP8A	25.8757	2.92678	0.551456	5.30737	1.1122e-07	3.83159e-07
EML6	393.237	2.92596	0.20082	14.57	4.35669e-48	1.00304e-46
HES1	51.9399	2.92352	0.444508	6.57698	4.8011e-11	2.26914e-10
KLF8	1436.29	2.91735	0.150918	19.3306	2.96685e-83	1.55107e-81
LOC100506098	16.7702	2.90919	0.595006	4.88934	1.01176e-06	3.13528e-06
TEX21P	28.9529	2.90629	0.442223	6.57199	4.96467e-11	2.34514e-10
TLCD4	56.0046	2.9047	0.342823	8.47289	2.39373e-17	1.7089e-16
MAP2	99.3351	2.90307	0.292208	9.93495	2.93309e-23	2.86745e-22
PARM1	593.133	2.89638	0.165474	17.5036	1.34506e-68	5.04502e-67
SPATA18	17.2586	2.89274	0.578564	4.99985	5.7374e-07	1.82657e-06
BACE2	842.053	2.88284	0.26783	10.7637	5.10865e-27	5.9412e-26
MYO3A	9.27005	2.87643	0.661444	4.34872	1.36934e-05	3.73819e-05
STRBP	3649.05	2.87451	0.161127	17.84	3.45517e-71	1.37809e-69
IFNLR1	712.785	2.86864	0.194344	14.7606	2.62985e-49	6.25824e-48
TCF4	3584.28	2.8658	0.144051	19.8944	4.5514e-88	2.66665e-86
DNAJC5B	45.5299	2.85315	0.337432	8.45549	2.77912e-17	1.97905e-16
LOC283194	33.8562	2.85294	0.394667	7.22871	4.87588e-13	2.65192e-12
XKRX	86.6881	2.85156	0.303565	9.3936	5.79848e-21	5.03948e-20
C12orf42	110.395	2.84852	0.243469	11.6997	1.27885e-31	1.78398e-30
LOC285626	5.20851	2.8477	0.944739	3.01427	0.00257595	0.00508871
OR13A1	14.4196	2.8434	0.630236	4.51163	6.43301e-06	1.82721e-05
SLC15A2	1043.84	2.8421	0.155399	18.289	1.01217e-74	4.29943e-73
STK33	80.8091	2.8378	0.310229	9.14744	5.83002e-20	4.79467e-19
TNKS2-AS1	7.8233	2.8343	0.838468	3.38033	0.000723992	0.00155832
TMPRSS15	5.32629	2.83328	0.979572	2.89236	0.00382354	0.0073533
L1CAM	155.159	2.83289	0.201537	14.0564	7.03372e-45	1.47361e-43
FAM81A	83.5976	2.83141	0.244833	11.5646	6.22541e-31	8.49606e-30
NFATC4	15.3031	2.82774	0.611718	4.62261	3.78942e-06	1.10534e-05
BACH2	6450.11	2.82571	0.248014	11.3933	4.51391e-30	5.98252e-29
HLA-DOA	6423.73	2.82176	0.0917796	30.7449	1.43065e-207	8.68152e-205
DCHS2	8.16333	2.82028	0.988285	2.85371	0.00432117	0.00823411
FADS3	570.709	2.81895	0.165304	17.0531	3.31512e-65	1.159e-63
TREML2	3537.85	2.81779	0.209294	13.4633	2.57141e-41	4.84377e-40
BTN1A1	10.7467	2.81417	0.704072	3.99699	6.41521e-05	0.000160178
TPD52	3110.4	2.80993	0.0940963	29.8623	6.07206e-196	2.64539e-193
MARK1	13.215	2.80899	0.781165	3.59589	0.000323279	0.000733257
ADAM20	3.2844	2.80753	1.10543	2.53977	0.0110926	0.0196122
LOC285097	132.942	2.80685	0.279369	10.0471	9.46064e-24	9.4612e-23
VANGL2	16.341	2.79461	0.521508	5.35871	8.38191e-08	2.91539e-07
SLC9C1	6.85731	2.78904	0.840622	3.31783	0.00090721	0.00192008
HIP1R	5042.95	2.78635	0.189324	14.7174	4.984e-49	1.17615e-47
PXDNL	16.5265	2.7857	0.585018	4.76174	1.91935e-06	5.77401e-06
NT5E	1410.1	2.78536	0.259613	10.7289	7.44865e-27	8.60367e-26
PHACTR1	288.778	2.78417	0.288247	9.65895	4.50446e-22	4.13035e-21
PRKD1	14.1908	2.78169	0.893957	3.11167	0.00186035	0.00376434
MMP11	185.073	2.77879	0.209547	13.261	3.89826e-40	7.11443e-39
AKAP6	212.873	2.77698	0.417911	6.6449	3.03419e-11	1.45222e-10
USP6NL	2965.11	2.77619	0.0948397	29.2725	2.32389e-188	8.58375e-186
SWAP70	6288.22	2.77411	0.0986718	28.1145	6.50831e-174	1.9066e-171
JUN	19098	2.77407	0.237337	11.6883	1.46255e-31	2.0369e-30
FBXO10	534.976	2.77225	0.158215	17.522	9.73499e-69	3.6839e-67
FA2H	19.8502	2.76979	0.538143	5.14693	2.64787e-07	8.78365e-07
KMO	1158.15	2.76789	0.115709	23.9212	1.84542e-126	2.46894e-124
MAJIN	8.07518	2.76746	0.984844	2.81005	0.00495334	0.00934824
GPR18	794.284	2.76301	0.334691	8.25541	1.51387e-16	1.03177e-15
ZDHHC23	590.321	2.75789	0.175483	15.716	1.1747e-55	3.3155e-54
LOC442497	9.70106	2.75785	0.827984	3.3308	0.000865979	0.001839
TPTEP2-CSNK1E	39.6796	2.7496	0.956902	2.87344	0.00406033	0.00776904
WDFY4	13468.8	2.74586	0.096417	28.479	2.13079e-178	6.70449e-176
LINC01572	13.36	2.73519	0.593692	4.60709	4.08352e-06	1.18523e-05
CCND1	74.4104	2.73143	0.292857	9.32685	1.0906e-20	9.30238e-20
SSPN	105.621	2.72545	0.319514	8.52999	1.46366e-17	1.05333e-16
SIGLEC6	407.994	2.72529	0.144333	18.8819	1.60673e-79	7.54141e-78
MIR17HG	132.373	2.725	0.274323	9.93355	2.97464e-23	2.90639e-22
PNPLA7	607.662	2.7239	0.180021	15.131	1.01123e-51	2.56828e-50
CHST6	6.45168	2.72315	0.946535	2.87697	0.00401512	0.00768599
COCH	268.75	2.72279	0.18446	14.7609	2.61941e-49	6.24214e-48
ROR1	24.9455	2.72018	0.578255	4.70412	2.54959e-06	7.56948e-06
KIAA0319	80.8055	2.7201	0.386362	7.04031	1.91819e-12	1.0019e-11
OR2C1	5.09037	2.71941	0.939278	2.89522	0.00378896	0.00729415
MOB3B	912.385	2.71811	0.0986459	27.5542	3.9378e-167	1.07915e-164
PTOV1-AS1	7.6153	2.71434	0.912201	2.97559	0.00292424	0.0057321
KBTBD8	1144.3	2.7077	0.197091	13.7384	5.98214e-43	1.17778e-41
IL7	163.379	2.70537	0.18103	14.9443	1.69677e-50	4.15415e-49
RGS7	27.6865	2.7043	0.469204	5.7636	8.23398e-09	3.16309e-08
PIK3C2B	3215.37	2.70232	0.127553	21.1858	1.29064e-99	9.61812e-98
TUBB3	21.1223	2.70118	0.713361	3.78656	0.000152748	0.000362276
AP1S3	184.714	2.69858	0.240957	11.1994	4.10418e-29	5.22353e-28
NTN1	5.3363	2.69444	0.916357	2.94038	0.00327808	0.00637275
IL4R	25626.5	2.69166	0.154156	17.4606	2.85963e-68	1.06787e-66
SETBP1	2422.48	2.69102	0.118872	22.638	1.83194e-113	1.71025e-111
MYBPC2	60.0247	2.68986	0.329207	8.17074	3.06516e-16	2.05121e-15
ZSCAN12P1	16.6457	2.68795	0.519265	5.17645	2.26146e-07	7.55941e-07
DNAH8	94.2432	2.6858	0.234053	11.4752	1.75796e-30	2.37437e-29
ADAM19	9028.05	2.68398	0.126312	21.2489	3.37673e-100	2.54995e-98
IL12A	76.8167	2.68385	0.278981	9.62017	6.57215e-22	5.98111e-21
PKHD1L1	353.248	2.68075	0.22304	12.0192	2.81838e-33	4.18593e-32
TSPYL5	648.622	2.67632	0.188357	14.2087	8.08585e-46	1.75238e-44
SGO1	76.5977	2.66365	0.27008	9.86244	6.05573e-23	5.83624e-22
TLE1	1338.03	2.66094	0.147087	18.0909	3.756e-73	1.54898e-71
ZNF114	4.78158	2.66055	1.2242	2.1733	0.029758	0.0482782
CIITA	13330.9	2.65742	0.140569	18.9048	1.04193e-79	4.91764e-78
CCAT2	3.80732	2.65707	1.2276	2.16444	0.0304308	0.0492569
WDR34	448.215	2.65639	0.133377	19.9164	2.93362e-88	1.73073e-86
NSUN7	129.731	2.65221	0.374395	7.08398	1.40076e-12	7.37308e-12
ADD2	677.996	2.64782	0.261638	10.1202	4.49617e-24	4.57452e-23
GALNT14	53.0012	2.64293	0.500144	5.28433	1.26164e-07	4.32101e-07
DERL3	530.43	2.64255	0.168597	15.6738	2.28632e-55	6.3788e-54
FAM183BP	14.9715	2.64204	0.589184	4.48423	7.31783e-06	2.0613e-05
GYPE	56.157	2.64088	0.406031	6.50415	7.81355e-11	3.64926e-10
KCNH4	18.2764	2.63896	0.496053	5.31991	1.0382e-07	3.58464e-07
FCRL3	4445.84	2.63865	0.146634	17.9948	2.14038e-72	8.67951e-71
MYBL2	854.403	2.63529	0.350193	7.52526	5.26175e-14	3.04919e-13
MAP3K9	1033.84	2.63246	0.198932	13.233	5.66132e-40	1.02659e-38
RRAS2	1113.18	2.63167	0.172143	15.2876	9.24592e-53	2.42434e-51
C9orf163	3.23648	2.62907	1.12264	2.34187	0.0191875	0.0323975
ZNF154	775.219	2.62458	0.229256	11.4483	2.39863e-30	3.21412e-29
SPATC1	20.7543	2.62348	0.598546	4.38309	1.17005e-05	3.22524e-05
FAM167A	278.342	2.62338	0.281743	9.31122	1.26368e-20	1.07356e-19
LYPD6B	22.0762	2.615	0.730959	3.57749	0.000346906	0.000782668
RND1	31.1874	2.61472	0.432064	6.05169	1.43331e-09	5.90957e-09
ZNF711	324.938	2.603	0.197876	13.1547	1.59975e-39	2.85818e-38
CCDC106	400.058	2.59552	0.171567	15.1283	1.05366e-51	2.67206e-50
CD80	97.0641	2.59516	0.287518	9.02605	1.77978e-19	1.42374e-18
NIPSNAP3B	226.544	2.59484	0.199065	13.0351	7.72452e-39	1.35028e-37
KRTAP5-9	3.42568	2.59432	1.06109	2.44496	0.0144867	0.0250579
SNHG31	6.63767	2.59211	0.85314	3.03831	0.00237908	0.00472616
SEMA4B	6540.74	2.59017	0.115185	22.487	5.56219e-112	5.00038e-110
SDK2	791.564	2.58997	0.886879	2.92032	0.00349667	0.0067652
ARHGAP24	1509.26	2.58284	0.166076	15.5521	1.53867e-54	4.18967e-53
NPHP1	26.5171	2.58272	0.442385	5.83818	5.27725e-09	2.06794e-08
RASGRF1	28.3758	2.58086	0.575117	4.48754	7.20488e-06	2.0315e-05
SERHL2	48.1481	2.5758	0.33402	7.71152	1.24324e-14	7.54693e-14
PCLO	3.46385	2.57506	1.01164	2.54542	0.0109145	0.0193176
ZYG11A	9.36554	2.57344	0.828499	3.10615	0.00189541	0.00383118
PCDHGA7	10.6886	2.57089	0.941289	2.73124	0.00630958	0.0116859
TPST1	337.386	2.57067	0.25916	9.91924	3.43375e-23	3.34919e-22
USP12-AS2	10.6251	2.56904	0.712527	3.60553	0.000311516	0.000707994
ILDR1	42.3607	2.56761	0.357992	7.17225	7.37765e-13	3.95188e-12
ZNF415	108.741	2.56693	0.252055	10.184	2.33742e-24	2.41429e-23
SIPA1L3	4094.64	2.54753	0.0957014	26.6196	4.02812e-156	9.12557e-154
RHOBTB2	1900.41	2.54464	0.126583	20.1026	7.0069e-90	4.29799e-88
ANKRD33B	608.279	2.54158	0.207872	12.2267	2.23973e-34	3.46272e-33
SAXO2	32.1146	2.53989	0.431723	5.88315	4.02523e-09	1.59572e-08
OLFML2A	66.8845	2.53761	0.378018	6.71293	1.90758e-11	9.28168e-11
MGAT3	398.399	2.53651	0.139354	18.202	4.97886e-74	2.08878e-72
LOC101929165	3.02521	2.53217	1.12614	2.24853	0.0245423	0.0405443
RASSF6	192.336	2.53205	0.272498	9.29199	1.51433e-20	1.28201e-19
C11orf80	417.777	2.53071	0.119809	21.1229	4.90448e-99	3.62313e-97
GEN1	1027.99	2.53055	0.266283	9.50322	2.03499e-21	1.81886e-20
IQCN	464.277	2.52775	0.178936	14.1265	2.60617e-45	5.54211e-44
ZNF233	30.9289	2.51171	0.487612	5.15104	2.59049e-07	8.60172e-07
TTC21A	514.904	2.5112	0.352681	7.12033	1.0767e-12	5.70802e-12
MYZAP	245.574	2.49807	0.431473	5.78963	7.054e-09	2.72893e-08
LINC01374	4.09464	2.4935	0.969507	2.57192	0.0101136	0.018005
FCGR2B	2166.24	2.49019	0.166029	14.9985	7.50556e-51	1.86443e-49
TCTN1	476.39	2.48527	0.160605	15.4745	5.15986e-54	1.3894e-52
CAPN14	82.876	2.48152	0.308045	8.05569	7.90289e-16	5.16652e-15
ZNF667-AS1	187.929	2.48089	0.283212	8.75982	1.95564e-18	1.47419e-17
SLC30A4	740.902	2.47792	0.182199	13.6001	4.00006e-42	7.68835e-41
EAF2	1870.62	2.47019	0.151613	16.2927	1.11178e-59	3.45977e-58
CCDC191	764.773	2.47013	0.131518	18.7817	1.06542e-78	4.87939e-77
ZNF229	137.164	2.46303	0.261899	9.40448	5.22864e-21	4.55355e-20
IRS1	683.465	2.46149	0.253099	9.7254	2.34973e-22	2.18524e-21
SGCA	22.7892	2.46117	0.447113	5.50459	3.70032e-08	1.33317e-07
KCNJ11	11.0803	2.4598	0.738369	3.33139	0.000864129	0.00183553
LINC01599	92.2548	2.45667	0.303729	8.08836	6.04713e-16	3.97935e-15
OR2L1P	13.8195	2.45657	0.612679	4.00956	6.0833e-05	0.00015236
TNR	17.3046	2.45497	0.677196	3.6252	0.000288738	0.000658427
ITPKB-IT1	122.982	2.45289	0.270546	9.06644	1.22967e-19	9.93971e-19
ZNF135	174.262	2.45047	0.301018	8.14061	3.93302e-16	2.61857e-15
CEP83-DT	7.52552	2.45036	0.717278	3.41619	0.000635041	0.0013775
SLC25A2	3.76726	2.44144	0.994008	2.45615	0.0140433	0.0243356
SLC6A16	169.248	2.43653	0.274412	8.87908	6.74142e-19	5.20179e-18
BCAR3-AS1	7.31575	2.43652	1.02629	2.3741	0.0175919	0.0298785
HHIPL2	7.13429	2.43397	0.898191	2.70986	0.00673122	0.0123993
EFCAB12	38.9206	2.43343	0.426107	5.71083	1.12425e-08	4.26103e-08
TRAF4	970.417	2.43301	0.124162	19.5954	1.69263e-85	9.36793e-84
CPLX3	6.12295	2.42901	0.840144	2.89118	0.00383794	0.00737842
LINC01058	12.9789	2.42531	0.575886	4.21145	2.53737e-05	6.68929e-05
BIRC3	16941.3	2.42365	0.142261	17.0366	4.39502e-65	1.52977e-63
ZCCHC18	244.69	2.42335	0.189261	12.8043	1.55104e-37	2.61187e-36
ACKR4	7.49144	2.41836	0.874117	2.76663	0.00566395	0.0105801
SAV1	1649.53	2.41671	0.131114	18.4321	7.26176e-76	3.14756e-74
SLC16A9	4.63274	2.41377	0.897831	2.68845	0.00717848	0.0131475
LINC01588	572.709	2.41079	0.239057	10.0846	6.46328e-24	6.50193e-23
WASF1	275.796	2.40929	0.135516	17.7786	1.03593e-70	4.08386e-69
ZNF727	140.05	2.40892	0.272845	8.82887	1.05739e-18	8.06738e-18
PPFIBP1	368.036	2.40514	0.173057	13.8979	6.51857e-44	1.32168e-42
TMEM156	550.178	2.393	0.161616	14.8067	1.32532e-49	3.18507e-48
RAB6C-AS1	14.6305	2.38997	0.784995	3.04456	0.00233018	0.0046388
NAV2	58.6966	2.38912	0.316971	7.53735	4.79614e-14	2.78602e-13
TSPAN33	1981.12	2.387	0.152589	15.6433	3.68923e-55	1.02257e-53
P2RY14	830.887	2.38447	0.155771	15.3075	6.81156e-53	1.79157e-51
SYT1	33.1494	2.38097	0.498036	4.78071	1.74677e-06	5.27915e-06
ZBTB32	163.305	2.38052	0.21596	11.023	2.96145e-28	3.6226e-27
EIF2AK3-DT	104.002	2.38013	0.294546	8.08067	6.44115e-16	4.23372e-15
APOM	18.6872	2.3782	0.687499	3.45921	0.000541758	0.00118759
HLA-DQA2	1300.66	2.37794	0.286336	8.30473	1.00047e-16	6.90172e-16
SNX25	1060.44	2.37584	0.143334	16.5755	1.04711e-61	3.40831e-60
SPINT1-AS1	17.958	2.37544	0.475004	5.00089	5.70664e-07	1.81746e-06
OLFM5P	6.58019	2.37428	0.880693	2.69592	0.0070194	0.0128798
QSOX2	2665.89	2.37142	0.135367	17.5184	1.03677e-68	3.91461e-67
ZNF285	151.466	2.37086	0.268514	8.82958	1.05072e-18	8.02373e-18
HLA-DPB2	15.5234	2.36944	0.54105	4.37933	1.19043e-05	3.27822e-05
CCDC62	62.1118	2.36543	0.295505	8.00471	1.19751e-15	7.73057e-15
CRIP3	77.327	2.36296	0.371793	6.35557	2.07661e-10	9.31951e-10
STIM2-AS1	5.57151	2.36155	0.934668	2.52661	0.0115168	0.0202948
SEL1L3	8928.93	2.3557	0.186019	12.6638	9.38977e-37	1.54744e-35
DPPA4	102.152	2.35527	0.280449	8.3982	4.53375e-17	3.19241e-16
ZNF112	25.9231	2.35183	0.460588	5.10614	3.28809e-07	1.07895e-06
ZNF418	277.376	2.34895	0.214525	10.9495	6.67906e-28	8.05994e-27
HVCN1	6606.35	2.34021	0.084169	27.8037	3.91085e-170	1.10749e-167
SLC2A1	3018.4	2.33736	0.217948	10.7244	7.81792e-27	9.01794e-26
CXXC5	3714.95	2.33562	0.143538	16.2718	1.56447e-59	4.83306e-58
LINC01679	65.1959	2.3333	0.291354	8.00847	1.16148e-15	7.50943e-15
CHAD	37.7637	2.33049	0.431578	5.39993	6.66671e-08	2.34522e-07
LOC100128325	9.89965	2.3292	0.750661	3.10287	0.00191653	0.00386927
CECR7	163.308	2.32829	0.248864	9.35568	8.30674e-21	7.16446e-20
GUCY2C	5.82135	2.32695	0.827882	2.81072	0.004943	0.00933184
PDE7B	131.464	2.32145	0.239071	9.71029	2.72557e-22	2.52646e-21
NLRP4	9.73689	2.32072	0.75496	3.07397	0.00211233	0.00423638
ZBTB10	2624.14	2.31825	0.248867	9.31522	1.21704e-20	1.03704e-19
SIK1	4519.23	2.31663	0.156974	14.7581	2.73046e-49	6.4795e-48
KREMEN2	8.60124	2.31076	0.863928	2.67472	0.00747926	0.0136675
EYA2	9.08805	2.30894	0.775767	2.97633	0.00291722	0.0057203
HSF5	106.055	2.30768	0.300642	7.67585	1.64331e-14	9.89775e-14
EIF2AK3	3069.5	2.30351	0.174846	13.1745	1.2301e-39	2.20471e-38
LINC02014	7.77032	2.29383	1.02542	2.23696	0.0252891	0.0416485
SLC35G5	7.41035	2.29341	0.942204	2.4341	0.014929	0.025747
SCARNA7	10.7423	2.28812	0.801635	2.85432	0.0043129	0.00822175
CCDC50	5024.86	2.28689	0.0984926	23.2189	2.93242e-119	3.32165e-117
LOC102723692	25.8744	2.28566	0.47703	4.79143	1.65594e-06	5.01712e-06
MEF2C	8691.56	2.28507	0.0878239	26.0188	3.0362e-149	5.99862e-147
RPS6KA6	20.7962	2.28212	0.459497	4.96657	6.81481e-07	2.14843e-06
APC2	10.9888	2.27934	0.779199	2.92523	0.00344201	0.00666779
VN1R1	15.1331	2.27817	0.518338	4.39514	1.10699e-05	3.06285e-05
NEIL1	238.13	2.2755	0.219463	10.3685	3.4493e-25	3.70931e-24
GUCD1	7142.01	2.26472	0.109704	20.6439	1.10864e-94	7.50475e-93
REELD1	30.2178	2.26447	0.541175	4.18436	2.85967e-05	7.48324e-05
NBEA	315.914	2.26185	0.310024	7.29573	2.97035e-13	1.63701e-12
ZNF471	83.8124	2.26105	0.364445	6.20408	5.50164e-10	2.36834e-09
CXCR4	50717.7	2.25895	0.1587	14.2341	5.63033e-46	1.22963e-44
GGA2	11531	2.25163	0.0771402	29.1888	2.69415e-187	9.53674e-185
VAV2	2570.46	2.25005	0.112584	19.9855	7.36789e-89	4.40802e-87
PCDHGA5	4.2269	2.2497	0.943285	2.38497	0.0170806	0.0290711
POF1B	32.6675	2.24779	0.425284	5.28537	1.25451e-07	4.29831e-07
CHD7	4011.26	2.24249	0.154211	14.5417	6.59501e-48	1.50613e-46
ADAMTS6	123.46	2.24146	0.321011	6.9825	2.89964e-12	1.4898e-11
CYB561A3	7007.59	2.24025	0.134276	16.6839	1.71553e-62	5.6599e-61
LOC101928617	55.4277	2.2371	0.311416	7.18364	6.78802e-13	3.64985e-12
EBI3	39.9754	2.23548	0.346513	6.45136	1.10851e-10	5.10285e-10
TAPT1	3050.95	2.2347	0.164188	13.6106	3.46187e-42	6.669e-41
LOC100129434	5.23369	2.23367	0.973436	2.29462	0.0217548	0.0363069
LINC01530	13.8441	2.23277	0.669086	3.33704	0.000846759	0.00180136
WNK3	12.649	2.23049	0.67871	3.28637	0.00101487	0.00213305
TSPAN3	3663.49	2.22881	0.108161	20.6063	2.40798e-94	1.60447e-92
TRPM1	3.65941	2.22595	1.02808	2.16515	0.0303761	0.0491907
HDAC9	2193.31	2.22436	0.125357	17.7441	1.91288e-70	7.50616e-69
SBF2-AS1	135.917	2.2239	0.187576	11.856	2.00378e-32	2.88773e-31
ITPR1	6674.5	2.22118	0.132609	16.7499	5.67074e-63	1.89296e-61
FLT1	115.18	2.21942	0.335764	6.61004	3.84206e-11	1.82347e-10
ZNF821	406.356	2.21643	0.135294	16.3823	2.55842e-60	8.06495e-59
BCAS4	556.531	2.21194	0.213815	10.3451	4.40439e-25	4.7155e-24
CACNA1F	74.1473	2.20992	0.263008	8.40249	4.37122e-17	3.08693e-16
QRSL1	1783.13	2.20663	0.0872397	25.2939	3.72814e-141	6.33448e-139
SLC3A1	10.0334	2.20343	0.654944	3.3643	0.000767389	0.0016436
IFT57	1746.09	2.19105	0.133144	16.4563	7.56007e-61	2.41453e-59
LOC441455	8.75079	2.18725	0.724336	3.01966	0.0025306	0.00500786
TAPBP	34.7498	2.18692	0.964187	2.26815	0.0233199	0.0386677
AMN	27.6403	2.1862	0.408474	5.35213	8.69245e-08	3.01785e-07
NEK8	614.615	2.18461	0.145856	14.9779	1.02458e-50	2.534e-49
C8orf37	176.649	2.18097	0.171147	12.7433	3.39917e-37	5.65674e-36
CNKSR2	465.349	2.18032	0.231456	9.42004	4.50936e-21	3.95757e-20
NKX3-1	98.8617	2.17845	0.378629	5.75352	8.74023e-09	3.35e-08
H3C6	5.77997	2.17808	0.92799	2.34709	0.0189205	0.0319752
RNF32	26.2538	2.17695	0.370425	5.8769	4.18017e-09	1.65444e-08
TIMELESS	1562.01	2.17391	0.0837975	25.9424	2.21469e-148	4.22807e-146
SDK1	52.5516	2.17357	0.428828	5.06862	4.00711e-07	1.29834e-06
GAS2	7.01674	2.17319	0.759543	2.86119	0.0042206	0.00805754
UGT2B17	20.1895	2.16712	0.597869	3.62474	0.000289249	0.000659416
PRKCE	1711.43	2.16479	0.0965768	22.4152	2.79474e-111	2.4477e-109
RORA-AS1	40.1188	2.16438	0.354391	6.10732	1.01316e-09	4.25158e-09
PABPN1L	6.97649	2.16195	0.791796	2.73044	0.00632505	0.0117081
H3-5	20.7339	2.15935	0.603816	3.57617	0.000348663	0.000786214
PLEKHA2	10951.1	2.15934	0.108702	19.8648	8.20837e-88	4.76002e-86
SH2B2	542.895	2.15781	0.164116	13.1481	1.74465e-39	3.10726e-38
MTARC2	60.7184	2.15608	0.334918	6.43764	1.21346e-10	5.56489e-10
RNF138P1	11.6928	2.15503	0.709475	3.0375	0.00238552	0.00473785
TTN	2067.03	2.15444	0.251774	8.55704	1.15799e-17	8.37966e-17
ZBED2	9.51844	2.15424	0.750697	2.86965	0.00410928	0.0078574
TRIO	5232.93	2.1533	0.0972776	22.1356	1.43522e-108	1.20722e-106
GRID2IP	16.4904	2.1498	0.605964	3.54774	0.000388548	0.000870837
LOC101927100	28.7711	2.14531	0.460272	4.66097	3.14729e-06	9.24863e-06
SPRY1	159.635	2.14432	0.344403	6.2262	4.77875e-10	2.07079e-09
LINC00665	111.516	2.142	0.228302	9.38232	6.45381e-21	5.58618e-20
GPLD1	63.3274	2.14119	0.292204	7.32771	2.34115e-13	1.2991e-12
CACNA1A	70.6432	2.13703	0.349455	6.11531	9.63692e-10	4.05099e-09
PLCG2	8252.42	2.13184	0.109815	19.413	5.99203e-84	3.16182e-82
MALAT1	41946.7	2.12999	0.30969	6.87782	6.07753e-12	3.05875e-11
GALNTL6	6.74347	2.12814	0.765069	2.78163	0.00540861	0.010132
PSD3	173.601	2.12059	0.222291	9.53967	1.43284e-21	1.2888e-20
L3MBTL4	180.303	2.11799	0.169525	12.4936	8.08737e-36	1.29512e-34
LOC100506258	250.232	2.11569	0.245541	8.61645	6.90609e-18	5.05781e-17
TENT5C	5029.05	2.11362	0.179757	11.7582	6.40945e-32	9.05261e-31
GAS6-AS1	63.1461	2.11229	0.275365	7.67088	1.70826e-14	1.02743e-13
DLGAP3	110.663	2.11147	0.19163	11.0185	3.11361e-28	3.806e-27
ZNF665	139.502	2.10187	0.25313	8.30353	1.01066e-16	6.96358e-16
CRACR2B	82.6223	2.10149	0.283699	7.40747	1.28731e-13	7.28117e-13
LINC01215	2418.38	2.09823	0.13001	16.139	1.35764e-58	4.1414e-57
PARP15	3893.58	2.09652	0.232885	9.00235	2.20944e-19	1.75752e-18
RNFT2	37.3052	2.09607	0.380355	5.51084	3.57126e-08	1.28968e-07
C16orf74	533.019	2.09458	0.105127	19.9243	2.50347e-88	1.48211e-86
ZNF439	593.159	2.091	0.204317	10.2341	1.39488e-24	1.4558e-23
ZDHHC21	1222.44	2.08957	0.128361	16.2788	1.39508e-59	4.33343e-58
CDHR3	142.296	2.08872	0.304874	6.85109	7.32915e-12	3.67452e-11
ALOX15P1	20.4236	2.08805	0.429159	4.86545	1.14196e-06	3.51888e-06
ZNF844	700.937	2.08371	0.259297	8.03601	9.28102e-16	6.04654e-15
HLA-DQA1	11153.8	2.07682	0.187875	11.0542	2.09091e-28	2.59129e-27
LRRC34	28.0422	2.07673	0.392684	5.28857	1.23279e-07	4.22816e-07
SHC3	6.79047	2.07235	0.802267	2.58312	0.0097911	0.0174859
LOC100130987	14.7022	2.069	0.504794	4.0987	4.15486e-05	0.000106478
PMFBP1	35.6996	2.0687	0.353707	5.84864	4.95619e-09	1.94887e-08
EFCAB13	329.322	2.06716	0.212542	9.7259	2.3383e-22	2.17579e-21
TP53INP1	8271.53	2.06624	0.175928	11.7448	7.51001e-32	1.05719e-30
ORAI2	7413.31	2.06431	0.131255	15.7275	9.80772e-56	2.77276e-54
PAIP2B	599.511	2.05748	0.163753	12.5645	3.30889e-36	5.34931e-35
HOXC4	63.8204	2.05736	0.353506	5.81988	5.88893e-09	2.29651e-08
RABEP2	1290.55	2.05443	0.107614	19.0907	3.01544e-81	1.47652e-79
SNORD97	5.35126	2.04587	0.923207	2.21605	0.0266881	0.0437278
CLECL1	226.56	2.04061	0.295381	6.9084	4.90142e-12	2.48005e-11
MYOSLID-AS1	12.1334	2.04058	0.527151	3.87096	0.000108409	0.000262428
FGF13	21.8886	2.02906	0.878884	2.30868	0.0209615	0.035115
TRAF5	4629.31	2.02684	0.14414	14.0616	6.53658e-45	1.37115e-43
P2RY10	4103.7	2.02611	0.162148	12.4955	7.90119e-36	1.2665e-34
IGLL5	4344.32	2.02498	0.171413	11.8135	3.32523e-32	4.73985e-31
LOC389641	251.776	2.01961	0.188737	10.7007	1.01027e-26	1.15905e-25
GRASP	519.491	2.0158	0.246718	8.17047	3.07185e-16	2.05407e-15
BAIAP3	623.78	2.01486	0.210077	9.59108	8.71703e-22	7.89925e-21
SCIN	13.3113	2.01265	0.578269	3.48047	0.000500541	0.00110236
JAM3	440.941	2.01004	0.224149	8.96745	3.03454e-19	2.3959e-18
MGAT5	6727.42	2.00878	0.157285	12.7716	2.36211e-37	3.94637e-36
EFCAB5	27.0173	2.00824	0.407042	4.93375	8.06648e-07	2.52362e-06
PROB1	26.146	2.00755	0.559056	3.59096	0.000329458	0.000745878
LINC01238	109.152	2.00325	0.323061	6.20084	5.6161e-10	2.41455e-09
LOC103908605	7.94139	2.00107	0.712085	2.81016	0.00495175	0.00934731
LPAR5	598.357	1.99926	0.166797	11.9862	4.19951e-33	6.19392e-32
TIAF1	64.7449	1.99645	0.304782	6.55041	5.73806e-11	2.69921e-10
RDH5	20.3112	1.99228	0.795009	2.50598	0.0122113	0.0214053
SNORD22	6.18399	1.99217	0.774578	2.57194	0.0101131	0.018005
COL9A3	75.4026	1.99133	0.530967	3.75038	0.000176564	0.000415111
TCF3	5805.95	1.99007	0.101911	19.5275	6.40977e-85	3.46842e-83
PXDC1	99.216	1.98766	0.236654	8.39904	4.5013e-17	3.17351e-16
ZCCHC7	2397.29	1.98745	0.102531	19.384	1.0538e-83	5.52626e-82
ERI3-IT1	6.96065	1.98693	0.714432	2.78113	0.00541697	0.0101466
CCDC141	270.668	1.98579	0.252547	7.86306	3.74871e-15	2.34861e-14
MIR29B2CHG	254.2	1.9843	0.271921	7.29732	2.93549e-13	1.61938e-12
CD180	1435.21	1.98031	0.227629	8.6997	3.32764e-18	2.47656e-17
SLC16A4	16.5349	1.97748	0.540858	3.6562	0.000255982	0.000587835
PMAIP1	2379.98	1.9771	0.26055	7.5882	3.24392e-14	1.90982e-13
FARP2	461.401	1.97663	0.130075	15.1961	3.75215e-52	9.67418e-51
FAM3C	1865.87	1.97553	0.141489	13.9624	2.6439e-44	5.43198e-43
DUBR	36.5745	1.97485	0.38497	5.12987	2.89937e-07	9.57684e-07
PDE4B	8604.71	1.97452	0.210455	9.38213	6.46528e-21	5.59325e-20
KCNQ5	260.313	1.97182	0.171993	11.4645	1.98874e-30	2.67543e-29
PIP5K1B	523.99	1.97058	0.140356	14.0399	8.88626e-45	1.85487e-43
OR2A4	45.6056	1.96786	0.442521	4.44692	8.71085e-06	2.43671e-05
CLDN11	4.00658	1.9672	0.901909	2.18115	0.0291723	0.0474005
SCARNA2	19.4633	1.96657	0.514977	3.81876	0.000134127	0.000320707
LOC728673	44.7601	1.9659	0.391153	5.02592	5.01021e-07	1.60227e-06
IFNG-AS1	147.456	1.9658	0.20285	9.69094	3.29468e-22	3.04073e-21
WNT10A	122.153	1.96303	0.252133	7.78568	6.93372e-15	4.27936e-14
TBC1D7-LOC100130357	35.6475	1.96294	0.440624	4.45491	8.39296e-06	2.35244e-05
H3-2	239.622	1.96163	0.368276	5.32653	1.00105e-07	3.45919e-07
CUZD1	32.8457	1.95862	0.810415	2.41682	0.0156569	0.026855
PRICKLE2	45.4109	1.95506	0.366754	5.33072	9.78221e-08	3.38306e-07
IGFBP4	266.125	1.95243	0.203725	9.58369	9.36384e-22	8.46733e-21
TMED8	3156.53	1.94611	0.0864701	22.5062	3.61155e-112	3.28149e-110
LOXL4	9.31542	1.94604	0.640422	3.03868	0.00237618	0.00472151
DOCK6	54.6577	1.94523	0.256342	7.58844	3.23775e-14	1.90685e-13
CD37	22281.8	1.94382	0.109321	17.7809	9.9389e-71	3.92725e-69
LINC01006	64.4033	1.94022	0.261948	7.40687	1.2932e-13	7.3072e-13
GJA3	18.0558	1.93986	0.550587	3.52326	0.000426266	0.000949363
EMC3-AS1	279.716	1.9356	0.184192	10.5086	7.88503e-26	8.73937e-25
MPP6	878.471	1.92558	0.233777	8.23684	1.76813e-16	1.19786e-15
SPAG4	4.76332	1.92434	0.837326	2.2982	0.0215505	0.0359902
INKA1	89.735	1.92367	0.228308	8.4258	3.58307e-17	2.53878e-16
SNORD17	9.12542	1.92154	0.761843	2.52223	0.0116615	0.0205182
ECE1-AS1	76.7855	1.91786	0.309959	6.18745	6.11441e-10	2.62216e-09
PRICKLE1	390.407	1.91748	0.336544	5.69757	1.21525e-08	4.59466e-08
SLC16A11	43.2468	1.91714	0.315903	6.06875	1.28912e-09	5.33301e-09
NLGN4Y	19.0281	1.91688	0.587367	3.26351	0.00110043	0.0023015
ZNF532	1121.7	1.91408	0.154469	12.3914	2.91027e-35	4.59557e-34
CERNA1	130.002	1.91312	0.263896	7.24954	4.18198e-13	2.28549e-12
TTC41P	24.3098	1.91239	0.420715	4.54557	5.47857e-06	1.57108e-05
FCMR	15935.7	1.91113	0.153938	12.4149	2.16983e-35	3.44556e-34
LRRN1	75.4666	1.91063	0.505989	3.77603	0.000159351	0.000377093
AEBP1	695.44	1.90945	0.238636	8.0015	1.22913e-15	7.92569e-15
MATN1-AS1	271.602	1.90611	0.264448	7.2079	5.68226e-13	3.07574e-12
IKZF3	9667.94	1.90569	0.126254	15.094	1.77265e-51	4.482e-50
RPPH1	81.9517	1.90271	0.439334	4.3309	1.485e-05	4.03835e-05
TNFSF9	66.2323	1.90269	0.35972	5.28938	1.22729e-07	4.21017e-07
TP73	33.6295	1.90119	0.428968	4.43201	9.33592e-06	2.60471e-05
ZNF318	8322.2	1.8991	0.106826	17.7775	1.05643e-70	4.15503e-69
EPN2	405.232	1.89617	0.172374	11.0003	3.80828e-28	4.63513e-27
SREBF2-AS1	24.5198	1.89601	0.584814	3.24208	0.00118661	0.00246868
ARHGEF35-AS1	64.6323	1.89559	0.708773	2.67447	0.00748477	0.0136741
PTPRO	555.624	1.89394	0.149741	12.6481	1.14603e-36	1.88137e-35
FCHSD2	6726.98	1.89277	0.0690752	27.4016	2.62603e-165	6.76044e-163
CLIC4	3513.15	1.89214	0.107272	17.6388	1.24162e-69	4.78375e-68
CYB5R2	26.1036	1.88995	0.615541	3.07039	0.00213783	0.00428347
MYO1E	823.691	1.8887	0.173615	10.8787	1.45691e-27	1.73472e-26
ADARB1	2491.84	1.88581	0.143473	13.144	1.8421e-39	3.27739e-38
CD1A	176.964	1.88465	0.290113	6.49627	8.2338e-11	3.83499e-10
UACA	281.822	1.88258	0.182486	10.3163	5.94755e-25	6.31987e-24
UST	422.448	1.88031	0.163344	11.5114	1.15616e-30	1.57029e-29
CTAGE4	40.1312	1.87821	0.496371	3.78388	0.000154402	0.000366147
ZNF669	486.286	1.87255	0.221108	8.46897	2.47574e-17	1.76449e-16
DEGS2	14.2207	1.87058	0.518344	3.60877	0.000307655	0.000699687
CCDC42	10.9094	1.86662	0.645219	2.893	0.00381585	0.0073426
EDA2R	15.3069	1.86613	0.546129	3.41701	0.000633121	0.00137404
NEK10	12.4403	1.86602	0.729542	2.55779	0.0105339	0.0186926
LOC102606465	209.302	1.86428	0.207024	9.00516	2.15351e-19	1.71464e-18
AGPAT5	1285.75	1.86367	0.191517	9.73111	2.22157e-22	2.07058e-21
CD74	236558	1.86343	0.0914552	20.3753	2.76862e-92	1.78188e-90
WFDC21P	21.5046	1.85857	0.496149	3.746	0.000179674	0.000422187
SLC17A9	561.225	1.85241	0.228382	8.111	5.02034e-16	3.32297e-15
MCPH1-AS1	19.3179	1.8492	0.446151	4.14478	3.40136e-05	8.81287e-05
SCN11A	7.20273	1.84744	0.70267	2.62917	0.00855943	0.0154568
MDGA1	724.595	1.84704	0.24123	7.65676	1.90689e-14	1.14286e-13
LOC646626	18.938	1.84414	0.543822	3.39107	0.000696201	0.00150173
HTRA4	8.45418	1.84402	0.650467	2.83492	0.00458367	0.00869598
ARHGEF34P	186.905	1.84192	0.263279	6.9961	2.63195e-12	1.35843e-11
SMC6	2570.3	1.84021	0.11629	15.8244	2.11244e-56	6.07317e-55
TBC1D9	3931.86	1.83923	0.115485	15.9261	4.17817e-57	1.22822e-55
CARMIL1	325.775	1.83472	0.371365	4.94046	7.79378e-07	2.44145e-06
LIPE	348.033	1.83131	0.124538	14.7049	5.99737e-49	1.41333e-47
FRMPD3	194.37	1.83	0.26849	6.81592	9.36632e-12	4.65059e-11
MGP	11.321	1.82822	0.699933	2.612	0.00900154	0.0161939
ZC3H12D	1615.82	1.82806	0.166842	10.9568	6.1614e-28	7.46175e-27
MYO1C	1126.36	1.82651	0.186182	9.81035	1.01618e-22	9.66739e-22
NFKBID	900.504	1.82512	0.198608	9.18958	3.9437e-20	3.27504e-19
TSC22D3	51481.2	1.82477	0.262387	6.95449	3.53833e-12	1.80975e-11
LOC100128398	83.2571	1.82392	0.292598	6.23354	4.56002e-10	1.98055e-09
PYCR3	208.245	1.82039	0.230457	7.89907	2.80991e-15	1.77682e-14
LIMS2	179.681	1.81737	0.286963	6.33311	2.40268e-10	1.06981e-09
IL17C	9.84698	1.81599	0.699816	2.59496	0.00946033	0.0169486
CAPN3	950.142	1.8141	0.318251	5.70021	1.19659e-08	4.52609e-08
IRF8	8887.27	1.81363	0.0953412	19.0225	1.11019e-80	5.31358e-79
GATM	174.743	1.81087	0.253303	7.14903	8.73923e-13	4.66357e-12
ARID5B	4104.32	1.80957	0.127413	14.2025	8.84585e-46	1.90736e-44
CACNA1E	44.3637	1.80872	0.672238	2.6906	0.00713235	0.0130701
TLR9	278.12	1.808	0.228806	7.9019	2.74685e-15	1.73759e-14
ARMH2	14.6187	1.80626	0.644894	2.80087	0.00509652	0.00958651
TPH1	19.3429	1.80424	0.437874	4.12046	3.78118e-05	9.74014e-05
CCDC96	155.789	1.80281	0.211601	8.51988	1.59719e-17	1.14796e-16
PPM1K	2841.4	1.80173	0.160266	11.2421	2.53324e-29	3.25093e-28
OR2L13	8.59485	1.79957	0.632547	2.84495	0.00444179	0.00845038
ZNF543	197.218	1.79911	0.297397	6.04953	1.45266e-09	5.98355e-09
TAS1R3	100.448	1.79799	0.24382	7.37426	1.65264e-13	9.26122e-13
REL	7635.61	1.79785	0.116031	15.4946	3.77574e-54	1.01993e-52
GPC4	83.3334	1.79718	0.401208	4.47942	7.48474e-06	2.10656e-05
C19orf44	132.029	1.79668	0.182628	9.83792	7.72961e-23	7.40326e-22
AIM2	462.216	1.78844	0.205566	8.7001	3.31589e-18	2.4689e-17
ZNF92	1649.59	1.78735	0.183079	9.76271	1.62748e-22	1.52887e-21
SNHG26	36.9128	1.78671	0.304275	5.87202	4.30511e-09	1.7027e-08
MIR210HG	26.0346	1.78618	0.411306	4.3427	1.40742e-05	3.83722e-05
TNFRSF19	32.7216	1.78592	0.466564	3.82781	0.00012929	0.00030997
GLCCI1-DT	15.5834	1.78186	0.459312	3.8794	0.000104714	0.000253954
C11orf24	803.236	1.78173	0.105891	16.8261	1.57199e-63	5.32064e-62
SNX29	5667.31	1.77904	0.0762716	23.3251	2.46753e-120	2.87163e-118
NUP88	2524.35	1.77478	0.12667	14.011	1.33424e-44	2.75792e-43
WEE1	442.607	1.77069	0.215758	8.20684	2.27093e-16	1.53116e-15
RNGTT	1800.99	1.77059	0.161471	10.9654	5.60675e-28	6.79489e-27
ID3	319.551	1.76766	0.251548	7.02712	2.10833e-12	1.09583e-11
LOC730202	12.7157	1.76666	0.516418	3.42098	0.000623956	0.00135536
ZHX2	2897.27	1.76384	0.134614	13.103	3.16498e-39	5.59004e-38
NRSN2-AS1	46.1304	1.76061	0.277318	6.34869	2.17163e-10	9.72282e-10
LOC101927391	28.2276	1.75485	0.348207	5.03966	4.66351e-07	1.49986e-06
ZFP2	45.1924	1.75389	0.306048	5.73078	9.99694e-09	3.80762e-08
LOC646214	91.4815	1.75345	0.420054	4.17435	2.98832e-05	7.79707e-05
LOC105374952	68.7574	1.74886	0.29003	6.02991	1.64052e-09	6.7215e-09
PRELID3A	10.6219	1.74711	0.728971	2.39668	0.0165442	0.0282389
CALHM1	7.41576	1.74101	0.694544	2.50669	0.0121866	0.0213643
CACFD1	355.837	1.73909	0.152718	11.3875	4.82521e-30	6.38513e-29
NKILA	28.814	1.73846	0.424853	4.09191	4.27843e-05	0.000109563
MMP17	822.437	1.73841	0.164788	10.5494	5.11341e-26	5.71216e-25
BMS1P20	908.912	1.73816	0.154276	11.2666	1.91941e-29	2.47253e-28
CAMK2D	2723.42	1.73699	0.133451	13.0159	9.93136e-39	1.72716e-37
LOC101928295	7.12288	1.73507	0.740004	2.34468	0.0190434	0.0321732
AMN1	466.739	1.73449	0.170893	10.1495	3.32954e-24	3.41208e-23
LOC101929709	101.244	1.73332	0.227034	7.63466	2.26411e-14	1.34744e-13
SYT17	128.919	1.72697	0.239907	7.19852	6.08679e-13	3.28841e-12
LONRF1	716.75	1.72661	0.107883	16.0045	1.1879e-57	3.55345e-56
LOC728752	70.3124	1.72491	0.268686	6.41981	1.36446e-10	6.22713e-10
ABLIM2	61.3445	1.72484	0.361699	4.76873	1.85393e-06	5.5881e-06
SOGA1	1813.79	1.72395	0.135641	12.7097	5.224e-37	8.64274e-36
ZEB1-AS1	166.321	1.72207	0.215515	7.9905	1.34398e-15	8.64001e-15
PPP1R9A	62.6009	1.72035	0.332503	5.17394	2.29204e-07	7.6571e-07
LOC105377102	43.3118	1.72	0.346763	4.96015	7.04385e-07	2.21757e-06
RHOD	9.04281	1.71728	0.749304	2.29183	0.0219154	0.0365385
TAPT1-AS1	162.247	1.71688	0.214421	8.00703	1.17511e-15	7.58885e-15
DNAH10	39.7688	1.71672	0.397746	4.31611	1.588e-05	4.30055e-05
SYNGR3	43.6242	1.71587	0.343007	5.00243	5.66135e-07	1.80338e-06
PPP1R16B	6532.29	1.71426	0.107565	15.9369	3.51085e-57	1.03564e-55
EHD3	921.904	1.71362	0.214498	7.989	1.3604e-15	8.73897e-15
PCDHGB3	15.2966	1.71351	0.612651	2.79689	0.00515975	0.00969472
ABCA1	2261.18	1.71348	0.244879	6.99726	2.61014e-12	1.3484e-11
TAF4B	704.131	1.71138	0.185312	9.23514	2.57937e-20	2.15679e-19
RMI2	79.0202	1.71137	0.246407	6.94527	3.77724e-12	1.92904e-11
LINC02615	11.667	1.71054	0.625141	2.73625	0.00621442	0.0115184
CCDC32	1192.78	1.71021	0.126408	13.5293	1.05006e-41	1.99569e-40
POU4F1	10.6569	1.70958	0.584453	2.92509	0.00344354	0.00667
NT5DC3	438.617	1.70918	0.254024	6.72842	1.71512e-11	8.37164e-11
LINC01237	11.91	1.70513	0.705483	2.41697	0.0156502	0.0268473
PCDHGB4	7.75982	1.70473	0.688985	2.47426	0.0133512	0.0232143
SP140	2534.82	1.70456	0.108507	15.7091	1.30938e-55	3.6895e-54
MARCHF1	6242.3	1.70174	0.107436	15.8395	1.66005e-56	4.79691e-55
CCR6	983.136	1.69987	0.288471	5.8927	3.79937e-09	1.51006e-08
LINC01012	28.9134	1.69981	0.428472	3.96715	7.2738e-05	0.000180212
SESTD1	2965.53	1.6989	0.137177	12.3847	3.1622e-35	4.98412e-34
GPR75	115.702	1.6982	0.27778	6.11349	9.74763e-10	4.09348e-09
TAF1A	207.424	1.69708	0.202506	8.38037	5.27593e-17	3.69816e-16
OR52N4	28.707	1.6963	0.481752	3.52111	0.000429738	0.000956092
IGFALS	10.6069	1.693	0.57324	2.9534	0.00314297	0.00613537
ZNF547	47.1875	1.69088	0.499772	3.3833	0.000716202	0.00154253
PCBP2-OT1	17.2161	1.69012	0.470091	3.59531	0.00032401	0.00073472
ZNF300	191.414	1.68993	0.175589	9.62439	6.30801e-22	5.74688e-21
LINC00996	64.1835	1.68677	0.266621	6.32648	2.50811e-10	1.11405e-09
SNX8	905.174	1.68627	0.127626	13.2126	7.42001e-40	1.33836e-38
SERPINI1	218.136	1.68265	0.253692	6.63264	3.29736e-11	1.57331e-10
CECR2	56.1762	1.67965	0.52443	3.20281	0.00136092	0.00280965
CD69	6996.79	1.67904	0.210692	7.96918	1.59732e-15	1.02107e-14
GOLGA2P5	456.125	1.67664	0.209595	7.99941	1.25018e-15	8.05224e-15
IGSF9	7.15306	1.67568	0.678536	2.46955	0.0135283	0.0234958
ZNF395	4637.86	1.67463	0.100455	16.6705	2.14958e-62	7.07819e-61
BICD1	624.311	1.67459	0.121532	13.779	3.40779e-43	6.73276e-42
DUS2	1076.06	1.67405	0.103495	16.1752	7.54229e-59	2.30903e-57
SDHAP3	160.686	1.6722	0.186472	8.96758	3.03107e-19	2.39427e-18
LOC101928841	14.2328	1.67025	0.595656	2.80405	0.00504652	0.00950509
PAOX	341.131	1.67006	0.150357	11.1073	1.15624e-28	1.44879e-27
CNN3	107.098	1.6697	0.428978	3.89229	9.93035e-05	0.00024159
GCNT1	1212.54	1.66572	0.203025	8.20452	2.31506e-16	1.55845e-15
ODC1	5065.11	1.66552	0.118812	14.0181	1.20736e-44	2.50175e-43
ZNF736	1361.14	1.66368	0.187119	8.89102	6.05506e-19	4.68282e-18
TENM4	56.3695	1.66295	0.333174	4.99123	5.99972e-07	1.90616e-06
KIAA0040	8336.01	1.66259	0.124237	13.3824	7.66525e-41	1.42029e-39
DCAF4	434.448	1.66213	0.204513	8.12727	4.39058e-16	2.91067e-15
TTC3P1	70.9895	1.66206	0.311372	5.33787	9.40474e-08	3.2556e-07
ZNF239	76.9259	1.6609	0.295821	5.61456	1.97062e-08	7.3027e-08
RALGPS1	494.131	1.66002	0.218141	7.60982	2.74469e-14	1.62604e-13
LOC730234	5.52691	1.65973	0.735593	2.25632	0.0240508	0.039802
STARD9	1016.39	1.65971	0.178889	9.2779	1.72859e-20	1.45687e-19
CHML	1617.11	1.65933	0.0900905	18.4185	9.33934e-76	4.03778e-74
DGKD	10430	1.65777	0.105068	15.7781	4.40585e-56	1.25815e-54
WBP2NL	14.4752	1.65645	0.519663	3.18754	0.00143489	0.00295231
DMXL1	5770.49	1.65562	0.0754687	21.9378	1.1313e-106	9.33099e-105
ATP2A3	19035.6	1.6552	0.106939	15.478	4.88344e-54	1.31706e-52
AZIN1-AS1	11.6969	1.65418	0.656315	2.52041	0.0117218	0.0206068
TIFA	1167.34	1.65398	0.19619	8.43051	3.44166e-17	2.44266e-16
ZCWPW1	300.246	1.65396	0.147474	11.2153	3.42994e-29	4.37853e-28
LOC105374454	10.49	1.65271	0.693162	2.3843	0.0171115	0.0291178
FBLN2	323.306	1.65205	0.199995	8.26043	1.45153e-16	9.90881e-16
ARMCX2	188.755	1.65121	0.235873	7.00042	2.55202e-12	1.31918e-11
ZNF460	290.096	1.64941	0.169191	9.74881	1.8665e-22	1.74923e-21
AGBL2	91.16	1.64855	0.253127	6.51274	7.37934e-11	3.45216e-10
FXYD1	12.2929	1.64825	0.722847	2.28022	0.0225949	0.0375853
SLC25A42	1075.12	1.64767	0.151673	10.8633	1.72352e-27	2.04642e-26
VEGFB	934.751	1.64269	0.119237	13.7767	3.51959e-43	6.94557e-42
SMIM14	3608.59	1.64267	0.113659	14.4526	2.41357e-47	5.42446e-46
PLD4	1814.84	1.6421	0.135828	12.0896	1.19896e-33	1.8108e-32
PODXL	60.6363	1.642	0.281368	5.83577	5.35425e-09	2.09714e-08
RHBDF2	3941.6	1.64083	0.193257	8.49044	2.05851e-17	1.47516e-16
ARHGEF35	163.877	1.64014	0.212109	7.73252	1.05439e-14	6.43273e-14
LOC100130172	8.19873	1.6399	0.635035	2.58238	0.00981204	0.0175141
ZFP82	334.484	1.63918	0.212372	7.71842	1.17778e-14	7.1598e-14
HECTD2	124.391	1.63905	0.199046	8.23452	1.80281e-16	1.22038e-15
SPPL2B	1518.58	1.63729	0.152585	10.7304	7.33137e-27	8.47397e-26
ZNF502	144.553	1.63655	0.199327	8.21039	2.20477e-16	1.48773e-15
JUND	14521.6	1.63653	0.19656	8.32584	8.37341e-17	5.79994e-16
IRF4	2386.77	1.63339	0.209418	7.79966	6.20747e-15	3.8409e-14
CDKN2B-AS1	10.2152	1.63292	0.586563	2.78388	0.00537121	0.0100653
CCDC24	59.5689	1.62877	0.328243	4.9621	6.97352e-07	2.19583e-06
SLC44A5	55.1735	1.62772	0.492599	3.30435	0.000951977	0.00200907
PARP14	11243.6	1.62529	0.276002	5.8887	3.89243e-09	1.54452e-08
CYP2U1	546.688	1.62507	0.137379	11.829	2.76277e-32	3.95469e-31
CD82	3910.63	1.62353	0.186621	8.69963	3.32966e-18	2.47698e-17
ZNF772	268.348	1.62179	0.26343	6.15643	7.44035e-10	3.16443e-09
ZIK1	373.452	1.62126	0.26664	6.08035	1.19918e-09	4.97321e-09
PTPRG	15.1639	1.62117	0.518551	3.12635	0.00176991	0.00359333
FANCD2	716.814	1.6204	0.143443	11.2965	1.36518e-29	1.77067e-28
C11orf65	13.7273	1.61978	0.547797	2.95691	0.00310743	0.00607227
RIC3	445.321	1.61862	0.293301	5.51864	3.41641e-08	1.23586e-07
H1-4	22.8538	1.61842	0.649312	2.49252	0.0126841	0.0221609
LOC441666	30.6837	1.61749	0.438875	3.68553	0.000228227	0.000527951
CD1C	1598.53	1.61642	0.16953	9.53467	1.5036e-21	1.35173e-20
TDRD1	14.0733	1.61611	0.601988	2.68462	0.00726123	0.0132876
MRPL42P5	25.4448	1.6157	0.521523	3.09805	0.00194801	0.00392888
RNF43	90.7484	1.61566	0.289615	5.57865	2.42395e-08	8.90685e-08
ARHGAP17	3965.74	1.61349	0.066962	24.0955	2.78319e-128	3.81365e-126
AASS	338.208	1.61163	0.259772	6.204	5.50463e-10	2.36903e-09
WSCD2	13.8644	1.61125	0.620041	2.59862	0.0093598	0.0167897
NRSN2	74.1627	1.61097	0.284356	5.66533	1.46743e-08	5.49672e-08
LOC100289511	11.3947	1.60691	0.557363	2.88306	0.00393835	0.00755777
ZNF582-AS1	83.2596	1.6069	0.284207	5.65397	1.56785e-08	5.85351e-08
ZNF814	400.025	1.60628	0.235371	6.82446	8.8256e-12	4.39624e-11
DISP1	282.421	1.60511	0.168648	9.51751	1.77372e-21	1.58868e-20
TRAK1	6055.76	1.60443	0.0775777	20.6816	5.07543e-95	3.47729e-93
GCOM1	90.5574	1.60411	0.400994	4.00033	6.3255e-05	0.000158054
ZNF256	443.375	1.60153	0.168464	9.50666	1.96885e-21	1.76067e-20
ZNF826P	16.6661	1.60093	0.508344	3.1493	0.00163662	0.00333747
BARD1	350.208	1.60082	0.129558	12.356	4.52198e-35	7.10758e-34
RMRP	156.379	1.60079	0.454504	3.52207	0.000428198	0.00095329
RBM14-RBM4	55.0937	1.59841	0.546714	2.92367	0.00345928	0.00669818
NUAK2	5105.1	1.59816	0.211268	7.56461	3.89037e-14	2.277e-13
GRAP	1936.89	1.59782	0.211605	7.55095	4.3208e-14	2.52197e-13
LINC01023	7.09353	1.59617	0.708459	2.25302	0.0242581	0.0401137
LRRC24	70.6	1.59565	0.265425	6.01168	1.83609e-09	7.49028e-09
APOBEC3F	789.61	1.59368	0.132871	11.9942	3.80975e-33	5.63863e-32
TPTEP2	51.0387	1.59255	0.270848	5.87987	4.10596e-09	1.62697e-08
KATNAL2	25.6273	1.59218	0.362902	4.38736	1.14737e-05	3.16734e-05
C9orf147	8.62474	1.59208	0.612774	2.59814	0.00937292	0.016808
LOC101928595	426.085	1.59196	0.287469	5.53784	3.06218e-08	1.11269e-07
DLEU1	312.794	1.59183	0.150652	10.5663	4.27016e-26	4.79223e-25
BTN2A2	920.251	1.58949	0.202111	7.86446	3.70703e-15	2.32335e-14
MTMR9LP	18.1415	1.58766	0.539152	2.94474	0.00323229	0.00629203
PLK2	136.03	1.58658	0.196364	8.07976	6.48934e-16	4.26045e-15
REM2	316.461	1.58538	0.19701	8.0472	8.47106e-16	5.52946e-15
CRYM	18.0785	1.58533	0.498396	3.18086	0.00146839	0.00301722
CHI3L2	523.387	1.58509	0.243664	6.50523	7.75723e-11	3.62395e-10
C1orf115	208.414	1.58471	0.286119	5.53864	3.0483e-08	1.10836e-07
CSNK1G3	1973.85	1.58282	0.0935186	16.9252	2.9348e-64	1.00738e-62
STX7	4683.62	1.58056	0.0996725	15.8575	1.24663e-56	3.62077e-55
SSBP3-AS1	18.6165	1.57942	0.520172	3.03633	0.00239474	0.00475505
VCPKMT	867.582	1.57929	0.112622	14.023	1.12819e-44	2.34054e-43
DSCAML1	20.396	1.57811	0.461392	3.42033	0.000625451	0.00135791
EPB41L2	1349.85	1.57785	0.117772	13.3974	6.25789e-41	1.16205e-39
AURKAP1	37.0369	1.57748	0.372327	4.2368	2.26724e-05	6.01541e-05
MAMLD1	82.0154	1.57662	0.316787	4.97691	6.46063e-07	2.04532e-06
MPPED2	26.0251	1.57633	0.483066	3.26318	0.0011017	0.00230387
LOC202181	287.548	1.57423	0.158762	9.91569	3.5578e-23	3.46819e-22
ZNF528-AS1	28.8586	1.5721	0.335952	4.67953	2.87536e-06	8.48329e-06
LOC653712	8.94585	1.57157	0.642232	2.44705	0.014403	0.0249233
TCTE1	9.23211	1.5708	0.57195	2.7464	0.00602531	0.0111948
EBLN3P	5898.25	1.56802	0.122091	12.843	9.40993e-38	1.59472e-36
ZNF391	119.564	1.56655	0.306166	5.11668	3.10968e-07	1.02337e-06
PFKFB2	1081.65	1.56601	0.154805	10.116	4.69099e-24	4.76702e-23
PLEKHF2	4270.59	1.56588	0.171402	9.13574	6.49597e-20	5.32945e-19
H2BC18	36.8913	1.56463	0.481034	3.25264	0.00114338	0.00238591
LOC100294145	392.242	1.56422	0.284072	5.50642	3.662e-08	1.31992e-07
CAMK1D	6023.93	1.56408	0.0799005	19.5753	2.51189e-85	1.38121e-83
CARNS1	505.731	1.56363	0.225378	6.93779	3.98283e-12	2.02976e-11
STK31	7.70104	1.56348	0.627297	2.4924	0.0126881	0.0221658
NEB	208.759	1.56322	0.201738	7.74877	9.27871e-15	5.6792e-14
ZMIZ2	4996.62	1.56208	0.171597	9.10319	8.7717e-20	7.1585e-19
ZBTB20	1915.55	1.56166	0.180776	8.63866	5.68738e-18	4.1833e-17
PCDHGA6	14.7686	1.56026	0.501073	3.11385	0.00184666	0.00373887
ZNF107	2751.58	1.5581	0.265518	5.86814	4.40708e-09	1.74101e-08
SCARNA10	16.8667	1.55794	0.608668	2.55959	0.0104795	0.0186038
METTL8	972.199	1.55788	0.175207	8.89162	6.0227e-19	4.65991e-18
MBD4	3489.83	1.55453	0.120495	12.9012	4.43357e-38	7.59383e-37
MUC20	28.2176	1.55419	0.688334	2.2579	0.0239521	0.0396502
PCDHGB2	23.3323	1.55337	0.398431	3.89871	9.67076e-05	0.000235545
MIR155HG	101.791	1.55314	0.193812	8.01366	1.11341e-15	7.20959e-15
NCF1B	3421.22	1.55236	0.203663	7.6222	2.49394e-14	1.48111e-13
CERS4	1103.39	1.55142	0.113482	13.6711	1.51173e-42	2.94224e-41
NCOA3	8393.19	1.55095	0.130183	11.9136	1.00592e-32	1.46207e-31
CCDC78	21.7107	1.55037	0.427606	3.62569	0.000288194	0.000657364
WWC3	3866.36	1.54924	0.141609	10.9403	7.39648e-28	8.8941e-27
TXLNB	116.426	1.54873	0.21154	7.32123	2.45717e-13	1.36215e-12
SYVN1	3024.4	1.54825	0.0915185	16.9173	3.35181e-64	1.1482e-62
GPR160	1783.27	1.5481	0.133898	11.5618	6.43423e-31	8.77399e-30
ZNF678	443.622	1.54807	0.266993	5.79817	6.7044e-09	2.60019e-08
LEKR1	11.5603	1.54755	0.539719	2.86733	0.00413951	0.00791253
LRCH1	1664.09	1.54715	0.110125	14.049	7.81541e-45	1.63536e-43
POU2F1	1539.25	1.54651	0.161335	9.58572	9.18168e-22	8.31145e-21
HECTD4	5977.48	1.54518	0.126453	12.2194	2.45012e-34	3.77767e-33
LINC01126	51.229	1.53909	0.373575	4.11989	3.79052e-05	9.76126e-05
CCL28	303.305	1.53734	0.19746	7.78557	6.94006e-15	4.28172e-14
DOP1B	3204.15	1.53552	0.103614	14.8197	1.09329e-49	2.6349e-48
PLEKHA4	52.0893	1.53547	0.287936	5.33268	9.67727e-08	3.34744e-07
GBAT2	30.5769	1.53406	0.360441	4.25607	2.08054e-05	5.5469e-05
H4C8	22.562	1.53037	0.581365	2.63237	0.00847913	0.01532
CNTD2	7.52472	1.53015	0.674503	2.26856	0.0232949	0.0386377
RP9	587.283	1.5288	0.155691	9.81945	9.28522e-23	8.85824e-22
ZNF737	1088.87	1.52733	0.192657	7.92772	2.23202e-15	1.41879e-14
BRCA2	283.321	1.52454	0.204381	7.45933	8.69658e-14	4.9635e-13
GABPB1-AS1	649.577	1.52397	0.180573	8.4396	3.18427e-17	2.26281e-16
PPIL6	12.2933	1.52241	0.561153	2.71301	0.00666748	0.0122936
RGPD8	478.645	1.51947	0.381783	3.97993	6.89363e-05	0.000171418
CLCF1	392.827	1.51859	0.235313	6.45348	1.0931e-10	5.03466e-10
EPB41L5	366.257	1.51773	0.141549	10.7223	8.00245e-27	9.22453e-26
DPRXP4	26.1924	1.51738	0.475967	3.18799	0.00143266	0.00294843
HLA-DQB1	15311.1	1.51621	0.113958	13.305	2.16603e-40	3.9787e-39
PTK2	856.272	1.51519	0.108626	13.9487	3.20524e-44	6.55358e-43
BTG1	38009.7	1.51484	0.173514	8.73038	2.5381e-18	1.89978e-17
LGALS4	36.622	1.51361	0.406023	3.72788	0.000193094	0.000451784
GNA12	3492.71	1.51269	0.148423	10.1917	2.1595e-24	2.23595e-23
MZB1	510.857	1.50831	0.164321	9.17902	4.35044e-20	3.60402e-19
CLCN6	1409.05	1.50829	0.128912	11.7002	1.27185e-31	1.77568e-30
ZHX3	867.19	1.50823	0.172283	8.75442	2.05161e-18	1.54379e-17
SLC7A5P2	103.2	1.50522	0.292497	5.14611	2.65939e-07	8.81844e-07
ZSCAN18	694.178	1.50517	0.171232	8.79023	1.4926e-18	1.13218e-17
TP53I11	1802.26	1.50482	0.21027	7.15659	8.27075e-13	4.42191e-12
KNL1	119.341	1.50471	0.256958	5.85586	4.74542e-09	1.87032e-08
SLC35F2	422.304	1.50461	0.126198	11.9226	9.02054e-33	1.31335e-31
AIDA	4535.42	1.50319	0.122994	12.2217	2.38088e-34	3.67759e-33
ZNF790-AS1	51.9943	1.50297	0.25571	5.87762	4.16205e-09	1.64766e-08
RTKN	49.1046	1.50034	0.341162	4.39775	1.0938e-05	3.0298e-05
ARHGAP32	912.573	1.49841	0.16992	8.81832	1.16185e-18	8.84454e-18
EZR	12840.9	1.49736	0.12355	12.1195	8.32432e-34	1.26172e-32
PEAK1	1728.17	1.4971	0.133789	11.19	4.56246e-29	5.78945e-28
LOC101928068	92.0894	1.49679	0.294838	5.07665	3.84138e-07	1.24821e-06
ATP10D	2255.74	1.49581	0.0756215	19.7803	4.40206e-87	2.51837e-85
LOC401261	133.502	1.49576	0.278148	5.37758	7.54943e-08	2.63826e-07
SLC2A11	370.442	1.49347	0.147302	10.1388	3.71517e-24	3.80191e-23
DDX11-AS1	10.6615	1.49147	0.648336	2.30046	0.0214222	0.0358019
ZNF347	343.788	1.49018	0.170293	8.75068	2.12069e-18	1.59366e-17
CCNG2	4222.12	1.489	0.178973	8.31971	8.81772e-17	6.09776e-16
PYGM	287.575	1.48483	0.247439	6.0008	1.96349e-09	7.98509e-09
LRRC66	13.965	1.48395	0.536741	2.76474	0.00569675	0.0106378
C19orf18	8.62413	1.48242	0.683548	2.16871	0.0301044	0.0487982
ZNF273	387.91	1.48204	0.231724	6.39572	1.59796e-10	7.23832e-10
TBXA2R	100.276	1.48005	0.341753	4.33076	1.48599e-05	4.04039e-05
LOC729291	31.2456	1.4795	0.41036	3.60538	0.0003117	0.000708317
KCNN4	751.747	1.47928	0.191345	7.73098	1.06725e-14	6.50885e-14
ZXDA	650.668	1.47858	0.13918	10.6235	2.31681e-26	2.62433e-25
NBPF14	96.6058	1.4769	0.498758	2.96115	0.00306492	0.00599264
RBM15-AS1	16.0485	1.47483	0.437615	3.37016	0.000751251	0.00161188
USP45	784.077	1.47334	0.125085	11.7787	5.024e-32	7.1314e-31
LOC105369747	75.978	1.47291	0.345821	4.25916	2.05192e-05	5.47663e-05
PABPC1L	245.033	1.4724	0.245619	5.99464	2.03932e-09	8.28158e-09
GABRR2	72.1432	1.47141	0.367977	3.99863	6.37095e-05	0.000159143
MYEF2	306.767	1.47071	0.259074	5.6768	1.37237e-08	5.15427e-08
CENPM	47.0261	1.47027	0.343734	4.27734	1.89142e-05	5.06576e-05
PRDM4	3485.57	1.46824	0.161964	9.06522	1.24349e-19	1.00467e-18
C1orf56	49.5506	1.46743	0.316044	4.64312	3.43191e-06	1.0052e-05
EFHC1	382.509	1.46501	0.150062	9.76269	1.62776e-22	1.52887e-21
PHLPP2	1258.92	1.46351	0.101862	14.3675	8.27447e-47	1.8402e-45
ZC3H12B	81.6347	1.46342	0.278882	5.24745	1.54222e-07	5.24183e-07
AMPD3	2224.39	1.46303	0.0855479	17.1019	1.43607e-65	5.05182e-64
TAGLN	978.714	1.46173	0.247284	5.91113	3.39771e-09	1.35677e-08
ZNF433	40.0091	1.46147	0.467165	3.12837	0.00175778	0.00357083
TMEM241	177.334	1.46131	0.146557	9.97094	2.04296e-23	2.01813e-22
GNB5	1263.68	1.45886	0.144271	10.1119	4.89029e-24	4.96658e-23
UBQLNL	23.9733	1.45737	0.479331	3.04043	0.00236237	0.00469737
PRAG1	776.191	1.45731	0.28149	5.17713	2.25331e-07	7.53365e-07
LRRC56	150.871	1.45497	0.17597	8.26828	1.35909e-16	9.29265e-16
FAM214A	3549.66	1.45448	0.129412	11.2391	2.62113e-29	3.36117e-28
ST6GAL1	10796.6	1.45442	0.182034	7.98986	1.35095e-15	8.68157e-15
HHEX	2898.37	1.45425	0.14201	10.2405	1.30554e-24	1.36423e-23
ZNF626	389.733	1.4538	0.215961	6.73176	1.67626e-11	8.18427e-11
CTAGE8	45.5573	1.45344	0.564264	2.57581	0.0100005	0.0178298
PRKD2	5139.22	1.45151	0.15334	9.46599	2.90807e-21	2.57886e-20
PGBD4	166.696	1.44869	0.227664	6.36326	1.97515e-10	8.87823e-10
DLGAP4-AS1	29.7653	1.44801	0.388203	3.73004	0.000191447	0.000448178
UPK3B	20.4236	1.44219	0.572107	2.52084	0.0117075	0.0205838
SIDT1	1914.05	1.44218	0.155099	9.29843	1.4253e-20	1.20785e-19
DIRC3	38.053	1.44197	0.338985	4.2538	2.10177e-05	5.59999e-05
LOC100507053	35.7842	1.44146	0.37662	3.82736	0.000129524	0.000310489
USF3	4691.76	1.44034	0.152687	9.43332	3.97322e-21	3.5015e-20
PYCARD-AS1	82.8088	1.44028	0.237333	6.0686	1.29028e-09	5.3354e-09
MDM4	5737.62	1.4398	0.191838	7.50528	6.12975e-14	3.53772e-13
ZDHHC14	243.216	1.4392	0.242102	5.9446	2.77138e-09	1.1132e-08
FAM53B	11171.8	1.4389	0.100445	14.3252	1.52208e-46	3.36302e-45
SNTG2	23.105	1.43819	0.569915	2.52352	0.0116187	0.0204573
LOC100288798	57.9219	1.43669	0.29095	4.93792	7.89612e-07	2.4726e-06
LOC728613	92.1675	1.43664	0.327366	4.38849	1.14141e-05	3.15139e-05
MICU3	194.167	1.4359	0.27165	5.28586	1.25116e-07	4.28769e-07
DIPK1A	601.622	1.43571	0.208217	6.89527	5.3761e-12	2.71376e-11
KCNRG	19.4386	1.43546	0.614868	2.33459	0.019565	0.0329824
OPN3	1457.07	1.43373	0.103328	13.8756	8.90309e-44	1.79445e-42
LOC101928000	70.775	1.43345	0.306952	4.66996	3.01264e-06	8.86521e-06
SNORA63	16.2649	1.43329	0.448091	3.19866	0.00138066	0.00284833
CA3	13.0885	1.43302	0.545201	2.62842	0.00857823	0.0154891
MTSS1	4580.11	1.43264	0.0853871	16.7782	3.52598e-63	1.18166e-61
SMAGP	265.659	1.43172	0.162252	8.82407	1.10371e-18	8.40569e-18
BCL10	1155.75	1.43148	0.19841	7.21475	5.40349e-13	2.93325e-12
C6orf163	18.0385	1.43109	0.483132	2.9621	0.00305544	0.00597617
KCNMB3	93.6105	1.43097	0.200717	7.1293	1.00878e-12	5.35799e-12
SOX12	420.482	1.43073	0.167195	8.55724	1.15605e-17	8.36918e-17
BMP2K	2146.77	1.42982	0.143375	9.97262	2.00866e-23	1.98541e-22
OTUD1	3000.03	1.42857	0.17765	8.04144	8.87878e-16	5.78892e-15
MAP9	419.589	1.42781	0.195665	7.29722	2.93783e-13	1.62015e-12
NPPA-AS1	71.7338	1.42711	0.256675	5.55996	2.69832e-08	9.87659e-08
DEF8	4752.81	1.42628	0.1454	9.8093	1.02681e-22	9.76304e-22
AFDN	913.892	1.42615	0.178218	8.00225	1.22162e-15	7.88026e-15
ANKAR	179.117	1.42493	0.188617	7.55462	4.20095e-14	2.45411e-13
CALHM6	1603	1.42084	0.105863	13.4214	4.52801e-41	8.44517e-40
LOC101927572	11.0663	1.41999	0.536909	2.64474	0.00817535	0.01482
LOC100499489	196.143	1.41972	0.188295	7.53984	4.70557e-14	2.73529e-13
NDUFAF6	471.504	1.41836	0.160292	8.84858	8.86422e-19	6.79657e-18
TUBB6	643.435	1.41826	0.136508	10.3896	2.76491e-25	2.98276e-24
ZNF606	243.567	1.41766	0.219511	6.45825	1.0592e-10	4.88515e-10
ZNF90	73.5488	1.41629	0.290548	4.87453	1.09065e-06	3.36749e-06
PRDM2	5814.95	1.41516	0.147463	9.59671	8.2535e-22	7.4872e-21
SGMS1-AS1	116.981	1.41484	0.258388	5.47562	4.35994e-08	1.55859e-07
ADAMTS13	60.903	1.41375	0.238035	5.93925	2.8633e-09	1.14904e-08
RTN4IP1	235.923	1.41347	0.165632	8.53383	1.41578e-17	1.02016e-16
ARHGEF5	307.308	1.41275	0.170196	8.30075	1.03454e-16	7.1252e-16
MYH15	9.25486	1.41172	0.643553	2.19364	0.0282612	0.0460611
FIGNL1	659.998	1.41123	0.183732	7.68092	1.57951e-14	9.5168e-14
ZNF610	36.8136	1.40771	0.399604	3.52275	0.000427097	0.000950964
ZNF572	61.5474	1.40506	0.304748	4.61057	4.01559e-06	1.1669e-05
LYSMD1	47.7603	1.40484	0.401525	3.49876	0.000467421	0.0010329
SAMD4A	365.131	1.40378	0.127183	11.0375	2.51975e-28	3.10015e-27
ZSCAN30	519.674	1.40347	0.124749	11.2503	2.3068e-29	2.96482e-28
TBX6	43.2905	1.40336	0.295798	4.74432	2.0921e-06	6.26819e-06
RIMKLB	893.099	1.39862	0.14456	9.67498	3.85177e-22	3.54142e-21
GLIDR	129.347	1.3985	0.205391	6.80895	9.83146e-12	4.87584e-11
MTVR2	16.7284	1.39824	0.545662	2.56247	0.0103931	0.0184655
MCTP2	3284.15	1.39672	0.121826	11.4649	1.97957e-30	2.6652e-29
RADX	254.925	1.39294	0.208755	6.67261	2.51295e-11	1.21197e-10
TAGAP	16286.9	1.3922	0.252686	5.50959	3.59668e-08	1.29803e-07
ACBD3	2639.3	1.39214	0.0803098	17.3346	2.57916e-67	9.44452e-66
SNX2	8009.78	1.39022	0.0938416	14.8145	1.1803e-49	2.84057e-48
FOXP4	1071.97	1.38637	0.12561	11.0371	2.53095e-28	3.11167e-27
H4-16	18.2106	1.38577	0.459423	3.01633	0.00255855	0.00505962
ZNF614	426.977	1.38367	0.247999	5.57932	2.41456e-08	8.87428e-08
PIWIL2	24.0694	1.38347	0.411262	3.36397	0.000768289	0.00164532
TSSK6	73.0776	1.38286	0.347708	3.97706	6.97724e-05	0.000173319
TMEM19	1662.77	1.38266	0.0996472	13.8755	8.91411e-44	1.79455e-42
PRDM11	638.495	1.38254	0.130157	10.622	2.35402e-26	2.6647e-25
LRRC1	142.677	1.38126	0.192495	7.17553	7.2026e-13	3.86177e-12
CYP2J2	18.6372	1.3807	0.549285	2.51364	0.0119493	0.0209786
LOC399975	98.657	1.37984	0.259835	5.31046	1.09349e-07	3.76944e-07
TTC28	178.976	1.37958	0.363364	3.79668	0.000146645	0.000348384
SMAD3	4334.82	1.37931	0.121599	11.3431	8.02492e-30	1.05047e-28
RHOH	3532.53	1.37905	0.203725	6.76916	1.29528e-11	6.36992e-11
KATNAL1	674.804	1.37808	0.130387	10.5691	4.14332e-26	4.65603e-25
SNORA73B	21.7785	1.37794	0.620482	2.22075	0.0263678	0.0432322
DHTKD1	1691.26	1.37737	0.0967946	14.2298	5.98402e-46	1.30352e-44
USP51	63.3943	1.37722	0.302471	4.55321	5.28324e-06	1.51634e-05
SIMC1	537.539	1.37693	0.141478	9.73246	2.19224e-22	2.04549e-21
BLM	460.384	1.37672	0.150574	9.14317	6.06462e-20	4.98037e-19
ZNF85	260.562	1.37549	0.191556	7.18061	6.94035e-13	3.7294e-12
LMNTD2	99.6566	1.37241	0.225492	6.08629	1.1556e-09	4.80305e-09
ZNF442	41.897	1.37094	0.439648	3.11827	0.00181916	0.00368583
ZNF404	130.517	1.37058	0.218965	6.25937	3.86527e-10	1.6883e-09
HLA-DRA	102292	1.36955	0.101595	13.4804	2.039e-41	3.84514e-40
FAM238A	49.5093	1.36817	0.372774	3.67025	0.00024231	0.000558099
SHISAL2A	292.746	1.36779	0.177881	7.68934	1.47893e-14	8.93297e-14
ZNF660	40.6336	1.36718	0.348562	3.92235	8.76887e-05	0.00021484
ARL10	154.656	1.36713	0.230027	5.94334	2.79276e-09	1.12126e-08
MCM2	631.465	1.36682	0.108658	12.5791	2.75058e-36	4.45096e-35
ZBTB12	57.1308	1.36658	0.312234	4.37677	1.2045e-05	3.31535e-05
LINC02021	15.8691	1.36655	0.572405	2.38738	0.0169691	0.0289074
PSME4	4022.95	1.36527	0.0913571	14.9444	1.69472e-50	4.15415e-49
DNM1P46	25.3208	1.36507	0.444994	3.06761	0.0021578	0.0043184
ZXDB	1465.07	1.36461	0.114823	11.8844	1.42579e-32	2.06703e-31
BCAR3	86.0163	1.36405	0.28249	4.82866	1.37454e-06	4.20277e-06
RABEP1	3940.65	1.36386	0.124914	10.9183	9.41942e-28	1.12947e-26
UBE2O	2437.45	1.36343	0.0958292	14.2277	6.16829e-46	1.34194e-44
FCRLB	53.4094	1.36271	0.334183	4.07774	4.54765e-05	0.00011602
CCDC18	441.046	1.36233	0.125591	10.8474	2.05281e-27	2.42217e-26
SCARNA9	39.4275	1.36094	0.313892	4.33568	1.45309e-05	3.95728e-05
CLNK	57.5053	1.36072	0.315908	4.30733	1.65237e-05	4.4642e-05
PKD1L1	39.7868	1.35926	0.345882	3.92985	8.49992e-05	0.000208642
MFSD4A	44.078	1.35872	0.304847	4.45704	8.30996e-06	2.32994e-05
WDR19	453.729	1.35342	0.122223	11.0734	1.6895e-28	2.10766e-27
ZNF518B	1684.98	1.35264	0.178057	7.59665	3.03895e-14	1.79287e-13
TTC24	269.964	1.35223	0.303899	4.44961	8.6027e-06	2.40765e-05
LOC100134368	27.9227	1.35185	0.399684	3.3823	0.000718809	0.00154775
FGD2	6971.14	1.35146	0.16781	8.05352	8.04461e-16	5.25513e-15
MSANTD1	12.5915	1.35121	0.596619	2.26479	0.0235258	0.0389902
LOC440311	13.6811	1.34968	0.464173	2.90771	0.0036408	0.00702965
LOC100129534	50.8669	1.34845	0.297392	4.53426	5.78053e-06	1.65071e-05
AEN	1219.55	1.34789	0.148926	9.05073	1.4201e-19	1.14409e-18
SP140L	2814.61	1.34783	0.151199	8.91426	4.91085e-19	3.82227e-18
CFL2	541.399	1.34766	0.161137	8.36339	6.09395e-17	4.24702e-16
LINC01136	12.88	1.34695	0.585788	2.29938	0.0214835	0.0358925
IQCB1	1093.08	1.3468	0.109164	12.3375	5.68975e-35	8.91831e-34
GSAP	2510.45	1.34632	0.146978	9.15998	5.19085e-20	4.2856e-19
LOC100130950	47.31	1.34522	0.448366	3.00027	0.00269742	0.00531445
TTC9	2289.43	1.34399	0.209791	6.40633	1.49064e-10	6.77747e-10
ZMAT1	883.325	1.34382	0.149123	9.0115	2.03251e-19	1.62286e-18
ZBTB18	5068.81	1.34279	0.118227	11.3577	6.79097e-30	8.92384e-29
RIPOR1	3223.29	1.34208	0.159228	8.42863	3.49747e-17	2.47916e-16
IL21R	1631.58	1.34186	0.159869	8.39352	4.71816e-17	3.31726e-16
RNASEH1-AS1	148.494	1.3405	0.188543	7.1098	1.16213e-12	6.14561e-12
LINGO3	32.4423	1.33896	0.405349	3.30324	0.000955757	0.0020158
CCDC154	65.7478	1.33733	0.460749	2.90252	0.00370173	0.00713675
GPC1	34.0739	1.33635	0.329184	4.05959	4.91593e-05	0.000124872
BAIAP2L1	36.0999	1.33608	0.531954	2.51164	0.0120171	0.021089
RGS16	28.7348	1.33516	0.399255	3.34413	0.000825419	0.0017588
MARCHF9	1149.79	1.33498	0.130808	10.2057	1.87042e-24	1.94375e-23
LINC01311	16.2013	1.3333	0.561951	2.37263	0.0176619	0.0299883
TLR6	2606.69	1.33322	0.144128	9.25025	2.23959e-20	1.87638e-19
TRIM13	1100.27	1.33281	0.17378	7.66954	1.72615e-14	1.03746e-13
PPIP5K1P1-CATSPER2	80.1568	1.33224	0.580493	2.29501	0.0217325	0.0362764
USP28	2073.33	1.33033	0.108378	12.275	1.23448e-34	1.91553e-33
BMS1P14	37.0901	1.32944	0.48302	2.75235	0.00591694	0.0110127
PIP4P1	1636.84	1.32908	0.11621	11.4369	2.73529e-30	3.6566e-29
ZNF221	42.0933	1.32896	0.332435	3.99764	6.39763e-05	0.000159786
ZNF571-AS1	25.7855	1.32865	0.395216	3.36184	0.000774263	0.00165686
CHMP7	6045.3	1.32712	0.219847	6.03655	1.57442e-09	6.4647e-09
LIMD1	2108.55	1.32474	0.0949573	13.951	3.10438e-44	6.36267e-43
MARF1	10039.1	1.32389	0.129812	10.1986	2.01238e-24	2.08744e-23
SPTBN1	9225.28	1.322	0.175582	7.52924	5.1037e-14	2.95862e-13
TCTE3	53.871	1.32016	0.336102	3.92786	8.57059e-05	0.000210346
SLC2A1-AS1	13.7497	1.31995	0.605773	2.17895	0.0293356	0.0476339
MEGF8	1148.64	1.31964	0.093733	14.0787	5.13578e-45	1.08131e-43
LHFPL2	728.401	1.31901	0.162042	8.13991	3.95579e-16	2.63167e-15
FIRRE	29.6941	1.31864	0.473041	2.78757	0.00531042	0.00995909
CD70	63.6483	1.31777	0.363551	3.62471	0.00028929	0.000659422
CCDC183-AS1	57.4447	1.31773	0.244729	5.38444	7.26719e-08	2.54486e-07
UVRAG	2478.77	1.31636	0.109801	11.9887	4.07406e-33	6.0141e-32
C17orf100	60.1936	1.31569	0.281104	4.68042	2.86292e-06	8.45034e-06
CBFA2T3	2042.23	1.31517	0.138528	9.4939	2.22544e-21	1.98386e-20
ARHGEF18	9011.98	1.31514	0.140949	9.33061	1.05262e-20	9.00106e-20
MFN1	1580.3	1.31342	0.128875	10.1914	2.16528e-24	2.24057e-23
APOBEC3D	634.145	1.31272	0.12699	10.3372	4.78331e-25	5.11474e-24
SLCO4A1	28.67	1.31248	0.467413	2.80798	0.00498536	0.00940239
ZNF528	323.094	1.3123	0.164639	7.97079	1.5766e-15	1.0082e-14
KCNJ14	32.0906	1.31219	0.313159	4.19018	2.78732e-05	7.3029e-05
GAPT	3261.83	1.31092	0.154751	8.47119	2.4289e-17	1.73328e-16
ZNF492	35.9994	1.30907	0.38921	3.36341	0.00076987	0.0016485
RBM26-AS1	37.9535	1.30777	0.379769	3.44361	0.000574013	0.00125361
C5orf63	291.024	1.30734	0.19955	6.55147	5.6974e-11	2.68157e-10
LOC728743	1209.55	1.30655	0.202399	6.45531	1.07998e-10	4.97827e-10
TESK2	755.337	1.3064	0.174714	7.47738	7.58162e-14	4.34466e-13
RGMB	530.724	1.30573	0.247892	5.26735	1.38409e-07	4.7242e-07
TMEM38A	109.977	1.30521	0.189358	6.89285	5.46838e-12	2.7587e-11
ZNF134	1202.02	1.30519	0.208789	6.25122	4.07258e-10	1.77202e-09
ADGRF3	14.8622	1.30435	0.482264	2.70464	0.00683794	0.012578
FOXO1	4863.61	1.30411	0.146225	8.91857	4.72359e-19	3.6799e-18
UHRF2	2993.43	1.30382	0.111735	11.6689	1.83798e-31	2.55139e-30
DNAJB9	1783.74	1.30275	0.215841	6.0357	1.58276e-09	6.49425e-09
ISG20	4552.83	1.30152	0.182677	7.12474	1.04275e-12	5.53324e-12
FUT8-AS1	75.0816	1.29871	0.206759	6.28126	3.35849e-10	1.47529e-09
ZNF132	89.7766	1.29755	0.318776	4.07042	4.69288e-05	0.000119527
ZNF776	1427.23	1.297	0.194631	6.66386	2.6672e-11	1.28199e-10
EML5	263.285	1.29681	0.243393	5.32804	9.92789e-08	3.43204e-07
TMED2-DT	10.6724	1.29588	0.512268	2.52968	0.0114166	0.0201223
DNMBP	1088.62	1.29491	0.191471	6.76295	1.35213e-11	6.63796e-11
HHLA2	17.9589	1.29477	0.509957	2.53898	0.0111176	0.0196484
ORC6	30.9307	1.29387	0.376133	3.43993	0.000581864	0.00126961
LINC00865	93.6588	1.29179	0.240266	5.37648	7.59543e-08	2.65379e-07
GPR135	14.8396	1.29027	0.549723	2.34712	0.018919	0.0319752
NIPAL2	924.596	1.28957	0.181141	7.11911	1.08626e-12	5.75509e-12
LOC100507283	19.3679	1.28816	0.417334	3.08664	0.00202436	0.00407244
UBR5-AS1	144.911	1.28685	0.250313	5.14097	2.73321e-07	9.05439e-07
SNHG7	1809.64	1.28634	0.125195	10.2746	9.16778e-25	9.61541e-24
ZNF818P	436.048	1.28571	0.154103	8.34318	7.23161e-17	5.02135e-16
C2orf81	160.961	1.28561	0.220873	5.82061	5.86343e-09	2.28709e-08
IFT22	99.4563	1.28494	0.221104	5.81147	6.19277e-09	2.40892e-08
RBM15	1191.35	1.28404	0.155745	8.24448	1.65877e-16	1.12646e-15
CAPN10-DT	40.6368	1.28402	0.389232	3.29886	0.0009708	0.00204575
ARHGEF7	2879.39	1.28338	0.139766	9.18234	4.21829e-20	3.49966e-19
CD27-AS1	148.217	1.28326	0.205403	6.24753	4.16984e-10	1.81387e-09
LOC285638	100.983	1.28091	0.245346	5.22085	1.78101e-07	6.01853e-07
SH3BP5	6178.78	1.27956	0.0766346	16.6969	1.38168e-62	4.56732e-61
ZNF461	307.172	1.27954	0.219165	5.83826	5.27493e-09	2.0675e-08
SLAMF6	3804.04	1.27952	0.155133	8.24784	1.61279e-16	1.097e-15
TMSB15B	108.794	1.27798	0.252203	5.06728	4.03538e-07	1.30725e-06
TMEM254-AS1	25.116	1.27725	0.43939	2.90687	0.0036506	0.00704536
ZSCAN31	26.1094	1.27632	0.537635	2.37394	0.0175992	0.0298878
CCDC122	80.6921	1.27591	0.245277	5.20189	1.97268e-07	6.63981e-07
RFPL3S	28.463	1.27575	0.389286	3.27716	0.00104858	0.00219984
ZNF709	123.291	1.27261	0.225679	5.63904	1.71002e-08	6.36753e-08
LOC642846	217.743	1.27246	0.296444	4.29241	1.76745e-05	4.75546e-05
ZNF486	478.526	1.27124	0.18491	6.87489	6.20397e-12	3.12053e-11
ZNF791	880.788	1.27112	0.142193	8.93937	3.91398e-19	3.06887e-18
LINC02728	52.8129	1.27099	0.291621	4.35835	1.31047e-05	3.5867e-05
FAM126A	1553.01	1.26805	0.104323	12.155	5.39489e-34	8.24322e-33
PTPDC1	219.727	1.26779	0.209893	6.04019	1.53937e-09	6.32842e-09
GANC	1463.2	1.26655	0.112218	11.2865	1.52991e-29	1.9798e-28
RFX5	4125.32	1.26605	0.0976656	12.9631	1.97985e-38	3.41866e-37
ZNF257	80.588	1.26292	0.253767	4.9767	6.46782e-07	2.04722e-06
KDM4B	4588.42	1.26262	0.149773	8.43026	3.44895e-17	2.44681e-16
GARNL3	21.3253	1.26189	0.551975	2.28613	0.0222466	0.0370436
CNNM4	793.897	1.26076	0.110587	11.4006	4.15076e-30	5.52275e-29
ZFP28	272.98	1.25864	0.174862	7.19792	6.11363e-13	3.30187e-12
TRIM38	5007.64	1.25838	0.161263	7.80327	6.03229e-15	3.73523e-14
VAV3	3090.92	1.25822	0.0978175	12.863	7.2721e-38	1.23684e-36
NFKB2	3555.97	1.25758	0.195555	6.43084	1.26898e-10	5.80071e-10
ZNF594	240.904	1.25585	0.256734	4.89167	9.99864e-07	3.09956e-06
FANCB	100.593	1.25549	0.332565	3.77518	0.000159891	0.000378319
GSTA4	60.0968	1.25443	0.229182	5.47351	4.41203e-08	1.57655e-07
ZNF596	109.085	1.25433	0.319129	3.9305	8.47703e-05	0.000208201
RASGEF1B	1321.45	1.25252	0.221849	5.64584	1.64377e-08	6.13156e-08
MANEAL	77.1478	1.25196	0.215846	5.80025	6.62154e-09	2.5704e-08
LINC00630	60.4258	1.25112	0.352569	3.54857	0.000387325	0.000868669
ZGRF1	295.09	1.25008	0.214698	5.82249	5.79767e-09	2.26196e-08
GSTCD	187.897	1.24971	0.205092	6.0934	1.10535e-09	4.61224e-09
TSPYL1	4898.35	1.24848	0.153632	8.12648	4.41952e-16	2.92756e-15
CHD9	4089.6	1.24823	0.104046	11.9969	3.68803e-33	5.46324e-32
TCAP	31.88	1.24794	0.430873	2.89631	0.00377584	0.00726972
FLACC1	64.1097	1.24783	0.302575	4.12403	3.72306e-05	9.59917e-05
WNT2B	11.0429	1.24779	0.567125	2.20021	0.0277922	0.0453444
RAPGEF3	35.8718	1.24759	0.322195	3.87217	0.00010787	0.000261271
ZNF280B	136.638	1.2474	0.225705	5.52668	3.26348e-08	1.18255e-07
SHMT2	2747.83	1.2451	0.0881941	14.1177	2.95393e-45	6.25814e-44
LINC00174	236.785	1.24424	0.219891	5.65845	1.5275e-08	5.7167e-08
DENND4A	3134.94	1.24103	0.118806	10.4459	1.53041e-25	1.67009e-24
ADM5	73.6927	1.23944	0.306304	4.04643	5.20042e-05	0.000131645
FGFR4	17.5048	1.239	0.494788	2.50411	0.012276	0.0215099
DLEU2L	30.0637	1.2384	0.389304	3.18107	0.00146731	0.00301538
ZNF827	630.306	1.23787	0.214973	5.75828	8.49738e-09	3.26059e-08
POLM	1417.32	1.23762	0.117424	10.5397	5.66687e-26	6.32212e-25
MBNL3	3820.77	1.23747	0.143253	8.63833	5.704e-18	4.1919e-17
GPT2	135.77	1.23553	0.272026	4.54197	5.57321e-06	1.59553e-05
CA11	325.265	1.23522	0.176138	7.0128	2.33599e-12	1.21156e-11
PTPRCAP	6962.85	1.23415	0.123426	9.99907	1.53831e-23	1.52493e-22
PXK	2580.12	1.23291	0.132361	9.31475	1.22243e-20	1.04111e-19
ZNF493	682.648	1.23277	0.148657	8.29268	1.10722e-16	7.61961e-16
KNTC1	732.048	1.232	0.130588	9.43422	3.93903e-21	3.47498e-20
PHLPP1	578.234	1.23125	0.242626	5.07468	3.88158e-07	1.26055e-06
SLC37A1	1242.92	1.23114	0.107929	11.4069	3.86202e-30	5.14663e-29
PALD1	82.8625	1.22979	0.34407	3.57424	0.000351247	0.000791413
MTMR10	3648.94	1.22968	0.126501	9.72065	2.46196e-22	2.28711e-21
ARL4A	1244.46	1.22801	0.193585	6.34355	2.24524e-10	1.00366e-09
ZNF416	196.237	1.22676	0.317809	3.86006	0.00011336	0.000273671
ZNRD2-AS1	42.0373	1.22598	0.315136	3.89032	0.000100114	0.000243423
LPP-AS2	85.517	1.22507	0.242562	5.05057	4.40504e-07	1.41996e-06
DDHD2	2730.51	1.22424	0.121361	10.0876	6.26564e-24	6.31807e-23
CEP126	201.497	1.22331	0.216262	5.65659	1.54408e-08	5.77493e-08
TUBA3FP	15.3807	1.22153	0.533046	2.2916	0.0219289	0.0365574
FAM41C	52.2734	1.22101	0.293459	4.16074	3.17221e-05	8.24144e-05
C19orf73	17.8219	1.22059	0.484639	2.51856	0.0117836	0.0207122
RHBDD1	1168.13	1.21768	0.108905	11.1811	5.04693e-29	6.39465e-28
C8orf88	30.6645	1.21679	0.417102	2.91724	0.00353144	0.00682702
ANK1	384.879	1.215	0.437212	2.77898	0.00545307	0.0102052
APPL1	3470.81	1.21466	0.0716608	16.9502	1.91952e-64	6.60213e-63
ZNF208	220.173	1.21436	0.197954	6.13458	8.5387e-10	3.60719e-09
CEPT1	1188.26	1.21401	0.105019	11.56	6.57319e-31	8.9563e-30
PRDM8	537.355	1.21379	0.129019	9.40787	5.06315e-21	4.41849e-20
NPIPB4	705.338	1.21358	0.211509	5.73772	9.59605e-09	3.66232e-08
NFYC-AS1	82.723	1.2131	0.352607	3.44039	0.000580887	0.0012678
ALG1L9P	12.3552	1.21242	0.528711	2.29317	0.0218384	0.0364173
XKR6	58.8522	1.21105	0.287607	4.21079	2.54475e-05	6.70562e-05
NCF1C	6509.02	1.20982	0.177063	6.83273	8.33151e-12	4.15621e-11
RRM2B	2167.75	1.20962	0.2022	5.9823	2.20011e-09	8.90262e-09
MYC	4715.3	1.20881	0.24422	4.9497	7.43294e-07	2.33573e-06
PIKFYVE	6693.3	1.20864	0.0972586	12.4271	1.86313e-35	2.96408e-34
SLC39A10	1085.49	1.20819	0.15317	7.88789	3.07336e-15	1.93836e-14
ZNF441	736.571	1.20723	0.154898	7.79373	6.50587e-15	4.01968e-14
RBM38	6691.62	1.20595	0.174899	6.89513	5.38138e-12	2.71562e-11
RNF141	5678.49	1.20531	0.132295	9.11082	8.17648e-20	6.68559e-19
ZNF625	27.7326	1.20509	0.337632	3.56925	0.000358008	0.000805899
LOC105373159	17.435	1.20466	0.393523	3.06122	0.00220436	0.00440277
TMEM62	695.919	1.20392	0.114052	10.556	4.76722e-26	5.33596e-25
LOC100996740	911.49	1.20351	0.160004	7.52177	5.40405e-14	3.12952e-13
KIAA0355	2587.42	1.20108	0.139804	8.59117	8.60871e-18	6.27661e-17
TRIM61	29.0242	1.19899	0.416444	2.87912	0.00398787	0.00763899
ARID1B	6055.14	1.19864	0.100038	11.9819	4.42161e-33	6.50455e-32
TONSL	295.65	1.19805	0.135472	8.84354	9.27358e-19	7.10403e-18
ZNF677	71.345	1.19797	0.281808	4.251	2.1282e-05	5.66332e-05
ZNF607	287.116	1.19687	0.194112	6.16586	7.00991e-10	2.98809e-09
ACSM1	12.0467	1.19664	0.542877	2.20426	0.0275058	0.044916
H2BC12	1488.84	1.19656	0.136771	8.74863	2.15954e-18	1.62142e-17
PRKCB	19157.9	1.19583	0.0674446	17.7306	2.43321e-70	9.50408e-69
AMFR	4324.98	1.19476	0.0972369	12.2871	1.06233e-34	1.65142e-33
SEMA6A-AS1	29.1691	1.19356	0.325659	3.66505	0.000247289	0.000568718
SEMA7A	626.919	1.19135	0.210384	5.66273	1.48986e-08	5.5795e-08
ZNF726	65.2441	1.19125	0.263585	4.5194	6.20147e-06	1.76557e-05
STAG3L5P	101.481	1.1906	0.194408	6.12422	9.11303e-10	3.83836e-09
PARP1	7298.26	1.1898	0.0881757	13.4935	1.70837e-41	3.22522e-40
DENND11	5344.32	1.18974	0.105865	11.2383	2.64384e-29	3.3852e-28
PDCL3P4	51.2887	1.18904	0.349874	3.39847	0.000677634	0.00146466
CYB5RL	162.85	1.18723	0.22539	5.26747	1.38314e-07	4.72191e-07
LOC100128361	25.6061	1.18438	0.418365	2.83098	0.00464063	0.00879617
TRAF3	2531.12	1.18332	0.0813797	14.5407	6.6881e-48	1.52534e-46
BCAS1	24.1488	1.18237	0.439022	2.6932	0.00707702	0.0129729
ATF7IP	10014	1.18165	0.129314	9.13785	6.37075e-20	5.22925e-19
LINC02762	30.9851	1.18131	0.444298	2.65883	0.00784116	0.0142598
ZNF829	238.837	1.18034	0.186123	6.34173	2.27193e-10	1.01452e-09
ZNF274	1474.52	1.17991	0.135861	8.68464	3.79929e-18	2.81525e-17
TOE1	603.015	1.17876	0.194674	6.05507	1.40357e-09	5.78836e-09
BLCAP	3545.17	1.17859	0.126867	9.28999	1.54309e-20	1.30506e-19
ZBTB21	1159.79	1.17842	0.230547	5.1114	3.19776e-07	1.05175e-06
NUDT8	39.2918	1.17754	0.37724	3.12146	0.00179956	0.00364873
ZSWIM1	291.538	1.17586	0.207189	5.67529	1.38452e-08	5.1953e-08
SRRM5	11.3948	1.17548	0.538032	2.18477	0.028906	0.0469857
RASSF1-AS1	31.1511	1.17415	0.38151	3.07763	0.00208656	0.00418865
ARRDC3	10773.7	1.17269	0.123479	9.49715	2.15712e-21	1.92498e-20
CAPN12	190.923	1.17253	0.167303	7.00844	2.40993e-12	1.24839e-11
LOC100507634	78.716	1.1723	0.213708	5.48552	4.12259e-08	1.47685e-07
ZNF549	568.509	1.17149	0.166682	7.02831	2.09045e-12	1.08787e-11
GRK3	5180.98	1.17086	0.119746	9.77784	1.40163e-22	1.3216e-21
BABAM2-AS1	61.1739	1.16916	0.399658	2.9254	0.00344018	0.006665
PLA2G4C	75.8813	1.16862	0.241358	4.84187	1.28624e-06	3.94342e-06
LOC100128108	76.4385	1.1683	0.337825	3.45831	0.000543583	0.00119142
CASZ1	582.763	1.16814	0.14134	8.26474	1.39998e-16	9.56839e-16
RAD51AP1	93.3767	1.16712	0.231284	5.04625	4.50574e-07	1.45132e-06
FAM117B	1318.4	1.16672	0.163553	7.1336	9.77802e-13	5.20158e-12
FNBP1L	110.307	1.16609	0.239482	4.86922	1.1204e-06	3.45558e-06
FOXP1	6077.51	1.16559	0.13656	8.53541	1.39665e-17	1.00681e-16
TSTD1	818.116	1.16551	0.196574	5.92913	3.04545e-09	1.22098e-08
ACTG1P20	147.53	1.16447	0.31249	3.72642	0.00019422	0.000454107
CYB5A	474.525	1.16411	0.190391	6.11433	9.69629e-10	4.07494e-09
TMEM268	1788.21	1.16394	0.144969	8.02888	9.83681e-16	6.39882e-15
LINC01590	20.5382	1.16279	0.476443	2.44056	0.0146646	0.0253347
TBC1D32	159.326	1.16174	0.251235	4.62413	3.76178e-06	1.09765e-05
MAP3K14	3393.6	1.16173	0.0762493	15.2359	2.04229e-52	5.27364e-51
STK17A	3753.83	1.16159	0.142032	8.17836	2.87723e-16	1.92848e-15
USPL1	2094.21	1.1607	0.138363	8.38878	4.91203e-17	3.44877e-16
DAPP1	4414.34	1.15991	0.131976	8.78876	1.51217e-18	1.14651e-17
PHOSPHO2	55.7303	1.15811	0.241778	4.78999	1.66793e-06	5.05255e-06
ELMSAN1	4086.85	1.15723	0.0986527	11.7303	8.91335e-32	1.25163e-30
LRP5	92.8864	1.15712	0.310279	3.72927	0.000192034	0.000449427
PARD6B	54.644	1.15624	0.337117	3.4298	0.000604025	0.00131459
SMPD2	389.971	1.15581	0.14282	8.09276	5.83277e-16	3.84425e-15
HSH2D	4055.57	1.15494	0.207504	5.56587	2.60843e-08	9.56611e-08
EPM2A	242.424	1.15385	0.172688	6.68173	2.36131e-11	1.14208e-10
LINC01061	396.95	1.15298	0.219822	5.24506	1.56228e-07	5.30681e-07
ZNF75A	1016.6	1.15284	0.135895	8.48333	2.18834e-17	1.56754e-16
HMBOX1	987.846	1.15235	0.187701	6.13927	8.29017e-10	3.50917e-09
SYPL1	2688.21	1.15209	0.11765	9.79254	1.21211e-22	1.14671e-21
FAM71F2	31.544	1.14981	0.493756	2.3287	0.019875	0.0334552
ATP6AP1L	46.4244	1.14949	0.31457	3.65417	0.000258012	0.000592337
ZNF768	702.026	1.14887	0.0940179	12.2197	2.44016e-34	3.76574e-33
LINC-PINT	889.73	1.14778	0.21441	5.3532	8.64109e-08	3.00124e-07
LINC00115	49.5265	1.14678	0.339858	3.3743	0.00074005	0.00158986
LINC00638	23.7834	1.1459	0.530466	2.16017	0.0307593	0.049745
RUBCN	3706.51	1.1455	0.138368	8.27863	1.24603e-16	8.54371e-16
ZNF542P	416.898	1.14524	0.191226	5.98896	2.11191e-09	8.56e-09
ZNF765	462.128	1.14457	0.200301	5.71421	1.10213e-08	4.18091e-08
ZNF675	664.324	1.14442	0.177658	6.44171	1.18135e-10	5.42496e-10
LOC100289230	55.7182	1.14276	0.311157	3.6726	0.000240092	0.000553439
C1orf74	47.4444	1.14264	0.273911	4.17158	3.025e-05	7.88188e-05
SECISBP2L	4520.25	1.14159	0.147506	7.7393	9.99623e-15	6.10957e-14
LIG4	1087.01	1.14138	0.181089	6.30287	2.92175e-10	1.28994e-09
YPEL1	948.651	1.13974	0.183016	6.22751	4.73909e-10	2.0557e-09
WDR27	242.304	1.13944	0.190838	5.97073	2.36197e-09	9.53714e-09
AREG	172.249	1.13941	0.407799	2.79405	0.00520527	0.00977592
THNSL2	84.9911	1.13921	0.218879	5.20474	1.94267e-07	6.54399e-07
MAPK13	2298.56	1.13701	0.111334	10.2126	1.7408e-24	1.81126e-23
ZNF66	202.332	1.13654	0.217317	5.22987	1.69628e-07	5.74134e-07
LOC100130298	40.1033	1.13592	0.440604	2.57809	0.00993495	0.0177183
ALDH5A1	522.966	1.13556	0.170487	6.66071	2.72507e-11	1.3087e-10
LRWD1	658.858	1.1353	0.148236	7.65874	1.87766e-14	1.12613e-13
CREB3L4	223.425	1.13521	0.142321	7.97636	1.50708e-15	9.64111e-15
CLN8	918.739	1.13482	0.163681	6.93315	4.11563e-12	2.0943e-11
UCP3	146.562	1.13481	0.200908	5.6484	1.61948e-08	6.0436e-08
CENPV	153.465	1.1336	0.18187	6.23299	4.57606e-10	1.98701e-09
SLC25A34	98.1646	1.13353	0.25384	4.46553	7.98706e-06	2.24459e-05
ZBTB5	826.459	1.13233	0.167201	6.77231	1.26743e-11	6.23839e-11
INE1	80.1835	1.13006	0.363986	3.10467	0.00190494	0.00384816
MPRIP	10876.3	1.12935	0.11342	9.95726	2.34423e-23	2.31037e-22
STRADB	1178.8	1.12836	0.277416	4.06739	4.75436e-05	0.000120985
SLC16A14	22.7439	1.12811	0.496524	2.27202	0.0230854	0.0383051
ITPR3	4477.17	1.12767	0.148673	7.58487	3.3283e-14	1.95746e-13
SNHG4	55.5349	1.12691	0.313463	3.59504	0.000324337	0.000735274
LINC00265	354.79	1.12637	0.196117	5.74338	9.28054e-09	3.54669e-08
LOC100996583	42.7423	1.12631	0.314492	3.58138	0.000341787	0.000772144
NOD1	1104.46	1.12599	0.0866428	12.9957	1.29375e-38	2.24765e-37
PWAR6	255.346	1.12551	0.219545	5.12654	2.95119e-07	9.74043e-07
LOC100190986	1657.77	1.12549	0.484015	2.32533	0.0200544	0.0337171
BLOC1S2	2963.48	1.12485	0.093307	12.0554	1.81711e-33	2.71544e-32
SNHG1	2436.56	1.12383	0.120852	9.29919	1.41518e-20	1.19987e-19
SLC23A3	13.4994	1.12357	0.490478	2.29077	0.0219767	0.03663
GTF2IP23	22.7217	1.12311	0.395972	2.83632	0.00456361	0.00866275
SIAH1	424.78	1.12199	0.224492	4.99789	5.79619e-07	1.84391e-06
GUSBP16	415.62	1.11999	0.175045	6.39832	1.57099e-10	7.11997e-10
LCMT2	175.1	1.11957	0.186249	6.01114	1.84222e-09	7.51349e-09
CCDC138	153.049	1.11847	0.185242	6.03785	1.56178e-09	6.41437e-09
ANGPTL6	36.0947	1.11832	0.307161	3.64083	0.000271758	0.000622297
HROB	23.9369	1.11802	0.373657	2.9921	0.00277062	0.00545234
ZNF250	186.834	1.118	0.168692	6.62748	3.41477e-11	1.6275e-10
TMEM220	105.905	1.11658	0.221988	5.0299	4.9073e-07	1.57231e-06
ZNF544	850.384	1.1164	0.127819	8.73426	2.45263e-18	1.83742e-17
PPP3CC	2497.45	1.11633	0.119528	9.33951	9.67817e-21	8.30095e-20
RTTN	658.388	1.11629	0.1773	6.29604	3.05337e-10	1.34404e-09
CLASRP	2338.11	1.11538	0.173849	6.41583	1.40059e-10	6.37827e-10
TFEB	3468.75	1.11455	0.146209	7.62297	2.47897e-14	1.47325e-13
MYLK-AS1	18.8009	1.11356	0.408617	2.7252	0.00642633	0.0118788
OSER1	2472.36	1.11197	0.177434	6.26696	3.68157e-10	1.6122e-09
LINC01684	52.9844	1.11182	0.279087	3.98377	6.7831e-05	0.000168941
LOC100287497	262.203	1.11132	0.195284	5.69081	1.26437e-08	4.76867e-08
SIPA1L1	5058.89	1.11093	0.101004	10.9988	3.87071e-28	4.70774e-27
SKIL	1607.01	1.1108	0.14383	7.72305	1.13575e-14	6.91172e-14
POLH	1003.31	1.11025	0.106478	10.427	1.86691e-25	2.02817e-24
ACP5	1216.48	1.10981	0.134774	8.23455	1.80238e-16	1.22038e-15
USP44	149.771	1.10942	0.261976	4.23483	2.28723e-05	6.0675e-05
RSPH4A	30.0679	1.10742	0.37298	2.96911	0.00298663	0.00584818
ZNF595	275.861	1.10713	0.171643	6.45019	1.11714e-10	5.14118e-10
SMG1P3	3119.49	1.10685	0.157645	7.02114	2.20065e-12	1.14311e-11
USP24	6479.86	1.10666	0.128014	8.64489	5.38587e-18	3.96496e-17
LINC00909	608.158	1.10593	0.150146	7.36566	1.76278e-13	9.86219e-13
TWNK	397.035	1.10501	0.243661	4.53505	5.75904e-06	1.64595e-05
LINC00641	1580.22	1.10439	0.204482	5.40094	6.62926e-08	2.33301e-07
ZNF320	706.107	1.10429	0.179545	6.15048	7.72478e-10	3.27802e-09
EDN1	19.1841	1.10312	0.499505	2.20843	0.0272146	0.0444918
SLC12A2	616.408	1.10279	0.152389	7.23668	4.598e-13	2.50641e-12
INO80D	2884.65	1.1025	0.127018	8.67983	3.96346e-18	2.93562e-17
C11orf95	290.64	1.10196	0.150183	7.33748	2.17652e-13	1.21131e-12
SLC29A2	170.618	1.10145	0.2112	5.21518	1.83636e-07	6.19695e-07
H1-2	728.315	1.10126	0.222779	4.94331	7.68073e-07	2.40781e-06
LOC100506124	58.5231	1.10113	0.431937	2.54928	0.0107946	0.0191186
RERE	6858.38	1.10111	0.145069	7.59029	3.19183e-14	1.88046e-13
TUSC1	37.5276	1.10101	0.38066	2.89236	0.00382358	0.0073533
HEATR5B	3871.85	1.1002	0.110136	9.98944	1.69545e-23	1.67777e-22
ZNF343	475.495	1.09928	0.140642	7.8161	5.44834e-15	3.3798e-14
LINC02649	26.008	1.0991	0.401076	2.74037	0.00613704	0.0113849
LOC100128288	69.8889	1.09873	0.220884	4.97426	6.54963e-07	2.06926e-06
KLHL29	52.9039	1.09846	0.333075	3.29792	0.000974031	0.00205205
ZFP3	540.564	1.09718	0.14184	7.73534	1.03127e-14	6.29394e-14
ZNF138	424.827	1.0966	0.179939	6.09432	1.09904e-09	4.58701e-09
LRRK1	2158.22	1.09514	0.143991	7.60559	2.83608e-14	1.67726e-13
ADK	1439.13	1.0943	0.131048	8.35038	6.8046e-17	4.73258e-16
CD81	4970.13	1.09418	0.186927	5.85354	4.81223e-09	1.89489e-08
LINC00999	155.512	1.09416	0.169079	6.47128	9.71786e-11	4.4954e-10
MGME1	921.581	1.09334	0.0915683	11.9401	7.31001e-33	1.06889e-31
POU2F2	8529.29	1.0919	0.095063	11.486	1.5508e-30	2.10125e-29
LOC101927402	77.1755	1.09034	0.261314	4.17253	3.01236e-05	7.85016e-05
PTOV1-AS2	270.14	1.08839	0.239539	4.54369	5.52768e-06	1.58382e-05
MKNK2	12895.5	1.08836	0.0974456	11.1689	5.78917e-29	7.30786e-28
MAP3K8	1801.13	1.08778	0.221458	4.9119	9.02001e-07	2.81261e-06
RRP7BP	322.825	1.08624	0.200603	5.41487	6.13348e-08	2.16526e-07
ATL1	77.1821	1.08553	0.322278	3.36829	0.000756352	0.0016218
SH3PXD2A	873.78	1.08544	0.117859	9.20963	3.27238e-20	2.72554e-19
SUGT1P4-STRA6LP	55.8852	1.08536	0.345157	3.14454	0.00166346	0.00338896
FANCL	110.494	1.08526	0.259572	4.18095	2.90299e-05	7.59191e-05
LINC00910	123.38	1.08491	0.180306	6.01707	1.77598e-09	7.25376e-09
PHC3	7300.44	1.08486	0.14429	7.51864	5.53495e-14	3.20315e-13
SP100	11009.9	1.08477	0.136825	7.92817	2.22401e-15	1.41423e-14
HLA-L	526.57	1.08405	0.298059	3.63705	0.000275779	0.000630654
MTMR4	2981.69	1.08316	0.122183	8.86511	7.64295e-19	5.88141e-18
CEP131	419.428	1.08306	0.168194	6.43934	1.19994e-10	5.50584e-10
CLEC2D	6001.15	1.08253	0.197144	5.49106	3.99519e-08	1.43242e-07
LRIT3	12.6427	1.08175	0.483662	2.23658	0.0253136	0.0416799
MORN1	83.5468	1.08164	0.218799	4.94354	7.6717e-07	2.40631e-06
ATP1A1-AS1	56.2824	1.07982	0.303738	3.55509	0.000377843	0.000848523
DSN1	449.535	1.07981	0.15558	6.94056	3.90553e-12	1.99336e-11
TNFRSF10A	544.666	1.07955	0.200733	5.37804	7.53032e-08	2.63213e-07
SMARCB1	2182.95	1.07812	0.0992714	10.8603	1.78174e-27	2.11113e-26
PDE7A	6064.61	1.07808	0.17989	5.99298	2.06024e-09	8.36254e-09
PLXNA3	1208.28	1.078	0.194336	5.54709	2.90471e-08	1.06092e-07
SCAF4	2214.16	1.07767	0.128331	8.3976	4.55707e-17	3.2075e-16
ZNF19	54.481	1.07729	0.31802	3.3875	0.000705326	0.00152045
TMEM182	92.9294	1.07709	0.264562	4.07123	4.6765e-05	0.000119128
L3MBTL3	1494.11	1.07703	0.0826724	13.0277	8.51117e-39	1.48321e-37
MYLIP	3749.62	1.07623	0.163975	6.56335	5.2612e-11	2.48245e-10
TMEM131L	5779.48	1.07564	0.115885	9.2819	1.66479e-20	1.40519e-19
SEPTIN7-AS1	25.7834	1.07539	0.444979	2.41672	0.0156611	0.0268596
NFATC1	2552.99	1.07533	0.109884	9.78606	1.2924e-22	1.22063e-21
ADGRG5	1053.2	1.07502	0.25139	4.27632	1.9001e-05	5.08739e-05
LBH	9076.17	1.07365	0.181137	5.92728	3.07996e-09	1.23365e-08
ZNF426-DT	14.1343	1.0733	0.486654	2.20546	0.0274215	0.0447999
GSPT2	566.742	1.07323	0.144714	7.41621	1.20522e-13	6.8305e-13
TTC26	95.6388	1.0731	0.355316	3.02014	0.00252661	0.00500055
TRPT1	341.323	1.07291	0.15499	6.92243	4.43961e-12	2.25174e-11
EFNB2	19.0633	1.07229	0.464465	2.30866	0.0209624	0.035115
ST6GALNAC4	562.283	1.07194	0.179133	5.98404	2.17676e-09	8.81442e-09
FBXL19-AS1	64.0025	1.0711	0.307671	3.48131	0.000498959	0.00109916
KLF2	16078.1	1.07068	0.214859	4.98317	6.25495e-07	1.98279e-06
LOC100507599	57.1191	1.07067	0.359316	2.97975	0.00288484	0.00566074
ZNF585B	681.166	1.07062	0.154085	6.94825	3.69857e-12	1.89057e-11
ZNF721	1841.55	1.06962	0.113694	9.4079	5.06159e-21	4.41849e-20
KIF20B	754.709	1.069	0.155006	6.89652	5.32935e-12	2.69176e-11
RELB	1585.22	1.06551	0.156158	6.82331	8.89641e-12	4.42891e-11
APOLD1	65.9325	1.0652	0.254471	4.18594	2.83992e-05	7.43385e-05
LOC101929767	56.1742	1.06513	0.236414	4.50534	6.6266e-06	1.87748e-05
ZBED5	2342.1	1.06382	0.130833	8.13114	4.25269e-16	2.82476e-15
MORF4L2-AS1	41.2047	1.06311	0.346282	3.07009	0.00213996	0.00428622
FRG1-DT	25.6533	1.06245	0.395955	2.68326	0.00729077	0.0133402
GAS8	160.833	1.06227	0.194184	5.47045	4.48895e-08	1.60167e-07
HELQ	1093.51	1.06208	0.129271	8.21588	2.1061e-16	1.42229e-15
RMC1	1539.38	1.06167	0.0965116	11.0005	3.80209e-28	4.63092e-27
MTHFD2L	383.824	1.06052	0.140634	7.54101	4.66362e-14	2.71183e-13
IQSEC1	11579.5	1.06027	0.124599	8.5094	1.74836e-17	1.25503e-16
CASTOR3	883.462	1.05866	0.15048	7.03523	1.98928e-12	1.03776e-11
CHPT1	1525.87	1.05859	0.121828	8.68924	3.64878e-18	2.70491e-17
LRMP	4423.96	1.05859	0.112206	9.43432	3.93542e-21	3.47359e-20
FAM86B3P	39.0763	1.05702	0.326596	3.23648	0.00121012	0.00251543
LCLAT1	458.254	1.05432	0.248322	4.24577	2.17843e-05	5.79063e-05
ZNF773	242.603	1.05375	0.179558	5.86855	4.39632e-09	1.73756e-08
ENTPD1-AS1	16.4179	1.05367	0.430979	2.44482	0.0144926	0.0250656
ZDBF2	527.882	1.05352	0.175717	5.99556	2.02789e-09	8.23711e-09
RCL1	398.588	1.05231	0.187392	5.61555	1.95938e-08	7.26262e-08
AFG3L1P	841.541	1.05213	0.140018	7.51425	5.724e-14	3.30692e-13
TTC30A	81.3389	1.05171	0.348965	3.01379	0.0025801	0.00509334
TULP4	1236.98	1.05131	0.155581	6.75732	1.40571e-11	6.89108e-11
LTB	8084.08	1.05127	0.108797	9.66272	4.34174e-22	3.98544e-21
RB1	4496.66	1.05107	0.0611795	17.18	3.74831e-66	1.32959e-64
ZNF724	65.1781	1.05093	0.312576	3.36216	0.000773339	0.0016551
FBXL13	88.6999	1.05062	0.397072	2.64593	0.00814679	0.0147713
MTHFR	3354.41	1.04937	0.110513	9.49546	2.19245e-21	1.95548e-20
NUP160	2559	1.04887	0.119768	8.75751	1.99604e-18	1.50398e-17
ZNF529-AS1	55.179	1.04874	0.276599	3.79153	0.00014972	0.000355341
DDX11	820.103	1.04817	0.169609	6.17991	6.41365e-10	2.74633e-09
TMEM134	716.433	1.04795	0.103161	10.1584	3.04131e-24	3.12359e-23
PHTF2	1871.16	1.04766	0.112062	9.34894	8.85286e-21	7.61615e-20
ZNF880	381.249	1.04736	0.148459	7.05485	1.72781e-12	9.04693e-12
NHLRC2	795.46	1.04608	0.149415	7.0012	2.53773e-12	1.31299e-11
ZNF268	659.439	1.0457	0.153042	6.8328	8.32756e-12	4.15547e-11
LOC100240735	29.6181	1.04471	0.37683	2.77238	0.00556486	0.0104018
BTK	5315.46	1.04395	0.156571	6.66757	2.60076e-11	1.25218e-10
LDOC1	265.463	1.04283	0.163174	6.39089	1.64923e-10	7.46062e-10
C19orf71	20.1196	1.04275	0.478441	2.17946	0.0292972	0.0475761
TMEM243	1215.83	1.04126	0.157378	6.61627	3.68365e-11	1.74976e-10
ZNF70	125.882	1.0412	0.162632	6.40216	1.53191e-10	6.95211e-10
ZNF43	592.965	1.04111	0.170898	6.092	1.11506e-09	4.64702e-09
ZNF202	849.938	1.04059	0.147979	7.03201	2.03578e-12	1.06104e-11
ZNF232	190.23	1.03887	0.248579	4.17921	2.9252e-05	7.64531e-05
TP53INP2	772.702	1.03882	0.238737	4.35131	1.35326e-05	3.69786e-05
CATSPERE	26.2506	1.03846	0.389726	2.6646	0.00770808	0.0140509
ANKRD37	69.6425	1.03789	0.2323	4.46787	7.90013e-06	2.2209e-05
OLMALINC	49.1634	1.03779	0.300913	3.44882	0.000563051	0.00123084
SLC50A1	982.332	1.03697	0.143011	7.25095	4.13865e-13	2.26327e-12
NBR2	95.3813	1.03676	0.201323	5.14972	2.6087e-07	8.65543e-07
DIP2B	4774.88	1.03675	0.143958	7.20179	5.94251e-13	3.21149e-12
SNRNP25	532.766	1.03614	0.204753	5.06043	4.18306e-07	1.35328e-06
BBX	3971.71	1.03451	0.127716	8.10011	5.491e-16	3.62603e-15
FMNL3	3288.98	1.03429	0.0962112	10.7502	5.91294e-27	6.86248e-26
EP400P1	85.1042	1.0342	0.282575	3.65992	0.000252291	0.000579907
ZNF117	321.135	1.03405	0.273544	3.78018	0.000156715	0.000371321
ARRDC3-AS1	45.9933	1.03324	0.32959	3.13492	0.00171903	0.00349712
TRO	42.604	1.0331	0.384376	2.68774	0.00719375	0.0131712
ADPGK-AS1	19.7337	1.03292	0.431075	2.39616	0.0165679	0.0282692
GTF2IP20	253.4	1.03259	0.228578	4.51744	6.25906e-06	1.78137e-05
WASHC4	7314.48	1.03249	0.103867	9.94052	2.77367e-23	2.72098e-22
LOC100506639	200.185	1.03195	0.217367	4.74751	2.05936e-06	6.17554e-06
DMWD	824.734	1.03123	0.116491	8.85239	8.56615e-19	6.57991e-18
CA13	102.263	1.03028	0.232304	4.43507	9.20432e-06	2.56926e-05
SSBP2	1455.93	1.03028	0.130958	7.86724	3.62545e-15	2.27643e-14
LINC02604	152.765	1.0297	0.293926	3.50326	0.000459603	0.00101681
MRNIP	314.353	1.02958	0.154724	6.65429	2.84674e-11	1.36597e-10
OGA	11422.2	1.02921	0.139757	7.3643	1.78074e-13	9.95939e-13
LOC100505715	77.3857	1.02869	0.268233	3.83507	0.000125531	0.000301512
BRAF	2912.45	1.02864	0.110847	9.27984	1.69732e-20	1.43123e-19
C18orf54	96.4449	1.02864	0.206225	4.98793	6.10295e-07	1.93823e-06
ZNF837	82.4903	1.02854	0.233149	4.41152	1.02648e-05	2.85356e-05
IRAK2	384.736	1.0282	0.198182	5.18817	2.1237e-07	7.11713e-07
IPO5P1	350.121	1.02668	0.176875	5.80456	6.45335e-09	2.50683e-08
ZNF620	63.4505	1.02655	0.262203	3.9151	9.03655e-05	0.000220953
PRKD3	3580.53	1.02584	0.0862768	11.8901	1.332e-32	1.93436e-31
SESN1	1383.27	1.02448	0.280191	3.65636	0.000255827	0.000587558
GPRIN1	73.5321	1.02431	0.255252	4.01294	5.99684e-05	0.000150284
FAM234B	214.83	1.02392	0.167277	6.12112	9.29224e-10	3.9119e-09
TUT4	2348.83	1.02297	0.148577	6.88513	5.7735e-12	2.90918e-11
POC1B-AS1	41.1794	1.02255	0.300469	3.40317	0.00066608	0.00144079
TAS2R5	22.6314	1.02186	0.470513	2.1718	0.0298708	0.04845
AIFM2	172.619	1.02142	0.159493	6.40417	1.51189e-10	6.86675e-10
ZNF577	266.264	1.02124	0.17993	5.67578	1.38058e-08	5.18283e-08
ZNF749	212.2	1.02045	0.186113	5.48298	4.18215e-08	1.49692e-07
CBX5	2608.13	1.02013	0.17317	5.89089	3.84113e-09	1.52594e-08
ZNF891	132.298	1.01978	0.199801	5.10395	3.32629e-07	1.09022e-06
CENPH	230.796	1.01975	0.139737	7.29763	2.92886e-13	1.61625e-12
HLA-DPA1	34572.8	1.0187	0.120138	8.47941	2.26342e-17	1.61791e-16
DLEU2	297.941	1.01785	0.20889	4.87265	1.10113e-06	3.39923e-06
SLC16A1-AS1	69.7103	1.01782	0.31524	3.2287	0.00124354	0.00258175
ZNF587B	484.112	1.01752	0.196756	5.1715	2.32228e-07	7.7566e-07
HLA-DRB1	38426.2	1.01689	0.134933	7.53628	4.83576e-14	2.80808e-13
LOC100291105	63.732	1.0152	0.289747	3.50376	0.000458738	0.00101503
DCBLD2	70.1996	1.01397	0.3323	3.05138	0.0022779	0.00453845
ZNF550	735.375	1.01384	0.167751	6.04369	1.50632e-09	6.20008e-09
JMJD1C	12017.5	1.01366	0.110647	9.1612	5.13239e-20	4.2394e-19
CARD11	6308.2	1.01246	0.134023	7.55434	4.20981e-14	2.45803e-13
RNF41	2724.63	1.01183	0.098093	10.3151	6.02485e-25	6.39402e-24
SMYD5	708.917	1.01169	0.168537	6.00279	1.9396e-09	7.88981e-09
UTP25	1029.57	1.01132	0.199494	5.06944	3.98991e-07	1.29326e-06
ATP13A4	60.4242	1.0109	0.272167	3.71427	0.000203794	0.000474597
TRAK2	4171.25	1.00989	0.162636	6.20955	5.31361e-10	2.29088e-09
DDIT3	1079.54	1.00914	0.275253	3.66622	0.000246165	0.000566517
DDAH2	974.572	1.00891	0.160848	6.27244	3.55439e-10	1.55772e-09
JUP	2885.92	1.00877	0.120413	8.37762	5.40089e-17	3.78107e-16
ALG10B	519.955	1.00773	0.190826	5.28087	1.28572e-07	4.39994e-07
PRR7	117.663	1.00659	0.232193	4.33515	1.45659e-05	3.96617e-05
MCOLN2	241.929	1.00654	0.146222	6.88362	5.83509e-12	2.93934e-11
CSGALNACT1	1819.1	1.00577	0.21764	4.62124	3.81461e-06	1.11231e-05
MEPCE	1877.37	1.00509	0.122502	8.20463	2.31294e-16	1.55764e-15
METTL7A	2970.56	1.00504	0.178189	5.64028	1.69772e-08	6.32448e-08
LEMD3	2551.34	1.00457	0.116064	8.65533	4.91508e-18	3.62309e-17
ZNF830	772.558	1.00419	0.162857	6.16607	7.00094e-10	2.98502e-09
DNAJC16	923.559	1.00361	0.110263	9.1019	8.87673e-20	7.24074e-19
PHC1	2437.33	1.00322	0.091072	11.0157	3.21146e-28	3.91996e-27
WARS2-AS1	140.897	1.00291	0.169864	5.90419	3.54393e-09	1.41287e-08
TRAF3IP2	763.445	1.00277	0.125537	7.98788	1.37276e-15	8.815e-15
ITM2C	1932.3	1.00274	0.131181	7.64395	2.10659e-14	1.25855e-13
CASP17P	175.76	1.00131	0.239905	4.17379	2.99579e-05	7.81417e-05
CRTC1	1418.1	1.00015	0.14244	7.02158	2.19373e-12	1.13987e-11
ENDOD1	1237.18	1.00015	0.130847	7.64365	2.11141e-14	1.26054e-13
MYBPC3	56.9962	-1.00059	0.433478	-2.30829	0.0209829	0.0351391
DECR1	1942.55	-1.001	0.142128	-7.04297	1.88181e-12	9.83508e-12
SLFN13	1021.52	-1.00176	0.157384	-6.36506	1.95217e-10	8.7796e-10
TMEM43	4234.95	-1.00182	0.137362	-7.2933	3.02451e-13	1.66524e-12
IER2	8681.37	-1.00398	0.445194	-2.25515	0.0241242	0.0399195
SH3KBP1	8096.85	-1.00633	0.0849819	-11.8417	2.37645e-32	3.40745e-31
PTP4A3	915.153	-1.00671	0.26504	-3.79834	0.000145669	0.000346258
GPD1L	833.825	-1.00749	0.127453	-7.90484	2.68275e-15	1.69894e-14
BST2	2757.44	-1.00899	0.164522	-6.13284	8.6323e-10	3.64491e-09
ATP5PD	1801.09	-1.00907	0.115777	-8.71566	2.89074e-18	2.15992e-17
KIF1B	1369.18	-1.01003	0.112321	-8.99241	2.41861e-19	1.92031e-18
MBP	9732.92	-1.01019	0.0982525	-10.2815	8.5367e-25	8.97568e-24
PLAGL2	1577.98	-1.01026	0.177585	-5.6889	1.27861e-08	4.82026e-08
ACSM3	114.714	-1.01061	0.241954	-4.17686	2.95558e-05	7.71639e-05
AAMDC	72.6804	-1.01076	0.221659	-4.55997	5.11618e-06	1.47038e-05
TXNRD1	2803.87	-1.01099	0.100654	-10.0441	9.74957e-24	9.74441e-23
LAMTOR2	794.945	-1.01145	0.156048	-6.48164	9.07315e-11	4.21353e-10
TCEAL8	608.02	-1.01284	0.125986	-8.03933	9.03289e-16	5.88714e-15
DUSP14	121.416	-1.01336	0.273421	-3.70623	0.000210367	0.000489033
PCNA	857.392	-1.01345	0.203761	-4.97372	6.56807e-07	2.0747e-06
ACE	129.179	-1.01403	0.33021	-3.07086	0.00213441	0.00427813
PARP4	5107.45	-1.01458	0.112774	-8.99658	2.32852e-19	1.85051e-18
LINC01138	186.814	-1.01466	0.243739	-4.1629	3.14231e-05	8.16875e-05
SLC8B1	1370.46	-1.01475	0.130871	-7.7538	8.91861e-15	5.46865e-14
C11orf21	2655.48	-1.01506	0.182753	-5.55429	2.78737e-08	1.01959e-07
LOC101929243	58.2691	-1.01535	0.296533	-3.42407	0.000616903	0.0013409
HOXB3	90.6588	-1.01542	0.275544	-3.68515	0.000228571	0.000528604
SUPT4H1	3372.36	-1.01571	0.128289	-7.91737	2.42594e-15	1.53917e-14
PFN2	88.4748	-1.01583	0.321751	-3.1572	0.00159292	0.00325693
PPP2R3A	17.1949	-1.01616	0.422171	-2.40699	0.0160848	0.0275039
RAB10	4412.78	-1.01837	0.134969	-7.54515	4.5176e-14	2.63142e-13
CCDC47	1679.89	-1.01841	0.144742	-7.03606	1.97759e-12	1.03229e-11
GAB3	1468.2	-1.01941	0.203481	-5.00986	5.44707e-07	1.73707e-06
RCAN3	2432.45	-1.01949	0.166125	-6.13686	8.41673e-10	3.55831e-09
WWP1	2778.3	-1.0195	0.131734	-7.73913	1.00101e-14	6.11584e-14
C17orf58	64.5854	-1.02121	0.272091	-3.75319	0.000174601	0.000410784
AMPD2	4384.27	-1.02134	0.160897	-6.34778	2.18447e-10	9.77517e-10
DIAPH1	11721.1	-1.02248	0.0871521	-11.7321	8.72674e-32	1.22745e-30
FPGT	341.866	-1.0226	0.142249	-7.18883	6.53513e-13	3.5161e-12
LXN	220.381	-1.02287	0.182939	-5.59131	2.25358e-08	8.29699e-08
IVNS1ABP	5229.24	-1.02299	0.152334	-6.71547	1.87458e-11	9.12636e-11
CACNA1C-AS2	28.0194	-1.0243	0.359351	-2.85041	0.00436629	0.00831234
TM9SF4	3323.34	-1.02473	0.136578	-7.50289	6.24266e-14	3.598e-13
XRN2	5304.96	-1.02526	0.132789	-7.72099	1.15427e-14	7.02192e-14
KIF3C	295.015	-1.02527	0.158853	-6.45421	1.08787e-10	5.0133e-10
SLX1A	317.842	-1.02789	0.159578	-6.44134	1.18425e-10	5.43678e-10
ITPRID2	4076.42	-1.02906	0.121344	-8.48054	2.24145e-17	1.60356e-16
SSR3	2622.22	-1.02924	0.138708	-7.42019	1.16957e-13	6.63288e-13
ZNF609	3309.46	-1.02943	0.119428	-8.61968	6.71444e-18	4.9217e-17
RAP2A	1038.32	-1.02948	0.180751	-5.69561	1.22934e-08	4.64275e-08
COMMD9	1309.25	-1.03029	0.147394	-6.99006	2.74773e-12	1.41475e-11
NCAPG	23.9461	-1.03069	0.352624	-2.92291	0.00346779	0.00671391
HCN2	31.4435	-1.03315	0.414188	-2.49439	0.0126174	0.022057
ELMO2	1745.39	-1.03338	0.0971491	-10.637	2.00425e-26	2.27635e-25
CCNA2	59.2888	-1.0337	0.312868	-3.30396	0.000953292	0.00201135
USB1	2438.18	-1.03417	0.165359	-6.25409	3.99839e-10	1.74107e-09
SDF2L1	318.587	-1.03489	0.188091	-5.50209	3.75322e-08	1.35051e-07
POR	1780.82	-1.03519	0.140132	-7.38725	1.49901e-13	8.41695e-13
NAGK	2748.99	-1.03546	0.179394	-5.77201	7.83332e-09	3.01327e-08
TAF9B	330.263	-1.03551	0.141943	-7.29524	2.98126e-13	1.6425e-12
STX3	3326.93	-1.03607	0.1915	-5.41031	6.29165e-08	2.21971e-07
IQGAP1	33123.7	-1.03688	0.160167	-6.47374	9.56093e-11	4.42643e-10
CACNB4	225.22	-1.03711	0.259612	-3.99483	6.47412e-05	0.000161553
ANAPC15	757.03	-1.03731	0.118461	-8.7565	2.01415e-18	1.51628e-17
ABCA6	17.7264	-1.03735	0.480235	-2.1601	0.0307651	0.049745
AGPS	1524.75	-1.03869	0.0956534	-10.8589	1.81006e-27	2.14319e-26
SAC3D1	96.5989	-1.04041	0.213633	-4.8701	1.11543e-06	3.44086e-06
SOGA3	196.4	-1.04142	0.191892	-5.42712	5.72694e-08	2.02722e-07
TK1	54.1579	-1.0436	0.308432	-3.38357	0.000715506	0.00154122
TMEM59	6034.89	-1.04376	0.146483	-7.12549	1.03709e-12	5.50664e-12
C8orf31	18.4263	-1.04482	0.477652	-2.18741	0.0287129	0.0466941
MPC1	792.428	-1.04511	0.129335	-8.08062	6.44389e-16	4.23388e-15
SLC49A4	485.509	-1.04886	0.163603	-6.41099	1.44575e-10	6.57867e-10
RAVER2	134.998	-1.04944	0.189102	-5.54959	2.8634e-08	1.04651e-07
TMX1	1600.04	-1.05011	0.150113	-6.99544	2.64426e-12	1.36395e-11
HIVEP3	988.877	-1.0505	0.193542	-5.42779	5.70574e-08	2.02014e-07
TGM2	106.5	-1.05086	0.252443	-4.16277	3.14413e-05	8.17098e-05
GBP3	760.013	-1.05087	0.168381	-6.24105	4.3463e-10	1.89015e-09
STK32C	355.637	-1.05117	0.157179	-6.68771	2.26695e-11	1.09831e-10
DNAJC5	3861.14	-1.05156	0.0943356	-11.147	7.40315e-29	9.33138e-28
NUCB1	5685.75	-1.0527	0.105947	-9.93612	2.89899e-23	2.83574e-22
CISD3	398.475	-1.05402	0.163009	-6.46605	1.00601e-10	4.6436e-10
ATOX1	323.128	-1.05513	0.143654	-7.34497	2.05813e-13	1.14655e-12
TM9SF2	7720.24	-1.05568	0.139023	-7.59353	3.11296e-14	1.83527e-13
AURKA	42.6316	-1.05776	0.327399	-3.23081	0.00123442	0.00256343
IKBIP	1360.48	-1.05936	0.215076	-4.92551	8.41423e-07	2.6295e-06
PLXNB1	59.9702	-1.05954	0.333695	-3.17517	0.00149748	0.00307255
GBP4	3775.61	-1.05961	0.134697	-7.86664	3.64289e-15	2.28653e-14
CBX8	89.5849	-1.06018	0.284456	-3.72704	0.000193743	0.000453116
PRKAR1A	13055.9	-1.06043	0.160872	-6.59176	4.34629e-11	2.05704e-10
BIVM-ERCC5	170.001	-1.06051	0.305985	-3.4659	0.000528461	0.00115979
GMFG	7887.17	-1.06053	0.104892	-10.1107	4.9512e-24	5.02544e-23
YWHAG	2040.63	-1.06078	0.168942	-6.27899	3.40779e-10	1.49578e-09
CMTM6	12887.6	-1.06086	0.178593	-5.94011	2.84822e-09	1.14326e-08
SELENOW	1396.72	-1.06125	0.109912	-9.65541	4.66273e-22	4.26856e-21
PLIN3	2415.87	-1.06232	0.153071	-6.94005	3.91953e-12	1.9993e-11
DYNLL1	1658.55	-1.06245	0.192466	-5.52018	3.38647e-08	1.22529e-07
BCL9L	5185.75	-1.06341	0.171168	-6.21264	5.21006e-10	2.24795e-09
PCCA	234.648	-1.06497	0.17171	-6.20214	5.56989e-10	2.39651e-09
PDSS1	119.738	-1.06563	0.216354	-4.92539	8.41937e-07	2.63063e-06
PDLIM5	1335.83	-1.06617	0.124998	-8.5295	1.46987e-17	1.05735e-16
CENPBD1P1	859.801	-1.06791	0.132583	-8.05463	7.97224e-16	5.20986e-15
MAP3K12	525.15	-1.06997	0.161851	-6.61081	3.82235e-11	1.81514e-10
STK38L	1956.43	-1.07071	0.148221	-7.22373	5.05823e-13	2.74934e-12
AGPAT4	612.666	-1.07205	0.198314	-5.40582	6.4514e-08	2.27324e-07
HYOU1	2515.11	-1.0724	0.148134	-7.23938	4.5073e-13	2.46012e-12
SPRED2	102.909	-1.07424	0.23397	-4.59137	4.40337e-06	1.27371e-05
KDM1B	2554.97	-1.0745	0.152146	-7.06229	1.63775e-12	8.58066e-12
HEG1	1194.13	-1.07507	0.176367	-6.09565	1.08996e-09	4.55474e-09
LINC00869	1448.94	-1.07511	0.0957984	-11.2227	3.15566e-29	4.03445e-28
MTFP1	315.658	-1.07589	0.179861	-5.98178	2.20715e-09	8.92898e-09
CCSAP	801.157	-1.07676	0.150558	-7.15179	8.56505e-13	4.5735e-12
ARMT1	667.62	-1.07732	0.166546	-6.46857	9.89358e-11	4.57148e-10
KDELR2	1402.28	-1.07738	0.109684	-9.82258	9.00131e-23	8.59221e-22
ACER3	1004.4	-1.07841	0.162956	-6.6178	3.64572e-11	1.73271e-10
CALM3	9531.19	-1.07948	0.10684	-10.1038	5.31538e-24	5.38222e-23
MGAT4B	1582.56	-1.08208	0.164893	-6.56231	5.29792e-11	2.49908e-10
CDCA4	304.625	-1.08244	0.241463	-4.48285	7.36514e-06	2.07393e-05
PGK1	14895.1	-1.08259	0.136592	-7.92572	2.26826e-15	1.44075e-14
ACO1	271.836	-1.08408	0.15078	-7.18984	6.48665e-13	3.49223e-12
LASP1	12364.2	-1.08416	0.142338	-7.61679	2.60071e-14	1.54182e-13
DNAJB5	155.109	-1.0846	0.241061	-4.49927	6.8187e-06	1.92869e-05
PELI3	349.046	-1.08516	0.136785	-7.93334	2.13336e-15	1.35709e-14
C9orf139	160.902	-1.08609	0.285049	-3.8102	0.000138854	0.000331126
ARF4	2434.27	-1.08691	0.144287	-7.53298	4.95935e-14	2.87886e-13
MCL1	46465.6	-1.08843	0.106796	-10.1917	2.1588e-24	2.23595e-23
IL11RA	333.693	-1.08863	0.22823	-4.7699	1.84313e-06	5.55753e-06
MYDGF	918.804	-1.08904	0.138207	-7.87978	3.2797e-15	2.0662e-14
PSME2	3262.65	-1.08906	0.133124	-8.1808	2.81958e-16	1.89133e-15
KDELR1	1430.94	-1.08954	0.163412	-6.66745	2.60282e-11	1.25282e-10
RHBDD3	116.52	-1.09016	0.22358	-4.87592	1.08303e-06	3.34485e-06
LINC00426	101.413	-1.09134	0.208706	-5.22907	1.70363e-07	5.7639e-07
B3GNT9	87.9259	-1.09274	0.304123	-3.59307	0.000326801	0.000740357
OSTC	1340.24	-1.09366	0.139423	-7.84417	4.35826e-15	2.72055e-14
GALNT11	1009.17	-1.09394	0.116854	-9.36162	7.85227e-21	6.77592e-20
ENTPD7	273.017	-1.09472	0.146507	-7.47209	7.89305e-14	4.51856e-13
HIGD1A	1526.48	-1.09484	0.139627	-7.84119	4.46304e-15	2.78383e-14
PNPO	313.873	-1.09554	0.148264	-7.38906	1.47871e-13	8.31121e-13
POLD3	810.539	-1.09599	0.123536	-8.87182	7.19586e-19	5.54238e-18
ITPK1	5960.49	-1.09629	0.135566	-8.08676	6.12709e-16	4.0304e-15
SDHD	2664.2	-1.09651	0.170986	-6.41288	1.428e-10	6.49964e-10
BNIP3L	5615.64	-1.099	0.0993225	-11.0649	1.85614e-28	2.31045e-27
TCAIM	512.497	-1.09961	0.143525	-7.66147	1.83813e-14	1.10321e-13
CAPNS1	9140.07	-1.1004	0.118177	-9.31152	1.26016e-20	1.07164e-19
SSR1	6017.53	-1.10173	0.167746	-6.56788	5.10374e-11	2.40949e-10
EIF4E2	2481.48	-1.10179	0.120401	-9.15098	5.64187e-20	4.64443e-19
TOR1B	1275.42	-1.10216	0.171821	-6.41455	1.41241e-10	6.43038e-10
GNG5	2591.55	-1.10244	0.13683	-8.05702	7.8178e-16	5.11483e-15
LRFN1	487.43	-1.10254	0.222963	-4.94494	7.61664e-07	2.39036e-06
PIGX	1157.43	-1.10348	0.176338	-6.25775	3.9057e-10	1.7042e-09
GAREM2	49.8945	-1.10378	0.295348	-3.73723	0.000186058	0.000436285
TMOD3	2534.94	-1.1052	0.124204	-8.89822	5.67508e-19	4.39896e-18
SMIM5	153.86	-1.10559	0.340534	-3.24663	0.0011678	0.00243228
CAP1	28576.6	-1.10895	0.180977	-6.1276	8.92173e-10	3.76338e-09
JAKMIP3	30.7851	-1.11053	0.440467	-2.52126	0.0116935	0.0205699
RPL26L1	239.325	-1.11143	0.195992	-5.67077	1.42156e-08	5.33195e-08
LINC00539	23.2364	-1.11161	0.431759	-2.57461	0.0100353	0.0178768
IL13RA1	6789.03	-1.1121	0.190037	-5.85199	4.85727e-09	1.9113e-08
DENND5A	7017.06	-1.11213	0.119029	-9.3434	9.3286e-21	8.00921e-20
NDUFA8	364.749	-1.11225	0.182606	-6.09099	1.12211e-09	4.67186e-09
SCLT1	1219.63	-1.11248	0.190008	-5.8549	4.77294e-09	1.87986e-08
GINS2	23.0117	-1.11478	0.485446	-2.2964	0.021653	0.0361508
C12orf75	714.093	-1.1171	0.183737	-6.0799	1.20258e-09	4.9849e-09
ECHDC3	62.7719	-1.11805	0.333988	-3.34758	0.000815209	0.00173792
ZNF831	1412.91	-1.11901	0.133776	-8.36478	6.02248e-17	4.19893e-16
TOR2A	947.199	-1.11919	0.145215	-7.7071	1.28708e-14	7.80472e-14
ISY1-RAB43	2242.11	-1.11929	0.132579	-8.44249	3.10636e-17	2.20838e-16
PIK3CB	1246	-1.12211	0.171259	-6.55214	5.67189e-11	2.6703e-10
EMBP1	154.347	-1.12223	0.282871	-3.96727	7.26996e-05	0.000180143
SOAT1	1887.56	-1.12245	0.11159	-10.0587	8.40931e-24	8.43463e-23
CES4A	71.8655	-1.1234	0.266687	-4.21244	2.52623e-05	6.66301e-05
ARL6IP5	8905.43	-1.1238	0.161049	-6.97801	2.99382e-12	1.53633e-11
EIF4A1	12283.5	-1.12405	0.144821	-7.76165	8.38302e-15	5.14952e-14
DCLRE1B	301.659	-1.12509	0.198206	-5.67636	1.37594e-08	5.16656e-08
HAAO	151.101	-1.12512	0.216499	-5.19689	2.02653e-07	6.80892e-07
FUT7	662.716	-1.12514	0.208178	-5.40468	6.49249e-08	2.28677e-07
ATP1A3	178.998	-1.12553	0.190902	-5.89583	3.72795e-09	1.48306e-08
TMEM165	1124.47	-1.12569	0.187702	-5.99723	2.00707e-09	8.15645e-09
FAM83H	120.461	-1.12621	0.192808	-5.84111	5.18554e-09	2.03387e-08
EPOR	230.176	-1.12814	0.25723	-4.38574	1.15592e-05	3.18732e-05
MAP3K20	827.222	-1.12872	0.191193	-5.90359	3.55684e-09	1.41731e-08
MTX1	843.416	-1.1305	0.146354	-7.72447	1.12323e-14	6.83798e-14
RAB7A	10452.8	-1.13095	0.142294	-7.94795	1.89618e-15	1.20848e-14
DSTNP2	79.8238	-1.13178	0.231305	-4.89302	9.93013e-07	3.07945e-06
SETD9	126.956	-1.13181	0.247976	-4.56421	5.01376e-06	1.44223e-05
DHRS4	608.453	-1.13273	0.158661	-7.13932	9.37943e-13	4.99737e-12
CH17-340M24.3	31.6613	-1.13359	0.344202	-3.29338	0.000989905	0.00208239
GALM	607.589	-1.13398	0.14262	-7.9511	1.84856e-15	1.17946e-14
VAMP8	2776.09	-1.13542	0.133057	-8.53337	1.42151e-17	1.02386e-16
SELENOS	715.536	-1.13585	0.137807	-8.24232	1.68905e-16	1.14611e-15
RAP1GAP2	2711.79	-1.13674	0.176684	-6.43373	1.24508e-10	5.70373e-10
GLIPR1L2	16.183	-1.13831	0.510002	-2.23198	0.0256164	0.0421629
FAM89B	1857.59	-1.13849	0.103971	-10.9501	6.63778e-28	8.02736e-27
ALAS1	790.51	-1.14042	0.167564	-6.8059	1.00417e-11	4.97577e-11
IFITM2	37847.6	-1.14077	0.114784	-9.93845	2.83193e-23	2.77493e-22
OGFRL1	14363.6	-1.14124	0.13309	-8.57496	9.91251e-18	7.20374e-17
SLIT1	36.262	-1.1419	0.39611	-2.88279	0.00394169	0.00756191
MOV10	1065.47	-1.14487	0.187926	-6.09211	1.11434e-09	4.64518e-09
ISG15	2168.33	-1.14541	0.457724	-2.5024	0.0123354	0.0216005
WDR1	12078.9	-1.14568	0.121192	-9.45344	3.2788e-21	2.90157e-20
QDPR	383.088	-1.14645	0.110357	-10.3885	2.79733e-25	3.01583e-24
PRMT2	5351.46	-1.14661	0.118117	-9.70743	2.80327e-22	2.59566e-21
VASP	13902.1	-1.14689	0.230211	-4.98189	6.29652e-07	1.9956e-06
SPNS1	1068.08	-1.14695	0.0941329	-12.1844	3.7634e-34	5.77111e-33
TSHZ1	1603.61	-1.14884	0.151825	-7.5669	3.82232e-14	2.23871e-13
SPATA7	71.9634	-1.14916	0.27163	-4.23059	2.33084e-05	6.17259e-05
KLHL25	67.1692	-1.15018	0.307721	-3.73772	0.000185697	0.000435558
NOP10	2271.99	-1.15051	0.202959	-5.66871	1.4388e-08	5.39305e-08
TMEM164	5418.68	-1.15088	0.214064	-5.37633	7.60202e-08	2.65555e-07
TXNDC15	654.519	-1.15138	0.14646	-7.86136	3.79983e-15	2.37889e-14
FAM72B	27.3399	-1.1522	0.421202	-2.73549	0.00622866	0.0115435
RTL8C	499.045	-1.1522	0.179916	-6.40411	1.5125e-10	6.86768e-10
TNFRSF21	92.0787	-1.15479	0.231548	-4.98728	6.12364e-07	1.94371e-06
MAD2L1	141.037	-1.15602	0.213171	-5.42295	5.86232e-08	2.07384e-07
MYORG	19.5292	-1.15625	0.46191	-2.50318	0.0123082	0.0215618
VPS37C	455.237	-1.15855	0.234762	-4.93501	8.01469e-07	2.50787e-06
SERPINB6	1824.61	-1.15904	0.20492	-5.65605	1.54893e-08	5.78924e-08
DDIT4	2277.43	-1.15974	0.291988	-3.97188	7.1308e-05	0.000176901
NDUFS5	1461.56	-1.16012	0.125182	-9.26745	1.90645e-20	1.602e-19
SLFN11	1564.25	-1.16239	0.199793	-5.81797	5.95663e-09	2.32184e-08
PGAP6	2923	-1.16367	0.156271	-7.44647	9.58726e-14	5.45354e-13
BSG	6778.57	-1.16521	0.132167	-8.81623	1.18378e-18	9.0074e-18
DHRS4L2	366.64	-1.16615	0.178407	-6.53643	6.30049e-11	2.95723e-10
SELENON	1751.89	-1.1669	0.140775	-8.2891	1.14109e-16	7.84312e-16
IL1RAP	2210.2	-1.16799	0.174774	-6.68286	2.34324e-11	1.13398e-10
NUDT19	302.983	-1.16843	0.17706	-6.59904	4.13825e-11	1.96241e-10
UBE2D1	2302.03	-1.16877	0.195978	-5.96379	2.46448e-09	9.93687e-09
PON2	201.859	-1.1702	0.201616	-5.80413	6.4701e-09	2.51276e-08
SSTR3	189.036	-1.1708	0.258209	-4.53432	5.77895e-06	1.65053e-05
RASGRP1	3491.58	-1.17118	0.161311	-7.2604	3.85939e-13	2.11191e-12
PSMA5	1742.2	-1.17222	0.13013	-9.00811	2.09641e-19	1.67073e-18
CREBL2	2184.84	-1.17262	0.10803	-10.8546	1.8959e-27	2.24326e-26
AKTIP	748.177	-1.17314	0.172797	-6.78909	1.12842e-11	5.57619e-11
FECH	605.347	-1.17333	0.17137	-6.84675	7.55442e-12	3.78077e-11
CALM2	17412.6	-1.1739	0.133956	-8.76332	1.89575e-18	1.43031e-17
P4HB	9302.31	-1.1756	0.135707	-8.66281	4.60278e-18	3.3973e-17
TMEM167A	3782.34	-1.17645	0.112739	-10.4352	1.71298e-25	1.86333e-24
PLOD3	967.502	-1.17661	0.11482	-10.2475	1.2143e-24	1.27046e-23
RAB13	137.43	-1.17816	0.239488	-4.91949	8.6769e-07	2.70761e-06
GHRL	98.5858	-1.17931	0.400586	-2.94395	0.00324048	0.00630543
KIF9	39.9153	-1.18038	0.373036	-3.16426	0.00155479	0.00318282
TMEM116	142.848	-1.18127	0.219221	-5.38846	7.10648e-08	2.49115e-07
RAB9A	620.957	-1.18132	0.14424	-8.18996	2.61306e-16	1.75488e-15
DHCR24	221.443	-1.18157	0.305053	-3.87333	0.000107358	0.000260105
TLE2	172.667	-1.18256	0.28297	-4.17911	2.92653e-05	7.6476e-05
PINK1	1652.64	-1.185	0.113029	-10.484	1.02311e-25	1.12661e-24
FBXO6	476.836	-1.18761	0.199064	-5.96598	2.43174e-09	9.80951e-09
PRADC1	206.807	-1.18767	0.190935	-6.22028	4.96266e-10	2.14536e-09
LOC100506100	67.3079	-1.1894	0.286485	-4.15171	3.29995e-05	8.56152e-05
PLEKHA7	70.6781	-1.19035	0.303321	-3.92438	8.69541e-05	0.000213225
WHAMMP3	226.553	-1.19066	0.180448	-6.59835	4.15761e-11	1.97104e-10
CTNNA1	4153.67	-1.19315	0.194789	-6.12536	9.04771e-10	3.81369e-09
LINC00888	72.2818	-1.19323	0.270187	-4.41631	1.004e-05	2.7938e-05
CRAT	593.97	-1.19334	0.154897	-7.70407	1.31803e-14	7.98096e-14
MS4A14	474.428	-1.19453	0.236132	-5.05871	4.22095e-07	1.36476e-06
SFXN5	650.895	-1.19522	0.164866	-7.24964	4.17887e-13	2.28453e-12
NBR1	6215.86	-1.196	0.123234	-9.70508	2.86841e-22	2.65453e-21
HIPK1	6720.88	-1.19675	0.0661611	-18.0884	3.93415e-73	1.61853e-71
DOCK9	1996.53	-1.19768	0.172742	-6.93333	4.11041e-12	2.09227e-11
ATP6AP1	3695.91	-1.19835	0.174478	-6.86818	6.50273e-12	3.26694e-11
SRGAP2D	241.013	-1.20111	0.292276	-4.10951	3.96497e-05	0.000101843
PSMA6	2185.83	-1.20227	0.169651	-7.08672	1.3733e-12	7.23077e-12
LOC100130691	43.3077	-1.20265	0.403852	-2.97794	0.00290191	0.00569292
PCED1B	1151.52	-1.20605	0.213906	-5.63822	1.71818e-08	6.39509e-08
SURF4	3836.14	-1.20781	0.156815	-7.70216	1.33788e-14	8.09831e-14
ZNF815P	329.062	-1.20813	0.18073	-6.68473	2.31349e-11	1.12022e-10
MAP2K6	1034.69	-1.20876	0.208582	-5.79514	6.82629e-09	2.64445e-08
SCML4	1003.41	-1.20884	0.168367	-7.17977	6.98267e-13	3.75095e-12
SLC6A6	10331.7	-1.20898	0.150271	-8.04533	8.601e-16	5.60997e-15
CENPF	139.639	-1.20957	0.220146	-5.49442	3.92006e-08	1.40726e-07
SLC35A1	1169.19	-1.20978	0.14884	-8.12808	4.36147e-16	2.89363e-15
SLC12A7	2338.05	-1.21022	0.194706	-6.21563	5.112e-10	2.20788e-09
PCSK6	200.966	-1.21194	0.467455	-2.59264	0.00952421	0.0170518
[truncated: 3,541 more rows]

## Sheet: Table S2b
Supplemental Table 2b: DEGs between freshly isolated B Cells and WB
DEG = log2 fold change > +/-1 and adjusted P value <0.05
Gene	baseMean	log2FoldChange	lfcSE	stat	pvalue	padj
NSFP1	18.4341	20.5647	3.78032	5.43993	5.33005e-08	1.45351e-07
GABBR1	87.8859	11.8896	3.42372	3.4727	0.000515251	0.000969821
MAGED4	82.2896	10.4964	3.33283	3.14939	0.00163611	0.00290634
COMMD3-BMI1	231.842	9.85239	3.2888	2.99574	0.00273779	0.00472822
TMX2-CTNND1	24.6674	8.0164	2.67884	2.99249	0.00276713	0.00477456
ZASP	76.2727	7.67079	2.50523	3.06191	0.0021993	0.00384224
SPECC1L-ADORA2A	50.1543	7.5622	3.39087	2.23016	0.0257367	0.0385823
CDK3	60.3937	6.75093	1.68184	4.01401	5.96953e-05	0.000123559
TMEM132A	6.10944	6.43474	1.37167	4.69118	2.71631e-06	6.41739e-06
FAT1	5.94056	5.76314	1.48828	3.87235	0.000107792	0.000217325
KCNJ3	8.01029	5.65137	1.23769	4.56607	4.96956e-06	1.14582e-05
DUSP15	3.42635	5.63044	1.82971	3.07724	0.00208928	0.00366036
IL6	86.3654	5.37428	0.640403	8.39203	4.77831e-17	2.3282e-16
GUCY2C	5.82135	5.33912	1.24322	4.29458	1.75028e-05	3.8183e-05
LINC02234	7.12433	5.3314	1.2	4.44282	8.87892e-06	1.99856e-05
CXXC5-AS1	2.98183	5.32904	1.71903	3.10004	0.00193498	0.00340412
MARK1	13.215	5.1606	1.04329	4.94645	7.558e-07	1.87824e-06
GLRA3	4.55683	5.14143	1.41178	3.64182	0.000270722	0.000524652
SDR16C5	19.8121	5.12732	0.817917	6.26876	3.63945e-10	1.161e-09
ARL17B	120.576	5.11062	1.55415	3.28837	0.00100771	0.00183422
CRB2	51.9968	5.02456	0.488495	10.2858	8.1658e-25	5.75623e-24
FFAR1	68.2998	5.02216	0.490365	10.2417	1.29004e-24	9.02401e-24
LOC101926948	2.42548	5.0149	1.80059	2.78514	0.00535042	0.00888543
ANK2	21.4265	4.98853	0.892001	5.59252	2.23796e-08	6.30109e-08
LINC01535	6.19821	4.98798	1.2689	3.93093	8.46178e-05	0.000172286
LCN8	59.6783	4.98466	0.592335	8.41526	3.92031e-17	1.91445e-16
SYN3	58.7522	4.93897	0.444327	11.1156	1.05332e-28	8.59158e-28
LINC00032	2.11098	4.91891	1.96563	2.50246	0.0123334	0.0194148
KLF14	3.76717	4.87087	1.52814	3.18746	0.0014353	0.00256645
DAZL	32.0971	4.85983	0.610316	7.96281	1.68179e-15	7.51646e-15
SLC23A1	27.2046	4.82959	0.720124	6.7066	1.99205e-11	6.92823e-11
MATN1	36.8909	4.79613	0.692572	6.9251	4.35671e-12	1.57362e-11
OXCT2P1	3.69257	4.7834	1.99615	2.39631	0.0165611	0.0256233
ATP5MGL	2.44833	4.78307	1.49906	3.19071	0.00141922	0.00253928
LINC02202	31.4246	4.77771	0.554364	8.61837	6.79165e-18	3.44167e-17
SLC38A11	119.011	4.76133	0.392913	12.118	8.47761e-34	8.41501e-33
CCN2	91.7545	4.75489	0.665105	7.14908	8.73583e-13	3.30111e-12
IL24	1.86816	4.75078	2.04904	2.31855	0.0204197	0.0311185
LAMA5	1151.81	4.71814	0.179917	26.2239	1.41797e-151	1.38921e-149
APC2	10.9888	4.67411	1.02604	4.55551	5.22595e-06	1.20215e-05
FAM86B2	4.48759	4.64989	1.60534	2.89652	0.00377323	0.00639918
SRMS	6.95541	4.64701	1.09553	4.24181	2.21729e-05	4.78413e-05
PCDHGA4	6.63513	4.64114	1.1543	4.02075	5.80143e-05	0.000120223
LOC101927691	6.50924	4.63908	1.14467	4.05277	5.06157e-05	0.000105471
LOC100128593	15.2628	4.63013	0.802686	5.76829	8.00804e-09	2.3296e-08
LOC101929633	26.9574	4.59478	0.600812	7.64761	2.04756e-14	8.56409e-14
MYT1	4.68921	4.57471	1.28099	3.57124	0.000355299	0.000679899
JUN	19098	4.56631	0.237963	19.1892	4.55967e-82	1.44024e-80
TNFRSF13C	1091.31	4.5452	0.188125	24.1605	5.79225e-129	3.89315e-127
SNX29P1	427.846	4.54302	0.245626	18.4957	2.23544e-76	6.29298e-75
NIBAN3	4920.28	4.528	0.172257	26.2863	2.74713e-152	2.72217e-150
TAL2	5.19546	4.52197	1.21336	3.72681	0.000193919	0.000381177
IGLL3P	4.51916	4.5099	1.27793	3.52908	0.000417013	0.000792919
CADPS	3.72717	4.50843	1.74941	2.57711	0.00996294	0.0159071
ZNF534	9.76092	4.49544	1.05629	4.25589	2.08223e-05	4.5073e-05
FNDC5	6.07809	4.48924	1.21323	3.70024	0.000215395	0.000421862
PAX5	17509.6	4.4828	0.169146	26.5025	9.06097e-155	9.40876e-153
TNRC18P1	41.5207	4.46011	0.472545	9.43848	3.78238e-21	2.26329e-20
STEAP1B	63.1461	4.44763	0.390215	11.3979	4.28337e-30	3.68763e-29
COL19A1	1802.76	4.43894	0.229453	19.3458	2.21252e-83	7.14475e-82
NETO1	345.672	4.42163	0.277471	15.9354	3.59613e-57	6.76361e-56
LOC101929294	35.0886	4.41937	0.590493	7.48421	7.19792e-14	2.91089e-13
STUM	2.74849	4.41933	1.5203	2.90688	0.00365059	0.00620331
SCN4A	83.6823	4.39849	0.408053	10.7792	4.31582e-27	3.33217e-26
WNT3	44.8138	4.39836	0.609434	7.21713	5.3097e-13	2.03392e-12
SCARNA28	16.1204	4.37501	0.828513	5.28055	1.28794e-07	3.42287e-07
CHL1	143.918	4.37398	0.346268	12.6318	1.41036e-36	1.52191e-35
C12orf74	27.6646	4.36787	0.562853	7.76022	8.47797e-15	3.62653e-14
TBC1D27P	270.877	4.3471	0.371567	11.6994	1.28375e-31	1.17973e-30
SPTBN2	69.0707	4.33639	0.417343	10.3905	2.73993e-25	1.96986e-24
FCRL1	10564.8	4.32197	0.171479	25.2041	3.61307e-140	2.94151e-138
WASIR2	35.2991	4.31829	0.585899	7.37037	1.70152e-13	6.72425e-13
VPREB1	4.12529	4.30425	1.28377	3.35283	0.000799897	0.00147423
LINC00494	586.792	4.30335	0.19185	22.4308	1.97259e-111	1.00313e-109
ABHD14A-ACY1	4.26611	4.3029	1.84559	2.33145	0.0197294	0.0301673
BTNL9	177.689	4.28788	0.279416	15.3459	3.77529e-53	6.41207e-52
EQTN	1.82782	4.28291	1.84165	2.32559	0.0200406	0.0305973
TCL6	275.544	4.27367	0.22831	18.7188	3.48093e-78	1.03361e-76
LINC00926	6411.21	4.26431	0.290595	14.6744	9.40539e-49	1.43953e-47
NFATC4	15.3031	4.24622	0.764183	5.55655	2.75166e-08	7.69498e-08
EPHA10	2.47031	4.23936	1.5134	2.80122	0.00509102	0.00848308
PRAMENP	68.2168	4.2357	0.354818	11.9377	7.52979e-33	7.1744e-32
LOC100505797	2.50074	4.21753	1.67697	2.51497	0.0119043	0.0187991
LOC100133331	33.8066	4.20839	1.40097	3.0039	0.00266542	0.0046092
EBF1	980.865	4.20075	0.193182	21.745	7.69782e-105	3.45824e-103
SHC3	6.79047	4.19911	1.07192	3.91737	8.95221e-05	0.000181716
COLCA1	41.6153	4.19879	0.636641	6.59522	4.2462e-11	1.44209e-10
CD19	3034.32	4.19616	0.173162	24.2326	1.00905e-129	6.83515e-128
TYRO3P	1.81636	4.18674	1.7493	2.39338	0.0166937	0.0258101
PLEKHG1	3011.14	4.18524	0.140643	29.7579	1.37112e-194	2.76471e-192
SCN3A	988.113	4.16924	0.19447	21.4389	5.79265e-102	2.51126e-100
ESR2	52.2967	4.15491	0.421014	9.8688	5.68382e-23	3.70399e-22
FCRL2	2167.69	4.15035	0.236497	17.5492	6.02744e-69	1.45371e-67
DNMT3L-AS1	7.78025	4.1496	0.976822	4.24806	2.1563e-05	4.65948e-05
GABRB2	7.4555	4.14837	1.07844	3.84664	0.00011975	0.000240792
LINC01572	13.36	4.14243	0.750858	5.51693	3.44964e-08	9.56052e-08
KCNG1	440.726	4.13941	0.264864	15.6285	4.65923e-55	8.26133e-54
LOC100996664	26.2071	4.1256	0.744416	5.54206	2.98931e-08	8.33536e-08
RAPGEF5	137.366	4.12245	0.312327	13.1991	8.87547e-40	1.05634e-38
DIRAS1	367.671	4.1194	0.206561	19.9427	1.73338e-88	6.08474e-87
KCNH8	614.772	4.11661	0.205027	20.0784	1.14029e-89	4.06869e-88
COL4A3	306.8	4.11508	0.286132	14.3817	6.74003e-47	9.88822e-46
LOC105372483	3.14961	4.10063	1.52757	2.68441	0.0072658	0.0118529
DENND5B	2240.56	4.09741	0.160512	25.5271	9.86407e-144	8.34404e-142
LOC105371083	2.03291	4.08348	1.78415	2.28875	0.0220938	0.0334581
SNX22	2696.56	4.08296	0.180437	22.6282	2.28613e-113	1.17987e-111
PEG10	841.252	4.07826	0.139513	29.2321	7.58527e-188	1.39932e-185
LINC01415	15.9023	4.0698	0.697172	5.83759	5.29622e-09	1.5638e-08
LOC401312	9.88073	4.06193	0.887703	4.57577	4.74467e-06	1.09557e-05
ESPNL	41.2438	4.06183	0.434578	9.34659	9.05158e-21	5.32441e-20
BCL7A	3665.94	4.05117	0.161264	25.1213	2.90904e-139	2.29298e-137
TCL1B	154.481	4.04741	0.334075	12.1153	8.76867e-34	8.689e-33
LARGE2	1135.06	4.04654	0.147485	27.4369	9.95975e-166	1.26067e-163
FAM111B	833.046	4.04159	0.222571	18.1587	1.09627e-73	2.91571e-72
FAM30A	4336.7	4.03914	0.196817	20.5223	1.36202e-93	5.2957e-92
TRERNA1	4.21555	4.03691	1.4194	2.8441	0.00445377	0.00747871
CD22	14553.9	4.03284	0.175834	22.9355	2.05462e-116	1.13469e-114
MACROD2	1284.3	4.02832	0.215891	18.6591	1.06599e-77	3.11724e-76
USP6	38.6041	4.02511	0.583041	6.90364	5.06878e-12	1.82171e-11
GRIN2B	4.4602	4.0235	1.60237	2.51097	0.0120401	0.0189927
CLEC17A	1539.98	4.01489	0.195036	20.5854	3.71149e-94	1.45613e-92
SYNPO	1449.07	4.00446	0.169025	23.6916	4.40575e-124	2.71886e-122
COL4A4	409.701	3.99921	0.181069	22.0866	4.24794e-108	2.05764e-106
BEND4	562.114	3.99048	0.192484	20.7315	1.80069e-95	7.14547e-94
CRMP1	15.8406	3.99	0.71618	5.57122	2.52956e-08	7.09216e-08
ENAH	231.699	3.98826	0.24328	16.3937	2.12238e-60	4.27955e-59
AK8	39.6086	3.98054	0.4492	8.8614	7.90184e-19	4.20454e-18
LOC100505915	18.9061	3.98022	0.643769	6.18268	6.30217e-10	1.97838e-09
SNHG31	6.63767	3.97712	1.03815	3.83096	0.000127646	0.000255631
LOC613266	111.074	3.97615	0.286644	13.8714	9.4418e-44	1.25272e-42
GRB7	9.86928	3.97522	0.94181	4.22084	2.43398e-05	5.23279e-05
SLC17A7	11.0356	3.97411	0.871568	4.55972	5.12207e-06	1.17926e-05
ZNF730	2.97707	3.96154	1.52544	2.59699	0.00940448	0.0150626
PLEKHG7	75.7567	3.95827	0.316896	12.4908	8.3851e-36	8.84465e-35
CORO2B	690.814	3.9544	0.180501	21.9079	2.18215e-106	1.0145e-104
ARHGAP39	50.4112	3.95178	0.498191	7.93226	2.15191e-15	9.56584e-15
MTCL1	169.982	3.95118	0.252398	15.6546	3.08998e-55	5.50702e-54
DENND2A	10.8701	3.94863	0.90693	4.35384	1.33774e-05	2.95551e-05
MYO1B	316.489	3.94512	0.246996	15.9724	1.98907e-57	3.76144e-56
LINC02245	50.3808	3.94074	0.411442	9.57788	9.9059e-22	6.09143e-21
GNG3	43.4891	3.9305	0.400004	9.82615	8.68772e-23	5.61512e-22
CBLN3	237.509	3.92964	0.276067	14.2344	5.60609e-46	8.03431e-45
BLK	4593.74	3.9293	0.15904	24.7064	9.13816e-135	6.71461e-133
P2RX5-TAX1BP3	394.389	3.92731	0.206798	18.9911	2.02209e-80	6.17342e-79
P2RX5	5919.68	3.9241	0.146561	26.7746	6.39462e-158	7.0183e-156
OSBPL10	1843.08	3.9233	0.16877	23.2465	1.54374e-119	9.10547e-118
ARLNC1	17.1663	3.91865	0.741278	5.28634	1.24785e-07	3.31835e-07
ABCB4	640.704	3.91321	0.238784	16.3881	2.32691e-60	4.68652e-59
NIPAL4	164.175	3.90488	0.260274	15.003	7.02153e-51	1.13795e-49
LOC105377458	2.12152	3.90453	1.56459	2.49556	0.0125758	0.0197677
PCDH9	1465.29	3.90245	0.176914	22.0585	7.92011e-108	3.78354e-106
LOC339260	7.23042	3.89831	1.15561	3.37339	0.000742485	0.00137353
LARGE1	849.89	3.89795	0.21313	18.2891	1.01112e-74	2.7569e-73
LOC441052	2.0763	3.89717	1.64569	2.3681	0.0178795	0.0275085
NXPH4	92.0519	3.89606	0.337144	11.5561	6.8785e-31	6.11693e-30
DSP	3703.67	3.88241	0.253613	15.3084	6.71991e-53	1.13466e-51
MYO3A	9.27005	3.88069	0.805193	4.81958	1.4386e-06	3.48467e-06
GH1	6.84662	3.87621	1.17194	3.30751	0.000941305	0.00171895
LOC100287072	21.0769	3.87069	0.55815	6.93486	4.06625e-12	1.47239e-11
LOC107984703	489.313	3.86585	0.206898	18.6849	6.57567e-78	1.93597e-76
PAWR	1024.61	3.86354	0.159381	24.2408	8.26045e-130	5.61743e-128
PRSS1	2.5648	3.85855	1.52062	2.53748	0.0111654	0.0177032
TMEM178A	2.95493	3.85359	1.49947	2.56998	0.0101705	0.0162102
BMP3	73.9342	3.85053	0.336084	11.4571	2.16743e-30	1.88776e-29
GOLGA6L9	34.9891	3.84558	0.765451	5.02393	5.06234e-07	1.28043e-06
SCN2A	37.2065	3.8427	0.418144	9.18988	3.93276e-20	2.24483e-19
FCRL5	3897.41	3.83959	0.201106	19.0923	2.92465e-81	9.13809e-80
HCG22	8.1703	3.83936	1.38768	2.76675	0.00566174	0.00936924
KHDRBS2	149.028	3.83823	0.244469	15.7003	1.50635e-55	2.71534e-54
LINC02201	3.51886	3.83649	1.53033	2.50697	0.0121772	0.0191863
KREMEN2	8.60124	3.83158	1.02035	3.75518	0.00017322	0.000342158
MUC16	47.6153	3.8293	0.508322	7.53322	4.95029e-14	2.02795e-13
CD79A	21344.9	3.82731	0.165814	23.082	7.02449e-118	4.0469e-116
ZPBP2	19.2616	3.82531	0.689357	5.54909	2.87153e-08	8.01856e-08
ARHGAP20	48.4113	3.8226	0.587666	6.50472	7.7839e-11	2.59279e-10
ICOSLG	1637.87	3.81834	0.549644	6.94692	3.73334e-12	1.35439e-11
CNR1	112.809	3.81508	0.296255	12.8777	6.00872e-38	6.77486e-37
NTNG1	17.6493	3.8133	0.792357	4.81261	1.48973e-06	3.60197e-06
LINC01781	303.315	3.80518	0.238043	15.9853	1.6183e-57	3.06698e-56
FCRLA	5580.91	3.79919	0.164782	23.0559	1.2847e-117	7.30425e-116
PRCD	37.3627	3.79751	0.422178	8.99505	2.36132e-19	1.29213e-18
IL6-AS1	40.425	3.79344	0.563591	6.73085	1.68679e-11	5.88543e-11
KLHL14	1010.03	3.79209	0.205519	18.4513	5.09381e-76	1.42932e-74
LINC00184	2.02842	3.78411	1.74938	2.16312	0.0305322	0.0452413
LOC283710	58.3563	3.78176	0.355506	10.6377	1.99004e-26	1.4965e-25
WNT16	89.607	3.77846	0.413937	9.12811	6.97066e-20	3.91953e-19
SPATA18	17.2586	3.77721	0.657094	5.74836	9.01152e-09	2.61101e-08
ARHGAP44	15.4215	3.77103	0.735391	5.12793	2.92943e-07	7.56617e-07
TMPRSS15	5.32629	3.77072	1.12974	3.33768	0.000844812	0.00155074
ZNF860	511.895	3.76268	0.216885	17.3487	2.01646e-67	4.73814e-66
TUNAR	36.1649	3.76012	0.484663	7.75823	8.6126e-15	3.68222e-14
SYBU	108.388	3.75581	0.335873	11.1822	4.98259e-29	4.11052e-28
LARS1	87.238	3.7553	1.27991	2.93403	0.00334587	0.00570846
TLL2	9.18506	3.74821	0.811744	4.61748	3.88424e-06	9.03629e-06
COBLL1	2171.13	3.74632	0.161123	23.2513	1.38035e-119	8.1695e-118
BORCS7-ASMT	33.8091	3.74487	1.6856	2.22169	0.0263046	0.0393536
LINC01754	34.0522	3.74373	0.527746	7.0938	1.30476e-12	4.87417e-12
VPREB3	1411.72	3.74043	0.192156	19.4656	2.15159e-84	7.07982e-83
PTPRK	1005.58	3.7368	0.238724	15.6532	3.15763e-55	5.62182e-54
PNPLA7	607.662	3.72813	0.188628	19.7645	6.02232e-87	2.05577e-85
DCLK2	174.396	3.72517	0.305392	12.198	3.18569e-34	3.2025e-33
CNTNAP2	923.453	3.72331	0.224959	16.5511	1.57302e-61	3.25899e-60
TEAD2	86.32	3.71559	0.295711	12.5649	3.29096e-36	3.51407e-35
SHISA8	45.2833	3.70613	0.509136	7.27926	3.35665e-13	1.30044e-12
TCL1A	10497.6	3.70446	0.169361	21.8732	4.6763e-106	2.14528e-104
CD200	1154.94	3.70322	0.185699	19.9421	1.75482e-88	6.14755e-87
MAJIN	8.07518	3.69669	1.0922	3.38463	0.000712742	0.00132132
HTR3A	53.4262	3.69344	0.416456	8.86873	7.39828e-19	3.94386e-18
BLNK	1998.38	3.69319	0.167912	21.9949	3.22429e-107	1.52766e-105
MS4A1	18639.1	3.68611	0.167942	21.9486	8.92602e-107	4.18341e-105
DCHS2	8.16333	3.68577	1.07817	3.41855	0.000629552	0.00117375
CD72	2101.99	3.68459	0.180493	20.414	1.25465e-92	4.77125e-91
CELSR1	1051.88	3.68342	0.154236	23.8817	4.74096e-126	3.04492e-124
AFF3	3852.18	3.67503	0.171104	21.4783	2.48176e-102	1.08952e-100
NKX6-3	18.896	3.67077	0.730009	5.02839	4.94618e-07	1.25324e-06
KLF8	1436.29	3.66649	0.15451	23.7297	1.77955e-124	1.11004e-122
PNOC	806.871	3.65992	0.152525	23.9955	3.09816e-127	2.04278e-125
UTS2B	16.1277	3.65254	0.697085	5.23974	1.60805e-07	4.24239e-07
PHKA2-AS1	4.80488	3.64536	1.09843	3.31871	0.00090434	0.00165493
WNT7B	8.77429	3.64506	0.870787	4.18594	2.83989e-05	6.07381e-05
TEX21P	28.9529	3.64444	0.49604	7.34707	2.02597e-13	7.97193e-13
FCER2	5783.39	3.64331	0.208216	17.4978	1.48999e-68	3.57865e-67
RGPD2	180.216	3.64271	1.42519	2.55595	0.01059	0.0168323
MICAL3	5384.83	3.63875	0.139449	26.0937	4.29735e-150	4.02813e-148
DPF3	337.306	3.63748	0.184831	19.68	3.1988e-86	1.07919e-84
LINC02562	4.4421	3.63719	1.37622	2.64288	0.00822045	0.0132927
HLA-DOB	3098.36	3.63676	0.149863	24.2673	4.34806e-130	2.98023e-128
LCN10	613.228	3.63484	0.179211	20.2824	1.83818e-91	6.84031e-90
FAM177B	201.401	3.62999	0.250723	14.4781	1.66707e-47	2.48998e-46
LINC02324	9.55857	3.62995	1.0728	3.38362	0.00071538	0.00132593
GDF7	192.513	3.62961	0.312995	11.5964	4.29895e-31	3.84864e-30
ESRRG	2.52076	3.62958	1.60703	2.25857	0.0239102	0.0360138
SLC9C1	6.85731	3.61715	0.965759	3.7454	0.000180108	0.000355199
LINC01800	65.257	3.60617	0.36054	10.0021	1.49153e-23	9.94412e-23
SOBP	105.05	3.60322	0.266	13.5459	8.37479e-42	1.05313e-40
CADM3	3.66891	3.59418	1.36647	2.63027	0.00853181	0.0137564
LINC01857	223.598	3.58485	0.24995	14.3422	1.19156e-46	1.73638e-45
AMZ1	61.5628	3.58469	0.405579	8.83846	9.70466e-19	5.13388e-18
LINC01342	6.39801	3.5835	1.06375	3.36875	0.00075509	0.00139625
PALM2AKAP2	8879.78	3.57917	0.138934	25.7617	2.38455e-146	2.10972e-144
HS3ST1	106.309	3.5778	0.396647	9.02011	1.87904e-19	1.03574e-18
STAG3	243.699	3.57354	0.261734	13.6533	1.92865e-42	2.47738e-41
E2F5	1004.26	3.57113	0.216394	16.5029	3.4988e-61	7.1717e-60
DBNDD1	575.917	3.56582	0.221111	16.1268	1.65311e-58	3.21374e-57
FCRL4	4.7225	3.56358	1.32341	2.69274	0.00708682	0.0115827
JAM2	37.2816	3.559	0.58929	6.03948	1.54609e-09	4.73772e-09
FSCN2	40.0635	3.55601	0.405292	8.77394	1.72521e-18	9.0084e-18
POU2AF1	3978.35	3.55047	0.129486	27.4198	1.59451e-165	2.00366e-163
OR56B1	4.56805	3.54885	1.11542	3.18164	0.00146443	0.00261667
LOC100128164	50.2123	3.54737	0.493077	7.19435	6.27586e-13	2.39134e-12
GPM6A	135.235	3.5392	0.397571	8.90206	5.48219e-19	2.94872e-18
KCNIP2	224.037	3.53896	0.21805	16.23	3.09264e-59	6.08735e-58
BANK1	9498.03	3.53842	0.149538	23.6623	8.81977e-124	5.42353e-122
TGIF2-RAB5IF	19.8393	3.53602	1.00656	3.51296	0.000443143	0.000840667
FAM186B	3.6452	3.52951	1.37393	2.56891	0.0102018	0.0162585
RASGRF1	28.3758	3.52576	0.624697	5.64395	1.66194e-08	4.73464e-08
SH3GL1P2	4.59736	3.52401	1.129	3.12136	0.0018002	0.00318089
RND1	31.1874	3.52149	0.487022	7.23066	4.80649e-13	1.84442e-12
LINC01013	154.65	3.52146	0.288323	12.2136	2.63052e-34	2.64901e-33
DOK7	120.971	3.51369	0.251859	13.951	3.10186e-44	4.19247e-43
ARHGAP42	235.598	3.51296	0.235258	14.9324	2.02822e-50	3.23267e-49
LINC00643	9.2081	3.50634	1.00069	3.50392	0.000458457	0.000868104
LOC105371925	2.97718	3.50314	1.6085	2.17789	0.029414	0.043689
CCSER1	203.975	3.49852	0.239593	14.602	2.72897e-48	4.14751e-47
MYBPC2	60.0247	3.49766	0.364625	9.59249	8.59885e-22	5.29896e-21
LAMC1	1416.7	3.49406	0.246529	14.173	1.3464e-45	1.91063e-44
COL28A1	3.2285	3.49136	1.2486	2.79622	0.00517047	0.00860636
EML4-AS1	81.0957	3.48884	0.334836	10.4195	2.01955e-25	1.46409e-24
STAP1	1762.75	3.48519	0.193737	17.9893	2.36297e-72	6.07956e-71
CR2	1919.33	3.48088	0.167044	20.8381	1.95522e-96	7.86672e-95
LINC01480	27.8391	3.48069	0.532585	6.53546	6.34156e-11	2.12542e-10
RASGRP3	2026.46	3.47936	0.159647	21.7941	2.63944e-105	1.19505e-103
SEMA3D	48.8312	3.47488	0.399432	8.69954	3.33245e-18	1.7158e-17
PCDHGA12	9.52551	3.47352	0.814655	4.26379	2.00987e-05	4.35502e-05
LINC02422	303.226	3.46942	0.19769	17.5497	5.97583e-69	1.44327e-67
BCL6B	3.26861	3.46896	1.34862	2.57224	0.0101044	0.0161122
SPIB	3456.41	3.46729	0.175906	19.7111	1.7325e-86	5.86783e-85
LOC100506178	5.44296	3.46251	1.14857	3.01464	0.00257288	0.00445807
PCDHGA5	4.2269	3.45745	1.11004	3.1147	0.00184131	0.0032489
APBB2	127.126	3.45639	0.275152	12.5617	3.42683e-36	3.65465e-35
PARM1	593.133	3.45563	0.171457	20.1545	2.45896e-90	8.90205e-89
CD79B	11483.9	3.45159	0.146577	23.548	1.31682e-122	7.98425e-121
SLC2A5	348.932	3.45052	0.18924	18.2336	2.79431e-74	7.52425e-73
MSMP	9.84467	3.44728	0.782768	4.40396	1.06294e-05	2.37501e-05
GRAPL	136.122	3.43727	0.437162	7.8627	3.75951e-15	1.64133e-14
SOX5	111.454	3.43546	0.344371	9.97606	1.94024e-23	1.28664e-22
UGT8	95.308	3.43197	0.329341	10.4207	1.99456e-25	1.44779e-24
OR7E47P	2.49258	3.43122	1.46724	2.33855	0.0193585	0.0296342
SGCE	102.052	3.42764	0.329136	10.4141	2.13915e-25	1.54756e-24
PROX1	18.2353	3.42752	0.592254	5.78725	7.15499e-09	2.09056e-08
C12orf42	110.395	3.42387	0.263703	12.9838	1.51169e-38	1.73374e-37
GRIK3	25.7085	3.42189	0.573467	5.96702	2.41624e-09	7.30221e-09
EML6	393.237	3.41924	0.208274	16.4171	1.44389e-60	2.92165e-59
CXCR5	3609.83	3.41447	0.190857	17.8902	1.40625e-71	3.55477e-70
MARCHF3	432.584	3.41411	0.247282	13.8066	2.32669e-43	3.06124e-42
PKIG	1603.8	3.41308	0.160322	21.2889	1.43862e-100	6.08467e-99
PMEPA1	560.348	3.40854	0.205769	16.5649	1.25077e-61	2.59756e-60
SLCO5A1	29.5685	3.40759	0.549896	6.1968	5.76214e-10	1.81345e-09
ZYG11A	9.36554	3.4052	0.924662	3.68264	0.000230829	0.000450969
RALGPS2	15593.2	3.40024	0.164284	20.6973	3.66271e-95	1.45011e-93
SNCB	1.76365	3.39204	1.58907	2.1346	0.0327936	0.0483237
MIR4432HG	21.2801	3.38407	0.619618	5.46154	4.72019e-08	1.29248e-07
PLPP5	3063.58	3.38405	0.128956	26.2418	8.86336e-152	8.73292e-150
SDK2	791.564	3.38217	0.892287	3.79046	0.000150371	0.000298795
SLC9A7	3371.3	3.37833	0.131495	25.6917	1.44768e-145	1.25521e-143
ZDHHC23	590.321	3.36927	0.18098	18.6169	2.34588e-77	6.81406e-76
IRX6	2.18682	3.36723	1.56643	2.14962	0.0315856	0.0466706
HIP1R	5042.95	3.36527	0.189911	17.7202	2.92668e-70	7.23988e-69
LOC284191	14.6935	3.36481	0.752257	4.47295	7.71478e-06	1.74901e-05
PLA2G2D	48.9571	3.35908	0.415399	8.08638	6.14622e-16	2.81292e-15
CIITA	13330.9	3.35643	0.140899	23.8216	1.99733e-125	1.26871e-123
BCL11A	2117.74	3.35581	0.156806	21.4011	1.30545e-101	5.61732e-100
MYO5B	26.0079	3.34726	0.775435	4.31663	1.58432e-05	3.47198e-05
MACC1	103.658	3.34106	0.284519	11.7428	7.68587e-32	7.1083e-31
GAS6-AS1	63.1461	3.33778	0.323005	10.3335	4.97044e-25	3.5267e-24
LINC01918	2.40593	3.32958	1.50609	2.21075	0.0270535	0.0404017
GYPE	56.157	3.32812	0.431459	7.71364	1.22278e-14	5.18059e-14
LOC101241902	8.79695	3.32424	0.850209	3.90991	9.23288e-05	0.000187107
TSPYL5	648.622	3.31747	0.193286	17.1636	4.97673e-66	1.14458e-64
CD80	97.0641	3.31715	0.309815	10.7069	9.44816e-27	7.21765e-26
XKRX	86.6881	3.31629	0.320722	10.3401	4.64195e-25	3.29902e-24
RAB30	4344.82	3.30559	0.203085	16.2769	1.43913e-59	2.85211e-58
TAS2R3	9.566	3.30305	0.834547	3.95789	7.56144e-05	0.000154853
KLHDC9	7.43107	3.29917	0.928671	3.55257	0.00038149	0.00072777
LOC100128325	9.89965	3.29706	0.839318	3.92826	8.55634e-05	0.000174068
CHST6	6.45168	3.29472	1.03503	3.18322	0.00145645	0.00260267
SPATC1	20.7543	3.29263	0.643125	5.11974	3.0596e-07	7.88944e-07
HNF1B	2.40617	3.28158	1.51582	2.16489	0.0303962	0.0450475
CRIP3	77.327	3.27527	0.394924	8.29341	1.10046e-16	5.2613e-16
LOC100506098	16.7702	3.27246	0.635781	5.14716	2.64466e-07	6.85825e-07
CPNE5	2986.27	3.27187	0.16195	20.203	9.20696e-91	3.38258e-89
LINC02397	562.915	3.26876	0.24644	13.2639	3.74763e-40	4.50053e-39
PIK3C2B	3215.37	3.26512	0.128802	25.3499	9.00917e-142	7.51096e-140
TVP23A	5.87605	3.26128	1.03088	3.1636	0.00155833	0.00277387
VAV3-AS1	9.99405	3.2594	0.739515	4.40749	1.04577e-05	2.33846e-05
SETBP1	2422.48	3.24695	0.120699	26.9012	2.12843e-159	2.39669e-157
MAP2	99.3351	3.24649	0.305764	10.6176	2.46737e-26	1.84744e-25
ZNF711	324.938	3.24402	0.206085	15.7412	7.89278e-56	1.43019e-54
PEBP4	10.0159	3.23059	0.71555	4.51484	6.33651e-06	1.44733e-05
ZSCAN12P1	16.6457	3.23055	0.574067	5.62748	1.82865e-08	5.1857e-08
CACNA1F	74.1473	3.22811	0.298039	10.8311	2.45063e-27	1.91339e-26
DTX1	1231.24	3.22489	0.134882	23.909	2.46858e-126	1.60329e-124
IL12A	76.8167	3.22361	0.302265	10.6648	1.48665e-26	1.12674e-25
TLE6	18.3615	3.22225	0.773115	4.16788	3.07446e-05	6.55449e-05
GNG7	2676.11	3.22168	0.18931	17.018	6.0399e-65	1.34798e-63
CNR2	983.238	3.21992	0.167275	19.2492	1.43245e-82	4.54946e-81
DDX11-AS1	10.6615	3.21885	0.783192	4.1099	3.95823e-05	8.34727e-05
SIK1	4519.23	3.21617	0.158131	20.3386	5.85623e-92	2.19811e-90
L1CAM	155.159	3.21399	0.214501	14.9836	9.39847e-51	1.51749e-49
STRBP	3649.05	3.21358	0.161785	19.8633	8.45061e-88	2.93084e-86
N4BP3	493.122	3.21238	0.252904	12.702	5.76496e-37	6.29138e-36
GALNTL6	6.74347	3.21187	0.901508	3.56277	0.000366956	0.000700968
CD83	4309.88	3.21148	0.268521	11.9599	5.76521e-33	5.5052e-32
FNDC11	35.811	3.21042	0.489597	6.55728	5.47998e-11	1.84575e-10
LINC01599	92.2548	3.20937	0.323863	9.90966	3.77925e-23	2.47867e-22
CABYR	39.7399	3.20384	0.408414	7.84458	4.34396e-15	1.88936e-14
KLHDC8A	9.53982	3.20206	0.800198	4.00159	6.2919e-05	0.000129844
FAM81A	83.5976	3.20146	0.263448	12.1521	5.58785e-34	5.57852e-33
CD40	1789.72	3.19643	0.149084	21.4405	5.60289e-102	2.43508e-100
NEIL1	238.13	3.18982	0.23162	13.7718	3.76839e-43	4.92817e-42
DMD	63.3291	3.18978	0.347564	9.17754	4.41043e-20	2.5117e-19
SNX29P2	770.353	3.18687	0.134283	23.7325	1.66676e-124	1.04344e-122
PIGR	8.14021	3.18217	0.847033	3.75685	0.000172068	0.000340115
KLK1	42.7635	3.16904	0.446194	7.10238	1.22623e-12	4.59267e-12
EEF1A2	58.3428	3.16753	0.357371	8.86343	7.75922e-19	4.13118e-18
TRPM1	3.65941	3.16393	1.18175	2.67732	0.00742148	0.0120898
ELL3	177.404	3.16275	0.215901	14.6491	1.36578e-48	2.0867e-47
BTLA	2364.5	3.15854	0.181419	17.4102	6.90548e-68	1.64038e-66
C1orf220	103.717	3.15718	0.272185	11.5994	4.14934e-31	3.71854e-30
PMFBP1	35.6996	3.15654	0.407195	7.75193	9.0509e-15	3.86295e-14
MIR600HG	1501.56	3.15351	0.232146	13.5841	4.97376e-42	6.30483e-41
FADS3	570.709	3.15315	0.169401	18.6135	2.49586e-77	7.22551e-76
IFNLR1	712.785	3.14978	0.196895	15.9972	1.33614e-57	2.54336e-56
TALAM1	48.9541	3.14902	0.469482	6.70742	1.98089e-11	6.8908e-11
LOC729970	8.34835	3.14689	0.994686	3.1637	0.00155777	0.00277315
TSPAN13	2432.57	3.14555	0.182551	17.2311	1.55234e-66	3.594e-65
AGBL4	3.61119	3.14541	1.17577	2.67518	0.00746882	0.0121578
TNFRSF13B	400.554	3.14426	0.142381	22.0834	4.56383e-108	2.19837e-106
MAP3K9	1033.84	3.14202	0.201241	15.6133	5.91276e-55	1.042e-53
BEND5	385.41	3.13947	0.173843	18.0592	6.68199e-73	1.75034e-71
FAM183BP	14.9715	3.13449	0.643183	4.8734	1.09694e-06	2.68409e-06
POU5F1P5	2.73718	3.13239	1.36114	2.30131	0.0213743	0.0324563
HLA-DPB2	15.5234	3.12529	0.606154	5.15593	2.5237e-07	6.55435e-07
NIPSNAP3B	226.544	3.11995	0.209368	14.9017	3.21138e-50	5.09035e-49
SERPINB9P1	772.57	3.11886	0.218614	14.2665	3.53934e-46	5.09342e-45
ACTG1P17	11.5722	3.10821	0.801247	3.87922	0.000104792	0.000211548
ILDR1	42.3607	3.09734	0.387744	7.98813	1.37006e-15	6.15178e-15
SIPA1L3	4094.64	3.0968	0.096894	31.9607	3.83841e-224	1.09118e-221
FBXO10	534.976	3.09508	0.162353	19.0639	5.03567e-81	1.56775e-79
ZBTB32	163.305	3.09005	0.231319	13.3584	1.05837e-40	1.29521e-39
HHIPL2	7.13429	3.08973	0.973945	3.17238	0.00151193	0.00269737
LINC01238	109.152	3.08582	0.342114	9.01984	1.88356e-19	1.0379e-18
LINC01374	4.09464	3.07835	1.0842	2.83929	0.00452142	0.00758425
ANKRD44-IT1	18.3043	3.07608	0.605829	5.07746	3.82511e-07	9.78481e-07
BACH2	6450.11	3.07524	0.24821	12.3896	2.97398e-35	3.07707e-34
HLA-DOA	6423.73	3.0721	0.0922966	33.2851	6.34395e-243	2.39153e-240
THRB	137.267	3.06939	0.352286	8.71278	2.9652e-18	1.5308e-17
WDR34	448.215	3.06844	0.139688	21.9665	6.02826e-107	2.84065e-105
GALNT9	11.743	3.06739	0.769365	3.98691	6.69386e-05	0.000137876
TTN	2067.03	3.0663	0.252929	12.1232	7.9603e-34	7.91058e-33
SLC17A9	561.225	3.06394	0.234174	13.084	4.06235e-39	4.73104e-38
BHLHE41	151.807	3.06056	0.245323	12.4756	1.01378e-35	1.06545e-34
STK33	80.8091	3.06032	0.321862	9.50814	1.94093e-21	1.17725e-20
TLE1	1338.03	3.05431	0.149013	20.4969	2.29626e-93	8.88828e-92
PLAC8L1	4.36774	3.05349	1.35116	2.25991	0.0238269	0.0359008
LOC442497	9.70106	3.0478	0.867409	3.51369	0.000441935	0.000838559
SLC30A4	740.902	3.04753	0.185604	16.4195	1.3869e-60	2.80961e-59
FA2H	19.8502	3.0472	0.569473	5.35091	8.75127e-08	2.35171e-07
MOXD1	108.116	3.04697	0.23964	12.7148	4.89602e-37	5.35321e-36
CCDC106	400.058	3.04134	0.1773	17.1536	5.90461e-66	1.35439e-64
SIGLEC6	407.994	3.04116	0.150194	20.2482	3.68579e-91	1.3599e-89
DNAH8	94.2432	3.03951	0.25131	12.0947	1.1272e-33	1.11187e-32
LOC105374454	10.49	3.0395	0.792563	3.83502	0.000125552	0.000251757
PIK3CD-AS2	10.0196	3.039	0.906746	3.35154	0.000803621	0.00148046
RMRP	156.379	3.03603	0.468516	6.4801	9.16624e-11	3.04039e-10
ALOX15P1	20.4236	3.03099	0.49351	6.14171	8.16387e-10	2.54347e-09
MOB3B	912.385	3.02957	0.102226	29.6359	5.14942e-193	1.01473e-190
STPG3-AS1	10.2485	3.02642	0.736855	4.10721	4.00464e-05	8.44104e-05
GPR52	3.14485	3.02421	1.21999	2.47888	0.0131797	0.0206645
ADD2	677.996	3.02315	0.263738	11.4627	2.03038e-30	1.77196e-29
TEX9	54.2975	3.02043	0.338932	8.91161	5.02983e-19	2.70877e-18
CAPN14	82.876	3.01588	0.32548	9.26593	1.93392e-20	1.12161e-19
RPL13AP6	2.60113	3.0155	1.33459	2.25949	0.0238529	0.0359307
EFCAB13	329.322	3.00873	0.221094	13.6084	3.57129e-42	4.53366e-41
POU3F1	16.4031	3.00818	0.775387	3.87959	0.000104634	0.000211253
JADE3	278.273	3.00683	0.231872	12.9676	1.86753e-38	2.1348e-37
PCDHGB3	15.2966	3.0033	0.687458	4.3687	1.24989e-05	2.77201e-05
EYA2	9.08805	3.00095	0.855877	3.50629	0.0004544	0.00086108
CDCA7L	3211.58	2.99858	0.150476	19.9273	2.35728e-88	8.24146e-87
COCH	268.75	2.99823	0.19196	15.619	5.404e-55	9.56232e-54
OR2L2	7.51077	2.99814	0.930774	3.22113	0.00127687	0.00229619
ZNF135	174.262	2.99509	0.30978	9.66842	4.1065e-22	2.56516e-21
ZNF165	90.9586	2.9915	0.34038	8.7887	1.51297e-18	7.92401e-18
ZBTB10	2624.14	2.99081	0.249769	11.9743	4.84386e-33	4.64331e-32
TPD52	3110.4	2.98592	0.094999	31.4311	7.61063e-217	1.94082e-214
RHPN2	75.3414	2.98202	0.267459	11.1495	7.20445e-29	5.90139e-28
PPFIBP1	368.036	2.98171	0.179923	16.5721	1.10805e-61	2.30945e-60
SUSD5	10.8215	2.97812	0.822121	3.62248	0.000291787	0.000563587
USP6NL	2965.11	2.97791	0.09587	31.0619	7.87543e-212	1.87079e-209
SCARNA7	10.7423	2.97404	0.861974	3.45027	0.000560031	0.00105002
FCRL3	4445.84	2.97134	0.147136	20.1945	1.09394e-90	4.00212e-89
PCDHGA6	14.7686	2.96918	0.594774	4.99212	5.97194e-07	1.49977e-06
DNAJC5B	45.5299	2.96729	0.351506	8.44165	3.12885e-17	1.53573e-16
EBI3	39.9754	2.96401	0.381288	7.77368	7.62383e-15	3.26916e-14
MMP11	185.073	2.95812	0.215876	13.7028	9.76399e-43	1.2683e-41
KMO	1158.15	2.95474	0.11758	25.1296	2.35992e-139	1.87722e-137
MYBL2	854.403	2.95231	0.351622	8.39626	4.60912e-17	2.24639e-16
C11orf65	13.7273	2.94799	0.636356	4.63262	3.61072e-06	8.42825e-06
SLC6A16	169.248	2.94747	0.284034	10.3772	3.14948e-25	2.25869e-24
LOC101928075	25.7106	2.93994	0.586836	5.00981	5.44831e-07	1.37245e-06
BMP8A	25.8757	2.93934	0.562791	5.22279	1.76251e-07	4.63085e-07
C11orf80	417.777	2.93743	0.12686	23.1548	1.29909e-118	7.58503e-117
AKAP6	212.873	2.93695	0.420478	6.98479	2.85278e-12	1.04069e-11
ADAM28	4042.73	2.93535	0.161031	18.2284	3.06935e-74	8.25202e-73
TAT-AS1	3.73248	2.93473	1.29011	2.27479	0.0229184	0.0346041
OR2C1	5.09037	2.93429	0.99003	2.96383	0.00303832	0.00521142
LOC100130987	14.7022	2.93317	0.573975	5.11027	3.217e-07	8.27564e-07
CGNL1	3.67762	2.93162	1.20025	2.4425	0.0145859	0.0227459
DERL3	530.43	2.93088	0.172041	17.036	4.44259e-65	9.97914e-64
ANKRD20A11P	3.61982	2.93057	1.25068	2.34318	0.0191202	0.0293107
QSOX2	2665.89	2.92675	0.136544	21.4344	6.3792e-102	2.75178e-100
KANTR	196.069	2.92596	0.314735	9.29658	1.4503e-20	8.4622e-20
C8orf89	4.31126	2.92362	1.31455	2.22404	0.0261455	0.0391392
ADCY1	7.33164	2.92281	1.00433	2.9102	0.00361197	0.0061407
ANKRD20A9P	5.80063	2.91536	1.06306	2.74241	0.00609901	0.0100573
RASSF6	192.336	2.91502	0.285956	10.1939	2.11046e-24	1.45865e-23
NT5E	1410.1	2.91384	0.260244	11.1966	4.23851e-29	3.50501e-28
PYY2	5.14856	2.90979	1.10238	2.63954	0.00830184	0.013413
TRAF4	970.417	2.90938	0.127479	22.8225	2.74217e-115	1.47677e-113
SOX7	49.0428	2.90874	0.339074	8.57848	9.61323e-18	4.84039e-17
ZNF99	4.68955	2.90509	1.02686	2.8291	0.00466791	0.0078141
RNF138P1	11.6928	2.90359	0.766788	3.78669	0.00015267	0.000303172
TNKS2-AS1	7.8233	2.90253	0.866765	3.34869	0.000811942	0.00149468
FMO1	7.66518	2.89929	0.829427	3.49553	0.000473115	0.000893908
CYP2C8	9.54051	2.88495	0.808359	3.5689	0.000358484	0.000685616
STRCP1	12.6536	2.88201	0.83033	3.47092	0.000518677	0.000976059
CNFN	56.3453	2.87853	0.350611	8.21004	2.21112e-16	1.03995e-15
GUSBP3	16.6119	2.87772	1.20451	2.38913	0.0168885	0.0260809
SLC7A5P2	103.2	2.87746	0.31535	9.12465	7.19703e-20	4.04463e-19
SPRY1	159.635	2.87566	0.353224	8.14118	3.91438e-16	1.81398e-15
ZNF727	140.05	2.87298	0.282949	10.1537	3.19025e-24	2.18319e-23
ACTRT3	3.46819	2.86846	1.32312	2.16795	0.0301623	0.0447391
TTC34	6.62605	2.86748	0.929694	3.08433	0.00204014	0.00358006
ZNF154	775.219	2.86699	0.230873	12.418	2.087e-35	2.1671e-34
MIR210HG	26.0346	2.86685	0.468325	6.1215	9.26985e-10	2.87822e-09
SLC15A2	1043.84	2.86608	0.156361	18.3299	4.78115e-75	1.31603e-73
RGS7	27.6865	2.86298	0.487323	5.87491	4.23071e-09	1.25818e-08
SNORD97	5.35126	2.85762	1.05406	2.71106	0.00670694	0.010995
SERHL2	48.1481	2.85736	0.351391	8.13157	4.23776e-16	1.96017e-15
NEB	208.759	2.85559	0.218474	13.0706	4.84679e-39	5.6182e-38
CECR7	163.308	2.84904	0.259988	10.9584	6.05718e-28	4.82709e-27
RRAS2	1113.18	2.84714	0.173665	16.3945	2.09383e-60	4.22691e-59
LOXL4	9.31542	2.84494	0.726131	3.91794	8.93103e-05	0.000181308
SBF2-AS1	135.917	2.84379	0.203787	13.9548	2.94331e-44	3.98128e-43
GRID2IP	16.4904	2.84371	0.650175	4.37376	1.22127e-05	2.71132e-05
POU4F1	10.6569	2.84038	0.679486	4.18018	2.91277e-05	6.22662e-05
ANKRD18DP	13.9176	2.83914	0.581532	4.88218	1.04918e-06	2.57012e-06
IRS1	683.465	2.83897	0.255045	11.1312	8.8391e-29	7.21652e-28
OR13A1	14.4196	2.83885	0.646313	4.39238	1.12118e-05	2.49806e-05
NBEA	315.914	2.83779	0.314271	9.02975	1.72063e-19	9.50236e-19
DNM1P35	3.10761	2.83265	1.17068	2.41967	0.0155347	0.024143
LOC105370697	7.99007	2.83152	0.904106	3.13185	0.00173711	0.00307505
KBTBD8	1144.3	2.83068	0.198139	14.2863	2.66277e-46	3.84472e-45
WASF1	275.796	2.82967	0.144497	19.5828	2.16615e-85	7.18226e-84
RHOBTB2	1900.41	2.82503	0.127778	22.1089	2.597e-108	1.27216e-106
HSF2BP	7.8341	2.82121	0.829	3.40314	0.00066615	0.00123866
LYPD6B	22.0762	2.81412	0.752513	3.73963	0.000184295	0.000362959
LOC102723692	25.8744	2.81257	0.507754	5.53925	3.03774e-08	8.46089e-08
MTARC2	60.7184	2.81185	0.35575	7.90401	2.70074e-15	1.19018e-14
UBE2QL1	3.44197	2.80727	1.09709	2.55883	0.0105024	0.0167084
FALEC	5.77002	2.80423	0.915184	3.06411	0.00218315	0.00381634
NPHP1	26.5171	2.80274	0.463614	6.04541	1.49027e-09	4.56991e-09
TCF4	3584.28	2.80144	0.144295	19.4146	5.80397e-84	1.88831e-82
TRIO	5232.93	2.79691	0.0981279	28.5027	1.08373e-178	1.78981e-176
TIMELESS	1562.01	2.7873	0.0869061	32.0726	1.06362e-225	3.12614e-223
CD24	3136.48	2.78114	0.101782	27.3246	2.16429e-164	2.60632e-162
LOC285097	132.942	2.77944	0.28324	9.81303	9.89531e-23	6.36951e-22
RAB6C-AS1	14.6305	2.7783	0.825605	3.36517	0.000764968	0.00141346
LINC01588	572.709	2.77809	0.241439	11.5064	1.22479e-30	1.07649e-29
ZNF608	493.358	2.77698	0.233454	11.8952	1.25326e-32	1.18759e-31
C11orf96	4.55988	2.77416	1.09374	2.53639	0.0112002	0.0177551
SNX25	1060.44	2.76928	0.145544	19.0271	1.01721e-80	3.13312e-79
ADAMTS13	60.903	2.76735	0.281073	9.84568	7.15547e-23	4.64035e-22
DLGAP3	110.663	2.75992	0.21061	13.1044	3.10715e-39	3.63816e-38
ZNF667	125.896	2.75991	0.320838	8.60219	7.82072e-18	3.95276e-17
SEL1L3	8928.93	2.75723	0.186217	14.8065	1.32923e-49	2.05989e-48
EAF2	1870.62	2.75403	0.152579	18.0498	7.91066e-73	2.06595e-71
OLFML2A	66.8845	2.75332	0.38792	7.09765	1.26892e-12	4.74332e-12
GPR18	794.284	2.74558	0.335266	8.18927	2.62825e-16	1.23146e-15
LINC02709	2.96014	2.74225	1.24456	2.20339	0.0275673	0.0411221
TTC21A	514.904	2.73393	0.354056	7.72176	1.14733e-14	4.8669e-14
CAPN3	950.142	2.72116	0.31993	8.50549	1.80828e-17	9.0162e-17
FAM167A	278.342	2.71789	0.285032	9.53541	1.493e-21	9.12265e-21
ZNF233	30.9289	2.71519	0.503519	5.39244	6.95078e-08	1.88043e-07
LOC653712	8.94585	2.71503	0.742202	3.65808	0.000254113	0.000494231
THCAT158	2.62748	2.71485	1.25229	2.1679	0.0301665	0.0447414
GPLD1	63.3274	2.71225	0.312142	8.68916	3.6513e-18	1.8744e-17
GTF2IP23	22.7217	2.71172	0.471633	5.74964	8.94317e-09	2.59163e-08
MGAT3	398.399	2.70695	0.144049	18.7919	8.79666e-79	2.62552e-77
SNHG4	55.5349	2.70533	0.353278	7.65779	1.89158e-14	7.92314e-14
CDHR3	142.296	2.70172	0.315221	8.57086	1.02713e-17	5.16873e-17
TNFSF9	66.2323	2.70161	0.382927	7.05516	1.72404e-12	6.39637e-12
AMN	27.6403	2.70009	0.438891	6.15206	7.64819e-10	2.39011e-09
CCDC50	5024.86	2.69985	0.0991524	27.2293	2.92304e-163	3.49575e-161
OR2A4	45.6056	2.6879	0.466859	5.75741	8.54134e-09	2.47726e-08
ZCCHC18	244.69	2.68714	0.194912	13.7864	3.07595e-43	4.0348e-42
LOC100506258	250.232	2.68245	0.251793	10.6534	1.68172e-26	1.27071e-25
TLCD4	56.0046	2.68028	0.344185	7.78731	6.845e-15	2.94466e-14
NAV2	58.6966	2.67953	0.331809	8.07553	6.71866e-16	3.06762e-15
IL7	163.379	2.67054	0.1851	14.4275	3.4722e-47	5.12002e-46
PRKD1	14.1908	2.66966	0.901719	2.96064	0.00307002	0.00526164
LOC101928617	55.4277	2.66898	0.329442	8.10151	5.42799e-16	2.48947e-15
MTMR9LP	18.1415	2.6657	0.601772	4.42975	9.43425e-06	2.11779e-05
SGO1	76.5977	2.66509	0.276521	9.63793	5.52933e-22	3.43671e-21
ZBED2	9.51844	2.66327	0.804305	3.31127	0.000928751	0.00169764
HLA-DQA2	1300.66	2.66286	0.288423	9.23249	2.64424e-20	1.52186e-19
OR2L1P	13.8195	2.66058	0.641967	4.14442	3.40681e-05	7.23634e-05
PRKCE	1711.43	2.65815	0.0986841	26.9359	8.33721e-160	9.44938e-158
BMS1P14	37.0901	2.65626	0.521259	5.09585	3.47174e-07	8.90978e-07
CD69	6996.79	2.6547	0.211166	12.5716	3.02348e-36	3.23045e-35
LNCOC1	4.90983	2.65221	1.02629	2.58428	0.00975832	0.0156005
LOC100507053	35.7842	2.64229	0.418065	6.32029	2.61067e-10	8.40073e-10
HTRA4	8.45418	2.638	0.727476	3.62625	0.000287572	0.000556065
PPIL6	12.2933	2.63715	0.638194	4.13221	3.5929e-05	7.60923e-05
SWAP70	6288.22	2.63693	0.0987705	26.6975	5.03029e-157	5.4519e-155
LOC285626	5.20851	2.63495	0.951744	2.76855	0.00563068	0.00932228
GGA2	11531	2.62771	0.0774774	33.9158	3.89475e-252	1.68847e-249
DTX4	2069.02	2.62538	0.164971	15.9142	5.05128e-57	9.45942e-56
RBAKDN	5.72459	2.62522	1.17525	2.23376	0.0254992	0.0382485
CCDC191	764.773	2.62514	0.133476	19.6675	4.09572e-86	1.37377e-84
CXXC5	3714.95	2.6212	0.144036	18.1982	5.33013e-74	1.42639e-72
BCAS4	556.531	2.61906	0.216453	12.0999	1.05695e-33	1.04377e-32
PARP15	3893.58	2.60874	0.233286	11.1826	4.96109e-29	4.09473e-28
LINC00665	111.516	2.60554	0.240569	10.8307	2.46182e-27	1.92126e-26
VN1R1	15.1331	2.60305	0.551342	4.72129	2.3435e-06	5.56085e-06
C19orf18	8.62413	2.60194	0.770535	3.3768	0.000733342	0.00135777
PXDNL	16.5265	2.6017	0.590741	4.40412	1.06214e-05	2.37352e-05
SPINT1-AS1	17.958	2.59868	0.501427	5.18257	2.1885e-07	5.71547e-07
CCDC141	270.668	2.59793	0.258082	10.0663	7.78826e-24	5.2449e-23
ZNF229	137.164	2.5962	0.267253	9.71439	2.61813e-22	1.65215e-21
HHIP-AS1	7.81273	2.59571	0.953981	2.72092	0.00651001	0.0106964
CPLX3	6.12295	2.59558	0.87881	2.95352	0.00314176	0.00537502
ADAMTS6	123.46	2.58599	0.328212	7.87903	3.29931e-15	1.44515e-14
VAV2	2570.46	2.58514	0.113534	22.7697	9.14903e-115	4.89671e-113
BIRC3	16941.3	2.58511	0.142348	18.1605	1.06078e-73	2.82565e-72
LOC730202	12.7157	2.58321	0.582845	4.43206	9.33356e-06	2.096e-05
TCF3	5805.95	2.5826	0.102543	25.1854	5.78923e-140	4.66935e-138
LOC389641	251.776	2.58037	0.196143	13.1556	1.58061e-39	1.86839e-38
AZIN1-AS1	11.6969	2.57634	0.718741	3.58451	0.000337708	0.000647594
AP1S3	184.714	2.57594	0.242794	10.6096	2.68963e-26	2.01125e-25
SGCA	22.7892	2.56762	0.464768	5.52453	3.30378e-08	9.17533e-08
NEK8	614.615	2.56196	0.149004	17.1939	2.95119e-66	6.80539e-65
CUZD1	32.8457	2.56076	0.825132	3.10345	0.00191277	0.00336641
SAV1	1649.53	2.55999	0.132016	19.3916	9.08711e-84	2.95093e-82
PROB1	26.146	2.5587	0.582927	4.38941	1.13659e-05	2.53025e-05
PLXNA3	1208.28	2.55591	0.197135	12.9653	1.92597e-38	2.1987e-37
SLC16A9	4.63274	2.55547	0.942017	2.71276	0.00667252	0.0109406
AGBL2	91.16	2.55272	0.272679	9.36162	7.85206e-21	4.63611e-20
PPIP5K1P1-CATSPER2	80.1568	2.55221	0.593336	4.30146	1.69675e-05	3.70525e-05
KCNH4	18.2764	2.55153	0.505862	5.04391	4.56102e-07	1.1604e-06
CCDC155	4.53216	2.54599	1.06379	2.39333	0.0166964	0.0258119
UGT2B17	20.1895	2.54316	0.622673	4.08426	4.42177e-05	9.26958e-05
DPPA4	102.152	2.54106	0.289481	8.77799	1.66427e-18	8.69282e-18
SLC35G5	7.41035	2.5383	0.974886	2.6037	0.00922248	0.0147875
ZNF418	277.376	2.53658	0.217923	11.6398	2.58626e-31	2.33951e-30
RABEP2	1290.55	2.53624	0.109913	23.075	8.25062e-118	4.73755e-116
RORA-AS1	40.1188	2.5349	0.373337	6.78984	1.12258e-11	3.95502e-11
IFNG-AS1	147.456	2.53374	0.21671	11.6919	1.40245e-31	1.28677e-30
AEBP1	695.44	2.53262	0.24098	10.5097	7.79695e-26	5.75349e-25
LOC101929165	3.02521	2.53062	1.16288	2.17615	0.0295437	0.0438628
SMG1P1	2025.83	2.52471	0.191206	13.2041	8.30517e-40	9.89828e-39
POTEM	9.27942	2.51945	0.983541	2.56161	0.0104188	0.0165845
BRSK2	7.71496	2.51683	0.897299	2.80489	0.00503335	0.0083902
GLI1	76.3965	2.51238	0.276548	9.0848	1.03888e-19	5.78711e-19
ZNF532	1121.7	2.50763	0.156522	16.0209	9.12937e-58	1.74545e-56
DLGAP4-AS1	29.7653	2.50394	0.431158	5.80748	6.34213e-09	1.85869e-08
TRAF5	4629.31	2.5021	0.144613	17.302	4.54142e-67	1.06136e-65
IGSF9	7.15306	2.50021	0.764684	3.2696	0.00107701	0.0019536
CCDC78	21.7107	2.49965	0.476342	5.24758	1.54106e-07	4.0739e-07
GRASP	519.491	2.49933	0.249857	10.003	1.47783e-23	9.86037e-23
PRICKLE2	45.4109	2.49838	0.390575	6.39667	1.58798e-10	5.18004e-10
TNR	17.3046	2.49705	0.689136	3.62345	0.000290696	0.00056173
SCX	11.3069	2.49587	1.0474	2.38293	0.0171754	0.0264769
TUBB3	21.1223	2.49562	0.715415	3.48836	0.000485999	0.000917251
QRSL1	1783.13	2.4942	0.0888131	28.0837	1.54965e-173	2.35724e-171
NEK10	12.4403	2.48995	0.769052	3.23769	0.00120501	0.00217463
PMS2P7	25.5658	2.48958	0.846479	2.94111	0.00327042	0.00558467
MMP17	822.437	2.48162	0.167973	14.7739	2.15916e-49	3.34005e-48
EIF2AK3	3069.5	2.48097	0.17524	14.1576	1.6774e-45	2.37257e-44
LINC01679	65.1959	2.47847	0.301655	8.21625	2.0996e-16	9.89111e-16
ARHGEF34P	186.905	2.4665	0.271405	9.0879	1.00972e-19	5.62827e-19
ADARB1	2491.84	2.46604	0.144451	17.0718	2.40686e-65	5.43456e-64
LINC02427	12.2642	2.46375	0.592759	4.15641	3.23285e-05	6.8837e-05
SOGA1	1813.79	2.46346	0.137257	17.9478	4.99405e-72	1.2792e-70
ATRNL1	8.32525	2.46243	0.999017	2.46486	0.0137068	0.0214599
PPP1R14A	206.562	2.45746	0.280664	8.75587	2.02535e-18	1.05344e-17
OR2A7	15.281	2.45607	0.683077	3.5956	0.000323647	0.000621938
ZDHHC21	1222.44	2.45596	0.130088	18.8792	1.69173e-79	5.08427e-78
PLPP3	54.7798	2.45411	0.349052	7.03079	2.0537e-12	7.57082e-12
EIF2AK3-DT	104.002	2.45078	0.299564	8.18115	2.8114e-16	1.31586e-15
MID1	5.72842	2.45045	0.982131	2.49503	0.0125946	0.0197937
SPAG4	4.76332	2.44672	0.916507	2.66961	0.00759385	0.012352
CCER2	11.1424	2.4457	0.642549	3.80625	0.00014109	0.000281223
CLCN4	1134.58	2.44258	0.242635	10.0669	7.73705e-24	5.21244e-23
ITPR1	6674.5	2.44182	0.132849	18.3805	1.88213e-75	5.23885e-74
WDFY4	13468.8	2.4396	0.0964055	25.3056	2.77343e-141	2.30115e-139
SCARNA2	19.4633	2.43551	0.545649	4.46351	8.06264e-06	1.82359e-05
POC1B-GALNT4	65.2114	2.43196	0.636678	3.81977	0.000133578	0.000267079
SMG1P3	3119.49	2.43	0.158807	15.3016	7.45701e-53	1.25668e-51
ZNF318	8322.2	2.42732	0.107194	22.6441	1.59559e-113	8.25942e-112
CARNS1	505.731	2.42502	0.229199	10.5804	3.67274e-26	2.73931e-25
TSPAN3	3663.49	2.42438	0.10868	22.3076	3.11849e-110	1.56294e-108
ZNF285	151.466	2.41538	0.27188	8.88396	6.45193e-19	3.45105e-18
SNHG26	36.9128	2.41404	0.334878	7.20871	5.6485e-13	2.15798e-12
SLC2A1	3018.4	2.4093	0.218198	11.0418	2.4016e-28	1.93884e-27
POF1B	32.6675	2.40813	0.439713	5.4766	4.33575e-08	1.19173e-07
CCDC154	65.7478	2.40423	0.476693	5.04357	4.56922e-07	1.16231e-06
VANGL2	16.341	2.40236	0.514285	4.67127	2.99338e-06	7.04127e-06
ARL10	154.656	2.39994	0.243095	9.87246	5.4802e-23	3.57398e-22
CNKSR2	465.349	2.39884	0.233396	10.278	8.85591e-25	6.23763e-24
TENT5C	5029.05	2.3975	0.180065	13.3147	1.90211e-40	2.305e-39
ARID5B	4104.32	2.39691	0.128093	18.7122	3.93719e-78	1.16709e-76
CTAGE8	45.5573	2.39623	0.587128	4.08127	4.47902e-05	9.38164e-05
LOC100190986	1657.77	2.39505	0.484701	4.9413	7.76049e-07	1.92607e-06
LOC101927100	28.7711	2.39302	0.477085	5.01591	5.27817e-07	1.33152e-06
CHAD	37.7637	2.39029	0.442167	5.40584	6.45038e-08	1.74912e-07
ANKRD36C	395.27	2.38988	0.286402	8.34451	7.15126e-17	3.45047e-16
SGK2	9.10858	2.38937	0.724537	3.29779	0.000974497	0.00177657
FARP2	461.401	2.38743	0.134589	17.7387	2.10776e-70	5.23649e-69
TMED2-DT	10.6724	2.38694	0.594917	4.01222	6.01511e-05	0.000124443
ARHGAP24	1509.26	2.38174	0.166233	14.3277	1.46862e-46	2.13472e-45
TDRD15	5.20224	2.37631	1.00273	2.36983	0.0177962	0.0273852
CYB561A3	7007.59	2.37588	0.134457	17.6701	7.12086e-70	1.75651e-68
L3MBTL4	180.303	2.37526	0.176678	13.444	3.33995e-41	4.14293e-40
GJA3	18.0558	2.37516	0.579102	4.10145	4.10576e-05	8.64053e-05
UST	422.448	2.37362	0.167821	14.1437	2.04111e-45	2.8753e-44
LINC01215	2418.38	2.36828	0.130725	18.1165	2.36302e-73	6.2465e-72
LOC105377102	43.3118	2.36724	0.371046	6.37991	1.77187e-10	5.76042e-10
EP400P1	85.1042	2.3621	0.305068	7.74288	9.71911e-15	4.13999e-14
LOC101927391	28.2276	2.36109	0.381007	6.19698	5.75566e-10	1.81174e-09
IFT57	1746.09	2.35973	0.133946	17.6171	1.82246e-69	4.44489e-68
HRK	249.098	2.35835	0.357517	6.59647	4.21055e-11	1.43102e-10
MEX3A	6.77451	2.35757	0.898014	2.62531	0.008657	0.0139375
CCND1	74.4104	2.35329	0.290281	8.10694	5.19122e-16	2.38529e-15
MPP6	878.471	2.35211	0.235131	10.0034	1.47243e-23	9.82813e-23
HLA-DQA1	11153.8	2.35085	0.187988	12.5053	6.98165e-36	7.36877e-35
LPIN3	13.4532	2.34858	0.619513	3.79101	0.000150033	0.000298226
SYT17	128.919	2.34681	0.250745	9.35932	8.0254e-21	4.73362e-20
LOC284412	4.95345	2.34399	0.975668	2.40245	0.0162856	0.0252241
PDE7B	131.464	2.34194	0.242874	9.64262	5.28199e-22	3.28651e-21
LINC00996	64.1835	2.34052	0.28618	8.17849	2.87429e-16	1.34493e-15
CCDC62	62.1118	2.34044	0.300952	7.77677	7.44006e-15	3.19352e-14
KCNJ11	11.0803	2.33799	0.747002	3.12982	0.00174911	0.00309495
WNT10A	122.153	2.33626	0.26055	8.96666	3.05629e-19	1.66402e-18
MDGA1	724.595	2.33373	0.244987	9.52591	1.63608e-21	9.96884e-21
PCDHGA7	10.6886	2.33312	0.941887	2.47707	0.0132465	0.0207635
IL4R	25626.5	2.33092	0.154142	15.1219	1.16167e-51	1.91124e-50
MUC20	28.2176	2.32167	0.72533	3.20085	0.00137021	0.00245589
TENM4	56.3695	2.31967	0.358267	6.4747	9.50028e-11	3.14818e-10
FBLN2	323.306	2.31702	0.205818	11.2576	2.12462e-29	1.77642e-28
PCDHGB4	7.75982	2.31184	0.748078	3.09037	0.00199911	0.00351124
WDR27	242.304	2.31062	0.201534	11.4652	1.97361e-30	1.72415e-29
MIR155HG	101.791	2.31057	0.212672	10.8645	1.70211e-27	1.33558e-26
SAXO2	32.1146	2.31009	0.433122	5.33358	9.62955e-08	2.57973e-07
C8orf37	176.649	2.30998	0.176485	13.0888	3.81468e-39	4.44559e-38
LOC441666	30.6837	2.30888	0.466277	4.95174	7.35536e-07	1.82971e-06
ROR1	24.9455	2.30617	0.573431	4.0217	5.77808e-05	0.000119768
GEN1	1027.99	2.30527	0.266313	8.65628	4.87424e-18	2.4904e-17
NT5DC3	438.617	2.30406	0.257455	8.94936	3.57557e-19	1.93823e-18
TLR10	2085.24	2.29944	0.174031	13.2128	7.40137e-40	8.82717e-39
MAPK12	8.35162	2.29652	0.908073	2.529	0.0114387	0.0181133
SCNN1D	93.9632	2.29407	0.280139	8.18904	2.63324e-16	1.23347e-15
MEF2C	8691.56	2.28798	0.0879743	26.0074	4.08932e-149	3.75201e-147
FGFR4	17.5048	2.28757	0.54754	4.1779	2.94214e-05	6.28555e-05
RPS6KA6	20.7962	2.28693	0.471231	4.85309	1.21551e-06	2.9596e-06
PAIP2B	599.511	2.2863	0.165786	13.7907	2.89913e-43	3.80574e-42
LOC101928295	7.12288	2.28418	0.80075	2.85255	0.00433702	0.00729682
HLX-AS1	5.39059	2.28296	1.00829	2.2642	0.0235621	0.0355203
SMO	13.6555	2.28277	0.769069	2.96823	0.00299524	0.00514261
LINC02615	11.667	2.27998	0.666823	3.41917	0.000628131	0.00117148
REELD1	30.2178	2.27985	0.549098	4.15199	3.296e-05	7.01299e-05
C16orf74	533.019	2.27971	0.108315	21.047	2.4372e-98	9.99138e-97
PABPC1L	245.033	2.27871	0.252203	9.03524	1.63642e-19	9.04307e-19
FIRRE	29.6941	2.27631	0.503335	4.52246	6.1126e-06	1.3984e-05
TBC1D9	3931.86	2.27377	0.116083	19.5875	1.97667e-85	6.56655e-84
STARD9	1016.39	2.27334	0.180745	12.5776	2.8054e-36	3.00299e-35
SLC25A25-AS1	381.722	2.2727	0.276317	8.22498	1.95226e-16	9.21451e-16
TDRD1	14.0733	2.27177	0.644279	3.52606	0.00042179	0.000801827
LINC00304	10.5053	2.2677	0.702887	3.22627	0.00125415	0.00225697
WNT2B	11.0429	2.26698	0.635833	3.56537	0.000363337	0.000694437
EMC3-AS1	279.716	2.26638	0.188825	12.0025	3.44711e-33	3.33201e-32
HSF5	106.055	2.26556	0.303584	7.46273	8.47498e-14	3.41223e-13
LOC441455	8.75079	2.26491	0.745996	3.03609	0.00239671	0.00416948
PTPRG	15.1639	2.2648	0.559981	4.04443	5.24516e-05	0.000109165
CNTD2	7.52472	2.2638	0.752543	3.0082	0.00262798	0.00454718
MSH5	46.9738	2.26245	0.744607	3.03844	0.00237805	0.00413868
GARNL3	21.3253	2.26156	0.588709	3.84157	0.000122251	0.000245564
ZNF471	83.8124	2.2584	0.368543	6.12791	8.90413e-10	2.76615e-09
SYT1	33.1494	2.25717	0.503132	4.48624	7.24905e-06	1.64839e-05
CALHM1	7.41576	2.25088	0.75265	2.99061	0.00278418	0.00480117
C16orf96	12.0569	2.25063	0.631815	3.56216	0.000367817	0.000702458
FRMPD3	194.37	2.24993	0.27379	8.21771	2.0743e-16	9.77725e-16
LOC102606465	209.302	2.24686	0.212668	10.5651	4.3236e-26	3.22198e-25
LINC02145	5.82932	2.24644	0.973191	2.30833	0.0209809	0.0319009
PPP1R9A	62.6009	2.24197	0.3467	6.4666	1.00232e-10	3.31386e-10
APOM	18.6872	2.24195	0.691845	3.24054	0.00119303	0.00215436
BTN1A1	10.7467	2.24059	0.685151	3.27021	0.00107469	0.00195001
NOTCH2NLA	338.527	2.23462	0.313996	7.11673	1.10522e-12	4.15108e-12
LINC01431	9.01169	2.23443	0.781023	2.8609	0.00422439	0.0071163
SDHAP3	160.686	2.23402	0.196531	11.3673	6.08508e-30	5.18787e-29
LINC01237	11.91	2.23125	0.739968	3.01533	0.00256698	0.00444962
HHLA2	17.9589	2.23025	0.554686	4.02075	5.80139e-05	0.000120223
SYNGR3	43.6242	2.22974	0.362988	6.14274	8.11098e-10	2.52745e-09
ZXDA	650.668	2.22635	0.143238	15.543	1.77346e-54	3.07535e-53
CLECL1	226.56	2.22334	0.298643	7.44479	9.7101e-14	3.89955e-13
TTC3P1	70.9895	2.22316	0.324712	6.84656	7.56471e-12	2.68701e-11
LINC01530	13.8441	2.22266	0.679526	3.2709	0.00107206	0.00194565
ERI3-IT1	6.96065	2.22069	0.751806	2.9538	0.00313882	0.00537053
LOC728673	44.7601	2.21983	0.40229	5.51798	3.42911e-08	9.50819e-08
LOC100128108	76.4385	2.21821	0.355059	6.24745	4.1722e-10	1.3256e-09
TTC41P	24.3098	2.21794	0.441198	5.02708	4.97999e-07	1.26052e-06
LRRC56	150.871	2.21639	0.1896	11.6899	1.43635e-31	1.31648e-30
PRICKLE1	390.407	2.21221	0.338172	6.54169	6.08267e-11	2.0426e-10
ZNF582-AS1	83.2596	2.21142	0.297167	7.44169	9.94071e-14	3.99032e-13
TMEM156	550.178	2.21094	0.161992	13.6484	2.06289e-42	2.64786e-41
BICD1	624.311	2.20816	0.125369	17.6133	1.94845e-69	4.74553e-68
WNK3	12.649	2.20633	0.690395	3.19575	0.00139468	0.00249666
SNX29	5667.31	2.20301	0.0768685	28.6595	1.22045e-180	2.07489e-178
MATN1-AS1	271.602	2.20238	0.267536	8.23207	1.84005e-16	8.69673e-16
ZMIZ2	4996.62	2.20225	0.171981	12.8051	1.53447e-37	1.71011e-36
IL17C	9.84698	2.199	0.736154	2.98715	0.00281589	0.00485247
IRF8	8887.27	2.19863	0.0956271	22.9917	5.64241e-117	3.17678e-115
PYCR3	208.245	2.19706	0.235487	9.32984	1.06035e-20	6.22883e-20
MST1P2	47.7645	2.19449	0.36719	5.97645	2.28046e-09	6.90267e-09
LRRC34	28.0422	2.1928	0.406017	5.40076	6.63593e-08	1.79831e-07
ZNF667-AS1	187.929	2.19217	0.282598	7.75722	8.68081e-15	3.70865e-14
ZNF112	25.9231	2.18674	0.463877	4.71405	2.4284e-06	5.75522e-06
HDAC9	2193.31	2.18592	0.125729	17.386	1.05342e-67	2.49213e-66
GPD1	5.9362	2.18291	0.805516	2.70995	0.00672932	0.0110296
ZXDB	1465.07	2.18205	0.11714	18.6277	1.91612e-77	5.58444e-76
ASMTL-AS1	121.881	2.1794	0.499487	4.36329	1.28122e-05	2.83786e-05
IQCN	464.277	2.1786	0.178469	12.2071	2.84742e-34	2.8641e-33
LOC100134317	5.21808	2.17603	0.952418	2.28474	0.022328	0.0337816
SLC16A11	43.2468	2.17539	0.330423	6.58367	4.58991e-11	1.55517e-10
GOLGA2P5	456.125	2.17477	0.21246	10.2361	1.36607e-24	9.52899e-24
FANCD2	716.814	2.17476	0.146283	14.8668	5.41683e-50	8.50075e-49
MYH15	9.25486	2.16809	0.701811	3.08928	0.00200641	0.00352301
MYLK-AS1	18.8009	2.16694	0.463381	4.67638	2.91983e-06	6.87853e-06
LINC01058	12.9789	2.16615	0.576633	3.75654	0.000172278	0.000340452
LMNTD2	99.6566	2.16578	0.24101	8.98626	2.55784e-19	1.39746e-18
PTPDC1	219.727	2.16538	0.218312	9.91872	3.45144e-23	2.26453e-22
CERNA1	130.002	2.1648	0.269895	8.02091	1.04961e-15	4.74736e-15
CTAGE4	40.1312	2.16477	0.504869	4.28779	1.80457e-05	3.93029e-05
MYO1E	823.691	2.15757	0.175023	12.3273	6.455e-35	6.58448e-34
EFCAB5	27.0173	2.15726	0.421338	5.12002	3.05503e-07	7.87884e-07
LOC642846	217.743	2.15636	0.303319	7.10921	1.16708e-12	4.3768e-12
CD1A	176.964	2.14904	0.293794	7.31477	2.57829e-13	1.00585e-12
PKD1L1	39.7868	2.14833	0.372468	5.76782	8.03044e-09	2.33533e-08
SPPL2B	1518.58	2.14783	0.153773	13.9675	2.45955e-44	3.33733e-43
SNTG2	23.105	2.14753	0.612881	3.50399	0.000458335	0.000867968
LIPE	348.033	2.14733	0.129418	16.5922	7.93991e-62	1.65687e-60
HERC2P2	2155.76	2.14482	0.191589	11.1949	4.31904e-29	3.5699e-28
PCDHGB2	23.3323	2.14263	0.431229	4.96866	6.74157e-07	1.68452e-06
KNL1	119.341	2.13847	0.26698	8.00983	1.14863e-15	5.1763e-15
HOXC4	63.8204	2.13833	0.360491	5.93171	2.99791e-09	9.00048e-09
TTC24	269.964	2.13806	0.309119	6.91663	4.62519e-12	1.66782e-11
PRDM11	638.495	2.1375	0.134289	15.9171	4.82117e-57	9.03826e-56
PPP1R16B	6532.29	2.13612	0.107952	19.7877	3.79987e-87	1.30482e-85
ZNF660	40.6336	2.13335	0.373013	5.71925	1.06998e-08	3.08368e-08
VWA3A	6.09441	2.13289	0.824397	2.58721	0.00967567	0.0154741
ZNF665	139.502	2.13276	0.256313	8.32093	8.72783e-17	4.18902e-16
TCF7L1	13.4403	2.13228	0.872304	2.44442	0.0145085	0.0226313
IGLL5	4344.32	2.1313	0.171611	12.4193	2.05272e-35	2.13406e-34
TAS1R3	100.448	2.13002	0.253011	8.4187	3.8069e-17	1.86011e-16
XKR6	58.8522	2.12597	0.310385	6.84945	7.41355e-12	2.63385e-11
ZNF439	593.159	2.12447	0.20522	10.3522	4.09096e-25	2.9194e-24
IKZF3	9667.94	2.11843	0.126412	16.7582	4.93385e-63	1.05889e-61
KCNQ5	260.313	2.11279	0.175638	12.0292	2.49486e-33	2.42372e-32
SLC12A8	8.86036	2.11248	0.714383	2.95707	0.00310582	0.00532088
CNN3	107.098	2.1093	0.434735	4.85192	1.22269e-06	2.97624e-06
LOC100128288	69.8889	2.1072	0.246326	8.55452	1.18357e-17	5.93873e-17
LOC101928000	70.775	2.10701	0.321196	6.5599	5.38432e-11	1.81441e-10
ITPR3	4477.17	2.10487	0.1493	14.0983	3.89247e-45	5.40859e-44
FAM3C	1865.87	2.10418	0.142064	14.8115	1.23406e-49	1.91926e-48
DOCK6	54.6577	2.10304	0.267838	7.85191	4.09734e-15	1.78657e-14
DNAH10	39.7688	2.10303	0.413173	5.08996	3.58142e-07	9.18039e-07
FUT8	17.3111	2.10185	0.655848	3.20478	0.00135166	0.0024244
BMS1P20	908.912	2.09933	0.155866	13.4688	2.38683e-41	2.96916e-40
SEMA6A-AS1	29.1691	2.09923	0.363976	5.76749	8.0459e-09	2.33944e-08
ZNF395	4637.86	2.09781	0.101006	20.7691	8.24431e-96	3.28654e-94
PHLPP2	1258.92	2.09601	0.104265	20.1027	6.98691e-90	2.50331e-88
RNF32	26.2538	2.09553	0.377458	5.55169	2.82924e-08	7.90684e-08
TAPT1	3050.95	2.09512	0.164282	12.7532	2.99353e-37	3.29383e-36
FGD2	6971.14	2.09476	0.168097	12.4616	1.2089e-35	1.26744e-34
SLFNL1-AS1	30.4372	2.09219	0.522265	4.00599	6.17586e-05	0.000127586
DIPK1B	292.716	2.09111	0.78133	2.67634	0.00744304	0.0121226
ANKAR	179.117	2.08939	0.197764	10.5651	4.32684e-26	3.22301e-25
EDA2R	15.3069	2.08592	0.566801	3.68016	0.00023309	0.000455183
SLC25A42	1075.12	2.08584	0.153207	13.6145	3.2833e-42	4.17418e-41
NSUN5P2	179.338	2.08192	0.320125	6.50346	7.84948e-11	2.61413e-10
TAF4B	704.131	2.07742	0.187099	11.1033	1.20903e-28	9.8385e-28
C9orf147	8.62474	2.07433	0.659635	3.14467	0.00166277	0.00295007
LOC202181	287.548	2.07431	0.164449	12.6137	1.77486e-36	1.90693e-35
REL	7635.61	2.06952	0.116258	17.8012	6.92076e-71	1.72929e-69
SND1-IT1	4.87876	2.06827	0.849137	2.43573	0.0148617	0.0231447
DCAF4	434.448	2.06679	0.207228	9.97349	1.99098e-23	1.31827e-22
NLRP4	9.73689	2.0654	0.754079	2.73897	0.00616316	0.0101602
LOC646626	18.938	2.06522	0.559773	3.6894	0.000224785	0.000439458
CARMIL1	325.775	2.0646	0.372888	5.53678	3.08085e-08	8.57544e-08
HLA-DQB2	638.863	2.06403	0.610658	3.38001	0.000724833	0.00134288
GATM	174.743	2.06373	0.257816	8.00466	1.19794e-15	5.39432e-15
H1-4	22.8538	2.0603	0.670483	3.07286	0.00212018	0.00371112
BCAR3	86.0163	2.06002	0.297114	6.93342	4.10775e-12	1.48618e-11
MRPL42P5	25.4448	2.05884	0.540986	3.80571	0.000141398	0.000281805
PPM1K	2841.4	2.05868	0.160682	12.8121	1.40225e-37	1.56376e-36
ARHGEF35	163.877	2.05761	0.219851	9.35912	8.04058e-21	4.74096e-20
ZNF415	108.741	2.05689	0.248471	8.2782	1.25048e-16	5.96385e-16
MIR17HG	132.373	2.05409	0.269228	7.62956	2.35559e-14	9.80753e-14
LOC101927572	11.0663	2.05244	0.584736	3.51002	0.000448071	0.000849552
LACTB2-AS1	8.69637	2.05045	0.818159	2.50617	0.0122046	0.0192242
DMXL1	5770.49	2.0476	0.0760008	26.9418	7.1114e-160	8.11308e-158
TGFB2	28.8761	2.04723	0.566033	3.61681	0.000298258	0.00057538
SHANK2	7.36982	2.04401	0.804574	2.54049	0.0110697	0.0175594
NDRG4	6.19488	2.04374	0.956518	2.13664	0.0326269	0.0480903
NRSN2	74.1627	2.04133	0.295674	6.90399	5.05636e-12	1.818e-11
ADAM19	9028.05	2.04089	0.126168	16.176	7.44533e-59	1.45722e-57
TAGLN	978.714	2.04042	0.248433	8.21316	2.15433e-16	1.01379e-15
IGFBP4	266.125	2.04031	0.206039	9.9025	4.05988e-23	2.66071e-22
GPC4	83.3334	2.0388	0.406984	5.00954	5.45598e-07	1.37418e-06
ABLIM2	61.3445	2.03762	0.37082	5.4949	3.90932e-08	1.0788e-07
ADM5	73.6927	2.03749	0.321354	6.34034	2.29258e-10	7.40269e-10
ECE1-AS1	76.7855	2.03719	0.315845	6.44996	1.11879e-10	3.6863e-10
GUCD1	7142.01	2.03021	0.109726	18.5025	1.97088e-76	5.58447e-75
PEAK1	1728.17	2.02767	0.134953	15.025	5.03648e-51	8.21614e-50
BACE2	842.053	2.02593	0.266617	7.59865	2.9924e-14	1.24082e-13
DSCAML1	20.396	2.02501	0.487842	4.15096	3.31088e-05	7.04206e-05
DNHD1	1092.77	2.0244	0.247824	8.16871	3.11701e-16	1.45497e-15
TCTE1	9.23211	2.02392	0.618304	3.27334	0.00106283	0.00192929
ZNF669	486.286	2.02378	0.222654	9.08934	9.96383e-20	5.5575e-19
CD1C	1598.53	2.02341	0.170398	11.8746	1.60348e-32	1.51531e-31
NRSN2-AS1	46.1304	2.0231	0.291756	6.93421	4.08486e-12	1.4782e-11
ZFP2	45.1924	2.02092	0.319182	6.33157	2.42681e-10	7.82364e-10
LOC283194	33.8562	2.02081	0.374781	5.39197	6.9689e-08	1.88471e-07
ZC3H12D	1615.82	2.01937	0.167469	12.0582	1.75627e-33	1.71677e-32
PSD3	173.601	2.01864	0.223946	9.01393	1.98808e-19	1.09376e-18
LOC101929709	101.244	2.01788	0.23558	8.56559	1.07522e-17	5.40444e-17
TNFRSF19	32.7216	2.01626	0.477914	4.21887	2.45533e-05	5.27671e-05
SEPTIN7-AS1	25.7834	2.01445	0.477599	4.21787	2.46623e-05	5.29884e-05
ARL4D	108.918	2.01417	0.284951	7.06849	1.56634e-12	5.82125e-12
CELF6	125.172	2.01411	0.308543	6.52781	6.67404e-11	2.23383e-10
LOC100507283	19.3679	2.01281	0.455465	4.41924	9.90495e-06	2.22e-05
CEP83-DT	7.52552	2.01018	0.703582	2.85706	0.00427587	0.00719881
FCMR	15935.7	2.00945	0.153993	13.0489	6.44331e-39	7.44889e-38
TRO	42.604	2.00872	0.408068	4.92252	8.54377e-07	2.11081e-06
PDLIM1	2530.46	2.00807	0.140319	14.3108	1.87438e-46	2.71542e-45
FOXP4	1071.97	2.00688	0.127869	15.6949	1.63997e-55	2.95008e-54
SREBF2-AS1	24.5198	2.00569	0.596204	3.36409	0.000767951	0.00141855
NUP88	2524.35	2.00541	0.127221	15.7632	5.57222e-56	1.01821e-54
C2orf92	19.8109	2.00475	0.522198	3.83906	0.000123506	0.000247884
SDK1	52.5516	2.00446	0.430799	4.6529	3.27301e-06	7.66886e-06
MYO1C	1126.36	2.00309	0.187034	10.7098	9.15806e-27	7.0022e-26
RIC3	445.321	2.00286	0.295083	6.78742	1.14153e-11	4.01771e-11
CLNK	57.5053	2.00213	0.332241	6.02615	1.67909e-09	5.13257e-09
CD74	236558	2.00146	0.0914621	21.883	3.77511e-106	1.75038e-104
LIMS2	179.681	2.00044	0.290534	6.8854	5.76269e-12	2.06341e-11
ZNF736	1361.14	1.99935	0.187968	10.6367	2.0122e-26	1.5112e-25
C22orf24	7.42739	1.99867	0.734534	2.72101	0.00650829	0.0106946
HECTD4	5977.48	1.99644	0.126774	15.7481	7.0806e-56	1.2857e-54
KATNAL1	674.804	1.99532	0.133958	14.8952	3.54316e-50	5.60602e-49
ARL4A	1244.46	1.99017	0.195138	10.1988	2.0074e-24	1.38853e-23
OR52N4	28.707	1.98913	0.49594	4.01083	6.05066e-05	0.000125119
SLC2A11	370.442	1.98646	0.151875	13.0795	4.31051e-39	5.01332e-38
ZHX3	867.19	1.98334	0.173931	11.403	4.038e-30	3.48373e-29
SLC44A5	55.1735	1.98253	0.506261	3.91602	9.00234e-05	0.000182627
CA3	13.0885	1.98123	0.581398	3.40769	0.000655144	0.0012195
ZNF610	36.8136	1.9795	0.418258	4.73272	2.21527e-06	5.26449e-06
LINC00865	93.6588	1.97727	0.253868	7.78858	6.77667e-15	2.91671e-14
ZNF404	130.517	1.9758	0.229801	8.59786	8.12131e-18	4.1011e-17
TBX6	43.2905	1.97501	0.316901	6.23227	4.59728e-10	1.45583e-09
ZNF121	399.664	1.97376	0.137104	14.3961	5.47758e-47	8.07023e-46
MGAT5	6727.42	1.97334	0.157367	12.5397	4.52793e-36	4.8171e-35
KATNAL2	25.6273	1.97021	0.385373	5.11248	3.17957e-07	8.18784e-07
SNORD133	6.28893	1.96951	0.821018	2.39887	0.0164459	0.0254564
WSCD2	13.8644	1.96917	0.649025	3.03404	0.00241303	0.00419745
RUBCNL	5495.61	1.96874	0.175483	11.219	3.2904e-29	2.72879e-28
ANGPTL6	36.0947	1.96799	0.337225	5.83583	5.35243e-09	1.57986e-08
TP73	33.6295	1.96725	0.440016	4.47087	7.79014e-06	1.76541e-05
LGALS4	36.622	1.96181	0.421637	4.65284	3.27392e-06	7.66995e-06
LOC100499489	196.143	1.96063	0.195469	10.0304	1.12088e-23	7.51048e-23
CAMK2D	2723.42	1.95964	0.133932	14.6316	1.7655e-48	2.69265e-47
EPB41L2	1349.85	1.95886	0.119154	16.4397	9.9342e-61	2.01484e-59
METTL8	972.199	1.95675	0.176563	11.0824	1.52677e-28	1.23834e-27
LOC102724562	11.872	1.95671	0.613817	3.18778	0.0014337	0.00256399
GPR75	115.702	1.95341	0.283278	6.89572	5.35909e-12	1.92286e-11
DDX11	820.103	1.9526	0.172735	11.304	1.25311e-29	1.05949e-28
WFDC21P	21.5046	1.95008	0.507721	3.84085	0.00012261	0.000246256
CLCN6	1409.05	1.94987	0.130219	14.9738	1.08958e-50	1.75435e-49
SNORA73B	21.7785	1.94869	0.645219	3.0202	0.00252605	0.00438217
LOC105373159	17.435	1.94681	0.437154	4.45337	8.45335e-06	1.90772e-05
ACKR4	7.49144	1.94502	0.862661	2.25467	0.0241538	0.0363555
CECR2	56.1762	1.9448	0.531857	3.65663	0.000255553	0.000496809
CLIC4	3513.15	1.94393	0.107595	18.0672	5.78131e-73	1.519e-71
ZNF256	443.375	1.94325	0.171314	11.3432	8.0125e-30	6.81435e-29
STK31	7.70104	1.94206	0.669723	2.8998	0.00373406	0.00633709
MZB1	510.857	1.9415	0.167192	11.6124	3.56473e-31	3.2029e-30
TMEM147-AS1	129.972	1.94028	0.243119	7.9808	1.45386e-15	6.51457e-15
ZNF492	35.9994	1.9389	0.409431	4.7356	2.18406e-06	5.19316e-06
LOC105374952	68.7574	1.93825	0.298133	6.50127	7.96431e-11	2.65135e-10
PLD4	1814.84	1.93679	0.136629	14.1755	1.29854e-45	1.84423e-44
CHML	1617.11	1.93589	0.0913353	21.1955	1.05177e-99	4.36335e-98
SNX8	905.174	1.93439	0.129144	14.9785	1.0147e-50	1.63682e-49
ZNF821	406.356	1.93382	0.135303	14.2925	2.43593e-46	3.52012e-45
AMT	191.536	1.9332	0.211866	9.12464	7.19781e-20	4.04463e-19
MORN1	83.5468	1.93174	0.236923	8.15344	3.53703e-16	1.64571e-15
HECTD2	124.391	1.93051	0.206486	9.34935	8.81858e-21	5.19087e-20
LOC100505715	77.3857	1.92694	0.286583	6.72385	1.76984e-11	6.17026e-11
C11orf24	803.236	1.9268	0.10752	17.9204	8.17845e-72	2.07647e-70
CYB5RL	162.85	1.92642	0.233802	8.23951	1.7292e-16	8.19068e-16
TTC28	178.976	1.92504	0.367423	5.23931	1.61174e-07	4.25082e-07
SNORA70	9.63173	1.92487	0.77532	2.48268	0.01304	0.0204547
ZNF215	7.65378	1.9245	0.820912	2.34434	0.0190606	0.029222
MYO15A	12.4524	1.92113	0.65003	2.95545	0.00312218	0.00534627
WDR97	26.717	1.92102	0.456987	4.20366	2.62631e-05	5.63059e-05
VEGFB	934.751	1.92041	0.120895	15.8849	8.05893e-57	1.49785e-55
C19orf73	17.8219	1.92002	0.518998	3.69948	0.000216041	0.000422888
LOC100289580	11.0554	1.91852	0.717404	2.67425	0.00748958	0.0121893
RNFT2	37.3052	1.91848	0.383097	5.0078	5.50548e-07	1.38604e-06
HMBOX1	987.846	1.91618	0.189448	10.1146	4.76111e-24	3.23901e-23
CCDC180	80.166	1.91616	0.616974	3.10574	0.00189803	0.00334193
ARHGAP32	912.573	1.91503	0.171366	11.1751	5.39878e-29	4.44541e-28
TRAK1	6055.76	1.912	0.0779981	24.5134	1.06356e-132	7.49725e-131
IRF4	2386.77	1.91135	0.209784	9.11107	8.157e-20	4.57325e-19
SNHG3	1987.32	1.91124	0.106514	17.9436	5.38694e-72	1.3778e-70
CAPN12	190.923	1.91124	0.17706	10.7943	3.6619e-27	2.84248e-26
MPPED2	26.0251	1.9094	0.500391	3.81582	0.000135731	0.000271165
LINC01006	64.4033	1.90894	0.266475	7.16368	7.85372e-13	2.97491e-12
GNA12	3492.71	1.90885	0.148878	12.8215	1.24212e-37	1.38697e-36
SMAD3	4334.82	1.9088	0.122103	15.6327	4.3579e-55	7.73494e-54
FRG1JP	26.3355	1.90678	0.414958	4.59511	4.32529e-06	1.0018e-05
RNF43	90.7484	1.90374	0.296593	6.41869	1.3745e-10	4.50231e-10
PCBP2-OT1	17.2161	1.90256	0.490536	3.87853	0.000105091	0.000212102
C11orf95	290.64	1.90252	0.157521	12.0779	1.38285e-33	1.35942e-32
ZBTB12	57.1308	1.89851	0.326376	5.81692	5.99406e-09	1.76025e-08
NPIPB4	705.338	1.89707	0.213526	8.88449	6.42172e-19	3.43595e-18
SCIN	13.3113	1.89392	0.584274	3.24148	0.0011891	0.00214749
DIRC3	38.053	1.89232	0.357173	5.29806	1.17039e-07	3.11859e-07
CRACR2B	82.6223	1.89145	0.285131	6.63361	3.27568e-11	1.12349e-10
CCDC96	155.789	1.89056	0.215362	8.77851	1.65659e-18	8.65529e-18
AASS	338.208	1.8903	0.261843	7.21921	5.2292e-13	2.00397e-12
SCGB2B2	9.68106	1.88835	0.675774	2.79435	0.00520035	0.00865277
MDM4	5737.62	1.88535	0.192051	9.81692	9.52125e-23	6.13784e-22
ORC6	30.9307	1.88436	0.398591	4.72756	2.27237e-06	5.39575e-06
TSPAN33	1981.12	1.87608	0.152281	12.3199	7.08102e-35	7.21034e-34
HSP90B2P	12.1626	1.87553	0.656521	2.85678	0.00427969	0.00720385
KCNMB3	93.6105	1.87514	0.212372	8.82949	1.05152e-18	5.54914e-18
PKD1P4-NPIPA8	247.242	1.8744	0.207072	9.05191	1.40489e-19	7.78098e-19
ZNF92	1649.59	1.87362	0.183496	10.2107	1.77664e-24	1.23333e-23
HERC2P3	203.991	1.87056	0.205941	9.08301	1.05612e-19	5.87937e-19
MIG7	4.86622	1.87033	0.822978	2.27264	0.0230478	0.0347843
NIPAL2	924.596	1.87033	0.182807	10.2312	1.43723e-24	1.00132e-23
GLIDR	129.347	1.8694	0.213992	8.73584	2.41843e-18	1.253e-17
ARHGEF5	307.308	1.8686	0.174858	10.6864	1.17883e-26	8.9855e-26
LENG8-AS1	72.6652	1.86832	0.26799	6.97161	3.13345e-12	1.1413e-11
LINC01012	28.9134	1.86701	0.439463	4.24838	2.15319e-05	4.65393e-05
LRRC24	70.6	1.86645	0.27496	6.78809	1.13628e-11	4.00168e-11
LOC105369747	75.978	1.86552	0.353782	5.27307	1.34158e-07	3.56324e-07
ARHGAP17	3965.74	1.86543	0.0676078	27.5919	1.39009e-167	1.79893e-165
GABPB1-AS1	649.577	1.86541	0.182221	10.237	1.35308e-24	9.44219e-24
SLC23A3	13.4994	1.86494	0.534718	3.4877	0.000487199	0.000919317
LINC00342	296.975	1.86447	0.337357	5.52671	3.26296e-08	9.06633e-08
PWARSN	95.8943	1.86129	0.268383	6.93518	4.05708e-12	1.46938e-11
ZNF460	290.096	1.86024	0.172571	10.7796	4.29832e-27	3.32162e-26
RHOD	9.04281	1.85989	0.769652	2.41654	0.0156688	0.0243317
DDX12P	244.223	1.85947	0.269269	6.90563	4.99819e-12	1.79783e-11
HES1	51.9399	1.85931	0.428119	4.34296	1.40576e-05	3.09632e-05
ZNF391	119.564	1.8588	0.311617	5.96502	2.44609e-09	7.39113e-09
EML5	263.285	1.85756	0.247468	7.50627	6.08379e-14	2.47592e-13
RP9	587.283	1.8553	0.157763	11.7601	6.26933e-32	5.81682e-31
UACA	281.822	1.855	0.184123	10.0748	7.14152e-24	4.81497e-23
CDK14	1510.77	1.85262	0.118123	15.6837	1.95442e-55	3.50845e-54
FRG1-DT	25.6533	1.85254	0.426932	4.33919	1.43008e-05	3.14748e-05
RAD51-AS1	206.182	1.8518	0.270949	6.8345	8.2293e-12	2.91888e-11
RTN4IP1	235.923	1.8504	0.171202	10.8083	3.14434e-27	2.44402e-26
ZNF543	197.218	1.85034	0.29937	6.18077	6.37887e-10	2.00174e-09
TONSL	295.65	1.84747	0.142322	12.9809	1.57009e-38	1.79953e-37
GUSBP16	415.62	1.84715	0.179165	10.3098	6.3634e-25	4.50399e-24
DNM1P46	25.3208	1.84579	0.466403	3.95749	7.57402e-05	0.000155085
CZ1P-ASNS	159.021	1.84263	0.277387	6.64282	3.07743e-11	1.05842e-10
ZCCHC7	2397.29	1.84233	0.102716	17.9361	6.16118e-72	1.57119e-70
ZBTB20	1915.55	1.84183	0.181313	10.1582	3.04504e-24	2.08546e-23
TMEM241	177.334	1.84106	0.154245	11.936	7.68597e-33	7.31919e-32
NKILA	28.814	1.84076	0.434584	4.23567	2.27869e-05	4.90989e-05
[truncated: 5,995 more rows]

## Sheet: Table S3
Supplemental Table 3: Significantly Enriched GO Terms (p-value <0.01) from upregulated DEGs in freshly isolated B cells (BC) vs PBMC and WB
[truncated: 87 more rows]

[truncated: 1 more sheets: Table S4]
